# Supplementary material for: Novel molecules and target genes for vegetative heat tolerance in wheat
Source: Plant Environ Interact. 2022 Dec 26;3(6):264–89. doi: 10.1002/pei3.10096 (PMC10168084; doi:10.1002/pei3.10096)
Supplement: Supplementary file 1 — Table S1. [file PEI3-3-264-s002.xlsx]

## Sheet: Tables of Means
Supplemental figure S1	Means for each harvest variable and associated least significant difference (LSD)
	avg straw weight (g) plant-1
	LSD	12.62
	Temperature (C)	Cadenza	Paragon		Temperature	LSD
	18	48.4	53.6		51	10.58
	21	52	60.2		56.1
	24	52.3	59.2		55.75
	27	42.7	49.3		46
	30	44.5	52.9		48.7
	Cultivar	47.98	55.04
	LSD	4.93
	height at harvest (cm)
	LSD	7.33
	Temperature (C)	Cadenza	Paragon		Temperature	LSD
	18	99.6	107		103.3	6.05
	21	97	107.4		102.2
	24	96.3	105		100.65
	27	88.2	92.8		90.5
	30	89	85.8		87.4
	Cultivar	94.02	99.6
	LSD	2.95
	max tiller # plant-1 (at 53 days)
	LSD	6.04
	Temperature (C)	Cadenza	Paragon		Temperature	LSD
	18	22.8	19.5		21.15	4.25
	21	27.5	20.5		24
	24	26.5	22.5		24.5
	27	35	25.2		30.1
	30	32.5	25.2		28.85
	Cultivar	28.86	22.58
	LSD	2.94
	spike # plant-1 at harvest
	LSD	5.14
	Temperature (C)	Cadenza	Paragon		Temperature	LSD
	18	18.8	14.8		16.8	3.62
	21	21.2	17.2		19.2
	24	23	20.2		21.6
	27	28.2	17.2		22.7
	30	22.5	19.8		21.15
	Cultivar	22.74	17.84
	LSD	2.51
	spikelet # spike-1
	LSD	2.13
	Temperature (C)	Cadenza	Paragon		Temperature	LSD
	18	23.2	26.2		24.7	1.6
	21	19.8	22.2		21
	24	18.4	18.5		18.45
	27	15.1	17.3		16.2
	30	14.1	14		14.05
	Cultivar	18.12	19.64
	LSD	0.98
	spike length (cm)
	LSD	1.15
	Temperature (C)	Cadenza	Paragon		Temperature	LSD
	18	12.9	15.6		14.25	0.99
	21	10	12.2		11.1
	24	9.9	11		10.45
	27	8.9	9.7		9.3
	30	8.5	8.3		8.4
	Cultivar	10.04	11.36
	LSD	0.42
	spikelet # plant-1
	LSD	73.34
	Temperature (C)	Cadenza	Paragon		Temperature	LSD
	18	432	385.7		408.85	53.51
	21	420	385		402.5
	24	449.5	374.5		412
	27	424	294		359
	30	315	273.4		294.2
	Cultivar	408.1	342.52
	LSD	34.73
	total seed # per plant
	LSD	176.11
	Temperature (C)	Cadenza	Paragon		Temperature	LSD
	18	1093.2	875.3		984.25	149.64
	21	836.8	814.3		825.55
	24	958.8	801.5		880.15
	27	879.8	674.8		777.3
	30	708	566.4		637.2
	Cultivar	895.32	746.46
	LSD	66.81
	total seed weight plant-1 (g) at 13.5% moisture
	LSD	8.84
	Temperature (C)	Cadenza	Paragon		Temperature	LSD
	18	49.6	45.4		47.5	7.6
	21	36.5	39.1		37.8
	24	39.6	39.5		39.55
	27	42.6	33.8		38.2
	30	33.2	29.3		31.25
	Cultivar	40.3	37.42
	LSD	3.26
	seed_diam (mm)
	LSD	0.23
	Temperature (C)	Cadenza	Paragon		Temperature	LSD
	18	3	3.1		3.05	0.2
	21	3	3.2		3.1
	24	3	3.2		3.1
	27	3	3.2		3.1
	30	3	3.1		3.05
	Cultivar	3	3.16
	LSD	0.08
	seed_hardness SKCS Index (Single Kernel Characterization System)
	LSD	5.86
	Temperature (C)	Cadenza	Paragon		Temperature	LSD
	18	82	79.1		80.55	4.3
	21	76.4	80.5		78.45
	24	85	77.2		81.1
	27	79.9	76.2		78.05
	30	81.6	76.7		79.15
	Cultivar	80.98	77.94
	LSD	2.76
	seed_area (mm2)
	LSD	1.21
	Temperature (C)	Cadenza	Paragon		Temperature	LSD
	18	18	18.1		18.05	1.07
	21	17.7	18.2		17.95
	24	17.4	18.6		18
	27	17.2	18.6		17.9
	30	16.4	17.4		16.9
	Cultivar	17.34	18.18
	LSD	0.41
	seed_length (mm)
	LSD	0.21
	Temperature (C)	Cadenza	Paragon		Temperature	LSD
	18	7	6.9		6.95	0.17
	21	6.8	6.8		6.8
	24	6.8	6.9		6.85
	27	6.8	6.9		6.85
	30	6.7	6.7		6.7
	Cultivar	6.82	6.84
	LSD	0.09
	seed_width (mm)
	LSD	0.15
	Temperature (C)	Cadenza	Paragon		Temperature	LSD
	18	3.4	3.4		3.4	0.13
	21	3.4	3.5		3.45
	24	3.4	3.5		3.45
	27	3.4	3.5		3.45
	30	3.3	3.4		3.35
	Cultivar	3.38	3.46
	LSD	0.06

## Sheet: ANOVA results
P-values from a two-way ANOVA for each harvest variable
	Temperature	Cultivar	Temperature.Cultivar
avg straw weight (g) plant-1	0.233	0.008	0.992
height at harvest (cm)	<0.001	0.001	0.056
max tiller # plant-1	0.002	<0.001	0.606
gradientTiller	0.606	0.087	0.007
gradientHeight	0.775	0.003	0.205
kernel_diam	0.566	<0.001	0.795
kernel_hard	0.505	0.032	0.106
seed_area	0.185	<0.001	0.235
seed_length	0.091	0.297	0.352
seed_width	0.229	0.002	0.223
spike # plant-1 at harvest	0.024	<0.001	0.191
spikelet # spike-1	<0.001	0.005	0.157
spike length (cm)	<0.001	<0.001	0.002
spikelet # plant-1	0.001	0.001	0.367
total seed # per plant	0.003	<0.001	0.34
total seed weight plant-1 (g) at 13.5% moisture	0.007	0.079	0.22
