# Supplementary material for: Novel molecules and target genes for vegetative heat tolerance in wheat
Source: Plant Environ Interact. 2022 Dec 26;3(6):264–89. doi: 10.1002/pei3.10096 (PMC10168084; doi:10.1002/pei3.10096)
Supplement: Supplementary file 2 — Table S2. [file PEI3-3-264-s001.xlsx]

## Sheet: Table S2a.NMR_pvalues_adj
Table S2a. Analysis of differentially expressed NMR metabolites for significant differences between genotypes (Cadenza, Paragon), temperature (21C, 27C) and time-of-day (pre-dawn & afternoon, PM) at three sampling timepoints (TP1-3)
		TP1 pre-dawn			TP1 afternoon (PM)			TP2 pre-dawn			TP2 afternoon (PM)			TP3 pre-dawn			TP3 afternoon (PM)
Metabolite	Transformation	pTime.Date.genotype	pTime.Date.temp	pTime.Date.genotype.temp	pTime.Date.genotype	pTime.Date.temp	pTime.Date.genotype.temp	pTime.Date.genotype	pTime.Date.temp	pTime.Date.genotype.temp	pTime.Date.genotype	pTime.Date.temp	pTime.Date.genotype.temp	pTime.Date.genotype	pTime.Date.temp	pTime.Date.genotype.temp	pTime.Date.genotype	pTime.Date.temp	pTime.Date.genotype.temp
Adenosine	log	0.0235011	0.0215822	0.190388	0.00979935	0.179481	0.247674	0.306213	1	0.239912	0.000926289	0.878523	0.0416297	0.678818	0.356767	0.488881	0.0225154	0.0466095	0.357086
Alanine	id	1	0.0131159	0.878881	0.0667061	0.654201	0.949159	0.242727	0.2259	0.947022	0.748945	0.572838	0.950728	0.475333	0.39476	0.153066	0.798951	0.169897	0.815647
Allantoin	log	0.453257	1	1	1	1	1	1	1	0.240644	0.611212	0.958934	0.194165	0.605522	0.171419	0.08742	1	1	0.325054
alpha_Glucose	log	0.0737242	0.31438	1	1	0.135509	1	0.0590364	1	1	1	1	0.0457141	1	0.227511	0.907272	1	0.384506	0.14364
Arginine	log	0.320207	0.937224	0.910494	1	0.288909	0.826434	0.298276	0.518859	0.14212	0.112545	0.664899	0.345734	0.796997	0.61793	0.130949	0.627907	1	0.0550334
Asparagine	log	0.483047	0.0565886	0.52726	0.852435	0.272708	1	0.0679347	0.107774	0.359472	0.766974	0.121984	0.0551003	0.732709	0.702897	0.000629682	0.00741401	0.20883	0.730881
Aspartate	id	0.0105031	1.33976e-08	0.939312	0.688607	4.19775e-09	1	0.140841	1.66509e-05	1	0.0079437	0.00120087	0.0127027	0.888978	1	1	0.758115	0.0946401	0.457368
beta_Glucose	log	0.0307916	0.239539	1	1	0.103734	1	0.0462184	1	1	1	1	0.0524047	1	0.320426	1	1	0.474486	0.16876
Betaine	id	0.0499698	1	0.172588	0.273734	0.160323	0.817333	0.73333	0.393956	0.702637	0.0567334	1	0.255373	1	1	0.00755195	0.0823487	0.7894	1
Choline	id	1	1	1	1	1	1	1	0.32052	1	0.481878	1	0.115731	0.0203792	0.00750996	0.123204	0.0272635	1	0.181984
Fructose	log	0.988876	1	1	1	1	1	1	1	1	1	0.527999	0.101614	0.467854	1	0.293566	1	0.0463818	0.101694
GABA	log	0.52385	0.019773	1	0.797151	0.835143	0.77795	0.294159	1	0.275011	0.992395	0.0672104	0.478098	0.704165	0.608388	0.455623	0.21565	1	0.328314
Galactose	id	0.597973	0.0251363	1	1	0.111568	1	1	0.344757	0.237804	0.670736	0.234412	0.0200307	0.0601363	0.0590049	1	0.9204	1	1
Glutamate	id	0.109351	0.000610034	1	0.0763656	2.6927e-05	1	1	0.0487589	1	0.0343255	6.65683e-05	0.942227	1	1	1	0.100507	1	1
Glutamine	id	1	0.0226137	1	1	0.000521289	1	0.235735	0.257409	0.448965	1	0.0553968	1	0.468031	1	0.205057	0.740424	1	0.293528
Glycerol	log	0.219749	0.164446	0.757594	0.852462	0.0752281	1	0.0945345	0.630635	0.663095	0.49267	1	0.473801	0.961666	1	1	0.994139	1	0.00748511
Glycine	id	1	0.971033	1	1	0.422597	1	1	1	1	1	0.337438	0.546688	0.23613	0.941645	1	1	1	0.00157864
Guanosine	id	0.218686	1.05253e-07	0.265291	0.472373	0.0227346	0.160659	0.893579	0.0589938	0.0256604	0.0372926	0.278968	0.0591562	0.402129	0.789474	0.452609	0.649519	0.0189654	0.0171906
Isoleucine	loglog	0.886799	0.00672137	0.215156	0.912001	0.000835102	0.690778	0.28317	0.165187	0.53882	0.590342	0.227435	0.00251376	0.515261	0.204875	0.0176246	0.555806	0.00272286	0.911996
Leucine	loglog	0.923499	0.320479	0.463583	0.842493	0.212768	0.868545	0.367192	0.435658	0.285514	0.95926	0.980986	0.0152628	0.576752	0.438356	0.0922183	0.797461	0.232945	0.649741
Malate	id	0.0410635	0.503895	0.364402	0.771033	0.240662	1	0.188039	0.235807	0.97546	0.0403341	0.253498	0.107777	0.41258	1	1	1	0.165493	1
Octopamine	id	5.69586e-06	0.0015748	0.0561208	0.000498297	5.68321e-05	0.0780872	0.520027	0.000401087	0.864227	0.00475098	0.000315406	1	0.00548866	0.143171	0.0452172	0.104061	0.131048	1
Phenylalanine	log	0.883836	0.5339	0.92064	0.176637	0.210651	1	0.979345	0.0452841	0.108355	0.401334	1	0.363793	1	0.0542641	0.155857	0.738811	1	0.286843
Proline	log	0.120078	0.00248133	0.250036	0.291076	0.0905119	0.538697	0.420156	0.386305	0.993422	1	0.333354	0.00200092	0.606309	0.169126	0.0502322	0.291194	0.145234	0.415506
Raffinose	id	0.349564	4.99979e-05	1	0.285738	1	0.706549	0.676417	0.00988876	0.319584	0.0682952	0.00508706	1	0.224037	0.00240232	1	0.296345	0.00433691	1
Serine	id	0.709773	0.0722124	0.484281	0.901783	0.057054	0.704939	0.769473	0.382345	0.887627	0.138087	0.0443122	1	1	0.23363	1	1	0.0224692	0.00726929
Stachyose	id	0.000102171	0.337248	0.0585224	4.76885e-08	0.000187051	0.00063152	0.000174423	0.706005	0.919663	1.46895e-05	0.749043	0.183791	0.000247482	0.413845	0.739989	0.000516593	0.407817	0.611787
Sucrose	log	0.0275949	0.000213924	0.544353	0.369478	0.80558	0.955885	0.190428	0.249561	0.283027	0.98793	0.672942	0.801425	0.901993	0.679364	0.469025	0.250506	0.881185	0.0558232
Threonine	id	1	0.340388	0.784651	0.618027	0.409151	0.740697	0.186903	0.624901	0.310666	0.919232	0.284689	0.43911	0.548127	0.0462469	0.0580726	0.844039	0.0770485	0.741104
Trigonelline	id	0.543392	3.69125e-09	0.973975	0.170012	0.0028431	1	0.323148	0.232823	0.058232	1	1	0.912214	0.183185	0.154022	1	1	0.0105545	1
Tryptophan	id	0.000115489	1	0.740835	7.29333e-05	0.0897703	0.554112	0.0288634	0.0203566	0.0223498	0.00254308	0.314175	0.465626	0.0378585	0.0179641	0.124927	0.0394435	0.319972	0.788711
Tyrosine	log	0.994442	0.387306	0.755711	0.696839	0.000261902	0.803898	0.770051	0.00878698	0.185862	0.423622	0.450417	0.727841	1	0.0622095	0.0315983	0.403982	0.167116	1
Unknown_NMR1	id	1.06071e-07	0.00045802	0.843293	2.67405e-05	0.0103154	0.630269	2.96364e-05	0.49154	0.690563	0.000609851	0.0954197	0.518642	0.00662335	0.161522	0.0707302	1.1787e-07	0.000483279	0.12994
Uridine	id	0.00398934	0	0.979524	0.00337281	2.35848e-05	0.287119	0.549508	0.000320911	0.00317371	0.756365	0.0803891	0.0547288	0.892663	0.00158798	0.594666	0.754507	0.00359561	0.154781
Valine	loglog	0.617205	8.17744e-05	0.203349	0.970743	4.5809e-05	0.973924	0.16622	0.0630622	0.451246	0.623709	0.245767	0.00685986	1	0.0287048	0.0574861	0.449206	0.00177399	0.661843

## Sheet: Table S2b.LCMS_pvalues_adj
Table S2b. Analysis of differentially expressed LCMS metabolites for significant differences between genotypes (Cadenza, Paragon), temperature (21C, 27C) and time-of-day (pre-dawn & afternoon, PM) at three sampling timepoints (TP1-3)
		TP1 pre-dawn			TP1 afternoon (PM)			TP2 pre-dawn			TP2 afternoon (PM)			TP3 pre-dawn			TP3 afternoon (PM)
Metabolite	Transformation	pTime.Date.genotype	pTime.Date.temp	pTime.Date.genotype.temp	pTime.Date.genotype	pTime.Date.temp	pTime.Date.genotype.temp	pTime.Date.genotype	pTime.Date.temp	pTime.Date.genotype.temp	pTime.Date.genotype	pTime.Date.temp	pTime.Date.genotype.temp	pTime.Date.genotype	pTime.Date.temp	pTime.Date.genotype.temp	pTime.Date.genotype	pTime.Date.temp	pTime.Date.genotype.temp
(E)-3,4,5-Trimethoxycinnamic acid (putative)	log	0.210957	9.74069e-09	0.289094	0.439284	1.81575e-09	0.59232	1	0.00237139	0.40065	0.180577	0.00028621	0.0467694	0.16218	0.251965	0.190031	0.382983	0.689139	0.750136
1-O-[(2-Oxo-2,3-dihydro-1H-indol-3-yl)acetyl]-beta-D-glucopyranose (putative)	id	0.176809	0.0105475	0.0859097	0.0624142	0.487525	0.249564	1	0.557913	0.111875	0.00111042	0.0372648	0.0124069	0.139062	0.00352748	0.00768434	0.127848	0.0052248	1
2-Oxoglutaric acid	id	0.360337	0.312942	0.67101	0.175279	0.00220057	0.911504	0.706847	0.767179	0.643265	0.0516795	0.000800618	0.188726	0.483134	0.156087	0.968038	0.183838	0.026675	0.587352
5,4-dihydroxy-3,3-dimethoxy-6,7-methylenedioxyflavone (putative)	id	0	3.11905e-09	6.95529e-05	1.22125e-15	6.08049e-08	0.0094227	2.29494e-12	0.0109604	0.0327288	2.10942e-15	0.0107269	0.0188154	1.38733e-12	0.00193425	0.00662068	5.87752e-13	0.000710097	0.0338194
Apigenin C-hexoside C-hexoside isomer 1	sqrt	2.18149e-05	0.0328701	0.926341	0.00672046	1	0.965976	0.000841373	0.137087	0.225291	0.000260552	0.0226072	0.219636	0.00297788	0.0022547	0.0111281	0.000215946	0.210999	0.279621
Apigenin C-hexoside C-hexoside isomer 2	log	0.263054	0.0559376	0.418575	0.261295	0.619491	0.173591	0.200682	0.816052	0.847611	0.541143	0.548541	0.834766	0.0791238	0.0218599	0.0325153	0.0574352	0.720754	0.946565
Apigenin C-hexoside C-hexoside isomer 3	log	0.000384015	0.000194295	1	0.16217	0.000186642	1	0.0132607	0.00327278	0.882523	0.121047	0.3087	0.277812	0.00184432	0.0755626	0.139293	3.75178e-07	0.00169116	0.585648
Apigenin C-hexoside C-pentoside minor isomer	id	0.0528583	4.38116e-05	1	0.149718	0.00171839	0.661516	1	0.00796375	0.0883974	0.504752	0.0105711	0.534113	0.664839	0.233849	0.876685	0.139029	0.0454005	0.137796
Apigenin-6-C-Glucoside	log	3.24006e-08	1.48684e-05	0.491718	2.87202e-06	0.000104469	0.320004	2.96417e-06	0.00839924	0.298682	2.69859e-06	0.000566692	0.262974	1.29567e-05	0.000428624	0.0109172	1.92019e-11	0.000286127	0.700972
Aromatic Glycoside	log	5.09306e-05	3.68594e-14	0.106374	1.11137e-05	5.14e-12	0.695374	0.0096864	6.3565e-07	0.78078	2.65724e-05	0.000666614	0.226126	5.91162e-05	2.76901e-05	0.577003	2.64706e-05	0.00438081	0.0351678
Caffeoyl tartronic acid (putative)	id	0.0294118	0.049659	0.196825	0.812041	0.660424	1	0.616379	0.0504489	0.608375	0.733371	0.250425	0.24105	0.373089	0.725272	0.450472	0.0100825	0.453594	0.0293318
Chlorogenic acid	log	1.90567e-10	0.00951157	0.266546	1.65064e-05	0.0548587	0.15301	3.53456e-09	0.890626	0.747955	3.55446e-07	0.347161	0.00463292	0.00116102	0.0237654	0.115132	0.00142173	0.000364335	0.0204669
Chlorogenic acid isomer	log	2.06529e-09	8.88736e-06	0.197705	0.000254695	0.00253007	0.611661	2.26619e-10	0.00681917	0.770833	4.82536e-06	0.0310391	0.00192301	0.0305277	0.000917169	0.0222719	0.0221095	1.73967e-07	0.303003
Chrysoeriol C-hexoside O-Hexoside	log	3.5711e-10	0.000806446	0.644908	7.12064e-11	0.000473124	0.0388194	4.06565e-09	0.0449229	0.492014	6.57415e-11	0.204377	0.172448	5.14597e-11	0.0594584	0.477987	1.9984e-15	0.00135611	0.47616
Chrysoeriol O-hexoside C-Hexoside	log	0	0.109461	0.472862	0	0.183047	0.420411	1.11022e-16	1.50257e-05	0.173351	0	0.00117241	0.358618	1.11022e-16	0.00063551	0.783182	0	0.0457906	0.574831
cis-Aconitic acid	id	0.938951	0.454024	0.703462	0.601737	0.311288	0.953383	0.695102	0.536381	0.420921	0.127105	0.170507	0.301269	0.0208413	0.000584828	0.332371	0.547946	0.00972263	0.0468598
Crotonic acid	id	0.0146095	0.182373	0.608868	0.979979	0.0612403	0.463317	0.812376	0.343499	0.979248	0.39306	0.280576	0.191626	1	0.517846	0.0552625	0.794088	0.924192	1
cyclo-Dopa 5-O-glucoside	id	0.159956	1.23062e-10	0.178295	0.226847	6.35945e-10	0.489062	0.00732582	1.93442e-06	0.0369471	0.00665129	0.000124426	0.0161078	0.229308	0.326171	0.103006	0.401798	0.221413	0.650207
D-(-)-Quinic acid	id	0.0264243	0.0158798	1	0.117186	0.891099	0.948652	0.185163	0.334527	0.317881	0.0121732	0.0406385	0.51556	0.00198856	0.379125	0.093519	0.810143	0.763113	0.265067
Dhurrin or isomer 1	log	8.17124e-14	1.21118e-10	0.0832752	3.85494e-09	5.90318e-05	0.0242112	1.33671e-13	4.33766e-08	0.0411192	5.10703e-15	1.33842e-08	8.44938e-05	2.80764e-08	1.85824e-08	0.00359167	0.000783536	4.871e-07	0.411723
Dhurrin or isomer 2	log	3.73368e-13	2.54791e-11	0.0509255	1.88433e-08	1.4875e-05	0.0212512	1.71763e-12	4.02894e-08	0.022897	3.34177e-14	9.34891e-09	0.000162657	1.15894e-07	1.85088e-08	0.00428644	0.00196321	4.65312e-07	0.518285
DIBOA-glucoside I	sqrt	0.0138411	3.86324e-12	0.0405571	0.00152804	3.27442e-10	0.763357	0.000747941	8.54886e-11	0.0196136	0.00549933	1.58315e-08	0.102323	5.26759e-05	1.54445e-05	4.46978e-05	5.078e-08	9.6422e-06	0.220863
DIBOA-glucoside II	id	0.850616	1.02599e-07	0.230349	0.649391	3.79788e-09	0.781214	0.787524	3.87258e-08	0.0114519	0.0232445	1.80748e-07	1	0.525875	0.028224	0.0397581	1	0.0252102	0.978323
DIMBOA glucoside putative	sqrt	7.94171e-06	2.4729e-07	0.276632	0.00343678	0.0196203	1	3.95518e-08	0.0189731	0.0620352	3.21188e-07	0.0360887	0.0631302	0.0674581	0.136014	0.218608	0.567433	0.510227	0.597333
Disaccharide	sqrt	0.530891	0.0584296	1	0.519287	1	1	0.345625	0.346186	0.503385	0.608109	0.940946	0.571799	0.492234	1	0.373437	0.133282	0.872391	0.0162304
Ferulic acid	sqrt	0	1.29805e-09	3.10156e-05	0	6.38711e-12	1.61482e-05	0	0.000135368	0.000517791	0	6.07294e-05	0.00545854	0	0.00171838	0.0068917	0	1.0917e-05	9.54233e-05
Ferulic acid glucoside isomer 1	sqrt	0	1.09002e-10	6.89712e-07	0	7.8082e-13	6.54604e-07	0	6.14442e-05	1.00803e-05	0	1.08558e-06	5.25638e-06	0	0.00822215	0.00814672	0	6.45219e-06	2.88284e-05
Ferulic acid glucoside isomer 2	sqrt	0	3.33067e-16	5.81523e-07	0	0	3.89835e-07	0	2.48748e-07	4.76224e-05	0	2.00508e-07	5.11722e-05	0	0.000685702	0.00611484	0	1.63626e-06	4.63341e-05
Ferulic acid glucoside isomer 4	id	0.0433215	0.0341455	0.0828644	0.875823	0.088145	0.267683	0.696963	0.289823	0.348406	0.135669	0.354759	0.864799	0.0142472	0.392648	0.0608588	0.844089	0.693075	0.725263
Feruloylcoumaroylglycerol	log	0.000524765	0	0.0131911	5.14217e-06	0	0.0241259	0.0158374	2.66454e-15	0.180615	0.000244965	1.11022e-16	0.00707318	0.0173603	7.22505e-11	0.71548	0.103503	1.41745e-09	0.774971
Feruloylcoumaroylglycerol isomer	log	0.00200993	3.00061e-05	0.00885693	2.08694e-07	1.53766e-13	0.0263539	0.0254506	0.00013219	0.438843	0.000700676	1.02515e-07	0.0165133	0.033981	0.00271228	0.705999	0.0331287	0.00095781	0.867254
feruloyl-D-quinic acid	log	1.55431e-15	0.00409585	0.954684	9.17226e-11	0.0034159	0.077122	7.39742e-13	0.453644	0.0319369	5.23987e-09	1.75705e-06	0.430356	5.06113e-06	0.00222073	0.299781	5.90716e-07	0.000373706	0.755128
Flavonoid diglycoside	sqrt	0	0	0.000642399	0	9.99201e-16	0.00159249	0	3.05311e-14	0.000573824	0	1.38778e-14	4.11051e-08	0	1.17685e-07	0.0124528	0	8.59892e-08	0.000181971
FlavonoidGlycoside Derivative 1	log	0	0.0141925	0.279405	0	8.76046e-06	9.68813e-05	0	0.000639059	0.0803364	0	0.000838951	0.75022	0	0.00418853	0.0496474	0	0.00609422	0.0429341
FlavonoidGlycoside Derivative 2	log	0.0502953	5.64884e-11	0.55043	0.00844101	5.35934e-08	0.90194	0.0572667	0	0.309234	0.280053	0	0.23417	0.00525044	0	0.0317452	0.013368	0	0.196359
FlavonoidGlycoside Derivative 3	log	0.00377477	0	0.326119	0.00394997	0	0.936006	0.0326298	0	0.546155	0.120129	0	0.0722026	0.00149264	0	0.256677	0.00517308	0	0.151897
FlavonoidGlycoside Derivative 4	log	0	9.99201e-16	2.68435e-05	0	3.68389e-11	0.00644995	0	2.08833e-13	3.05736e-05	0	1.10004e-10	0.0555946	0	2.4506e-12	5.25278e-07	0	6.91561e-08	0.00865246
Guanosine or isomer 4	log	0.833943	0.542693	1	0.427733	0.155045	0.359201	1	0.598795	0.0113258	0.0206354	0.0405569	0.0542107	0.990382	0.479862	0.182383	0.0407651	0.210446	0.882699
Like methyl-(3R,5R)-5-hydroxy-(?-D-glucopyranosyloxy)-hexanoate	id	0.315598	0.0407427	0.305208	1	0.000709313	0.64968	0.30431	2.22465e-06	0.898796	0.0734055	8.67024e-09	0.800797	0.0708126	1.72264e-06	0.00713449	0.651702	0.00497145	0.178538
Luteolin C-hexoside	log	5.70751e-10	0.00273866	0.535201	1.22203e-09	0.00380325	0.989526	1.05245e-07	0.484968	0.741522	5.13034e-13	0.0795286	0.931311	3.53606e-13	0.0263741	0.435701	0	0.00660318	0.940267
Luteolin C-hexoside C-Pentoside 2	log	0.00962053	7.77875e-05	1	0.0123089	0.000543996	1	0.643621	9.47454e-05	0.306569	0.00511319	0.0042141	0.508736	0.556571	0.128293	0.376354	0.01566	0.000600084	0.300663
Luteolin-6-C-Glucoside	log	1.75867e-06	0.0265624	1	9.03775e-06	0.373296	0.903144	2.78969e-05	1	0.927691	4.80531e-07	1	0.975435	1.27197e-08	0.32895	0.282481	1.9383e-12	0.0511819	1
Luteolin-6-C-hexoside-O-hexoside	log	0.633149	0.351546	0.317826	0.36506	0.697156	0.478987	0.15232	0.200537	0.932585	0.123493	0.215049	0.937092	0.96644	0.12942	0.55781	0.215519	0.0364681	0.452067
Luteolin-6-C-hexoside-O-hexoside (2)	log	3.83673e-07	5.68298e-08	0.717105	1.06697e-06	8.76143e-08	0.70582	1.36937e-05	0.00288025	0.214973	6.77414e-09	0.000290392	0.203991	4.39707e-08	6.53129e-05	0.999191	2.79399e-12	2.03263e-05	0.0515742
Malic acid or isomer 1	log	0.0776007	0.254215	0.0899685	0.960783	1	0.82076	0.935342	0.0700656	0.483358	0.163164	0.407243	0.827091	0.869809	1	0.34477	0.761142	0.0405864	0.509683
Malic acid or isomer 2	log	1	0.0269967	0.768501	0.203132	0.00264187	0.808164	0.250198	0.0186405	0.766854	0.814089	0.082177	0.783521	0.140001	0.013005	0.911538	0.524674	0.647658	0.684835
Phenylpropanoid glycoside	log	0	0.105858	0.47559	3.84534e-11	0.0668872	0.525436	8.43769e-15	0.0438082	0.00801796	2.18936e-13	0.462947	0.281037	4.59299e-13	0.320071	0.00301323	3.20623e-08	0.156949	0.0287314
Propane-1,2-diol diglucoside isomer 1	log	0.059507	0	0.244059	0.528075	0	0.920516	0.167979	0	0.505939	0.131658	0	0.354622	0.000723132	0	0.604629	0.221288	0	0.538806
Propane-1,2-diol diglucoside isomer 2	log	0.0202159	5.55112e-16	0.30899	0.928706	1.11022e-16	0.251775	0.386255	0	0.818362	0.127011	0	0.546685	0.420214	0	0.933135	0.455558	0	0.482147
Propane-1,2-diol glucoside isomer	log	0.0868252	0	0.0905994	0.753567	0	0.383518	0.353564	0	0.463377	0.618582	0	0.396311	0.690676	0	0.288135	0.479805	2.22045e-16	0.468383
Propanediol glycoside derivative	log	0.0132795	0	0.470479	0.0274211	0	0.227939	0.176298	0	0.00689026	0.125986	0	0.00625242	0.000817686	0	0.00891009	0.737379	0	0.306369
Rhoifolin	id	0.0561148	0.000588071	0.0182247	0.490581	1.26869e-05	0.000119534	0.176272	0.0081187	1	0.0315883	0.0475381	0.174844	0.224375	0.324381	0.785384	0.0463238	0.0240177	0.456874
Sulfate analogue of C13H20O3	id	0.723701	0.615585	0.191431	0.191964	0.473628	0.722393	0.0446135	0.274355	0.918402	0.992704	0.232903	0.449739	0.616265	0.523703	0.997706	0.263755	0.572331	0.904244
syringic acid-4-O-arabino hex/fur 1	log	0	2.88125e-05	0.733199	0	0.00658344	0.431641	0	6.52713e-08	0.900912	0	5.1035e-05	0.0872425	0	0.000102487	0.177225	0	7.18017e-05	1.65018e-05
syringic acid-4-O-arabino hex/fur 2	log	0.000765608	3.03424e-08	0.746286	9.15829e-11	1.80874e-11	0.399088	0.000184517	4.42504e-06	0.560897	0.000101839	1.0188e-05	0.285279	0.899764	0.00024696	0.129197	0.00685043	0.000301316	0.592361
Tartaric acid	log	0.0501465	0.0488001	0.998579	0.253617	0.651094	0.576796	0.000437966	0.426584	0.461509	0.000323534	0.468852	0.335751	0.126511	0.128514	0.157769	0.904518	0.88848	0.0542349
Ticetin trimethyl ether	log	0.0457071	3.10862e-15	0.216553	0.0176881	5.55112e-16	0.368113	0.0450249	1.03562e-12	0.861057	0.0069548	6.87672e-13	0.000558587	0.230832	8.51229e-09	0.249487	0.147793	5.80552e-10	0.0423008
Tricin analogue	id	0.251635	3.75315e-10	0.960674	0.0413645	4.13746e-07	0.726124	0.000294036	6.14518e-11	0.470685	0.00017027	1.84972e-11	0.649468	0.196033	4.32398e-07	0.0236443	8.37035e-08	9.34493e-05	0.214324
Tricin or Isomer 2	id	0.0124978	0	0.127515	0.000977674	8.76845e-11	0.118764	2.88755e-05	1.01557e-10	0.184921	2.2671e-08	1.01266e-10	0.0233365	6.69461e-07	9.76403e-07	0.169083	0.0091365	8.7541e-05	0.457362
Tryptophan	log	0.921434	0.000250602	0.454486	1	1.50635e-07	0.992273	1	0.00569824	0.505091	0.764737	0.000836927	0.00135145	0.225095	0.00198972	0.0269677	0.867082	2.1554e-06	0.696643
Uridine	log	0.0180375	0.407555	0.261703	0.953661	0.15319	0.957573	0.0078586	0.00086633	0.111458	0.281963	0.000231056	0.0311567	0.59073	0.0771631	0.87968	0.468785	0.00615819	0.522087
Unknown 13	log	0.0318708	4.60633e-05	0.0888043	0.220851	0.0411842	0.564538	0.416189	0.0968759	0.853946	0.972612	0.209443	0.312604	0.097691	0.679595	0.356495	0.89246	0.645456	0.993548
Unknown 15	id	0	3.40723e-07	1.18123e-05	0	2.76491e-06	0.00157662	2.3026e-13	0.0215458	0.262091	0	0.00274846	0.0571184	3.9746e-14	0.000363086	0.00402114	2.22045e-16	0.00114183	0.0135375
Unknown 16	log	0.000402648	0.0030876	0.218152	0.283988	0.295945	1	0.000305924	0.0479085	0.382516	4.34054e-07	0.04291	0.197192	3.96427e-05	0.000494636	0.319718	0.545845	0.0504119	0.100114
Unknown 18	id	0.234811	0.040755	0.977317	0.00510812	0.779198	0.916559	0.182452	0.0983327	0.588381	0.40525	0.178444	1	1	0.19173	1	0.185789	0.0102048	1
Unknown 19	log	0.0701129	0	0.719924	0.275576	0	0.918517	0.273074	0	0.389987	0.50695	0	0.784184	0.135296	0	0.711281	0.657993	0	0.992732
Unknown 21	log	1.13171e-05	9.69225e-14	0.00713441	8.11971e-09	8.10463e-15	0.0253546	3.25847e-05	1.58185e-12	0.381281	1.85317e-05	7.08322e-13	6.46841e-05	0.000840649	2.01909e-09	0.0704727	0.000196117	8.70526e-10	0.0600131
Unknown 22	log	0.000155881	0.258146	0.880853	7.7439e-06	0.0623405	0.218115	0.0721537	0.0915159	1	0.00981833	0.14617	0.490395	0.00174406	0.107819	0.230664	0.0969767	0.0114799	0.924258
Unknown 23	log	0.0246255	0	0.0256855	0.241774	0	0.399757	0.540483	0	0.573811	0.2243	0	0.606182	0.148244	0	0.301372	0.255534	0	0.681448
Unknown 24	log	0.224254	6.84506e-06	0.414366	0.769228	0.0801784	0.28984	0.171561	9.73759e-06	0.328045	0.557094	3.72731e-05	0.281647	0.811379	0.0034101	0.530114	0.667817	8.73783e-09	0.336066
Unknown 26	id	1	3.82527e-05	0.651001	0.336061	0.00167026	0.776423	1	9.74831e-06	0.123891	0.127291	1.54758e-05	0.9474	0.18733	0.0777449	0.000359265	0.237487	0.00805562	0.356439
Unknown 28	id	0.000488547	0.5876	0.971994	0.0235885	0.00776695	0.939911	0.0983126	0.242585	0.220064	0.596789	0.00216426	0.864618	0.959046	0.845696	0.35796	0.000985114	0.126997	0.754541
Unknown 29	log	1.77141e-10	0.0044195	0.0107793	1.6055e-07	0.47006	0.128445	8.2512e-10	0.0156781	0.0947471	0.000114341	0.00599075	3.17768e-05	1.05752e-07	0.000402714	0.330862	3.41887e-06	0.00854889	0.648916
Unknown 30	log	0.848869	0	0.905188	0.663322	0	0.779188	0.0752317	0	0.278498	0.297617	0	0.0512607	0.0707105	0	0.528459	0.10518	0	0.83855
Unknown 31	log	0.830299	4.77396e-15	0.014204	0.067161	0	0.245214	0.70177	0	0.00788643	0.264744	0	0.0234425	0.0426058	0	0.220211	0.239024	0	0.0373385
Unknown 4	id	0.992249	0.00715407	0.887065	0.435397	0.702515	0.0870025	0.922224	0.0454016	0.728299	0.51814	0.355589	0.41596	0.137215	0.0124561	0.774686	0.379916	0.00577538	0.558921
Unknown 5	log	0.00295443	0.840033	0.766801	0.0201317	1	0.177825	0.0166982	0.638691	0.933706	0.000231307	0.0308427	0.227373	0.00121141	0.137972	0.792134	0.205109	0.0786924	0.137576
Unknown 6	log	0.0627879	0	0.701277	0.625349	1.11022e-16	0.487937	0.876237	5.60663e-14	0.76357	0.215198	4.37761e-13	0.229191	0.0654095	1.99735e-09	0.452835	0.403766	4.37572e-12	0.367227
Unknown 7	log	0.28989	3.42116e-08	0.19682	0.176636	4.24681e-08	0.109236	0.778378	0	0.411314	0.313995	5.55112e-16	0.292221	0.046036	0	0.493515	0.888295	1.11022e-16	0.253837
Unknown 8	log	0.974934	0	0.754214	0.901564	0	0.886216	0.184462	0	0.83365	0.950825	0	0.58068	0.399833	0	0.0146742	0.423219	0	0.0399373
Unknown 9	log	0.0587635	0.00511942	1	0.212745	0.273638	0.558896	0.000457712	0.221736	0.486916	0.00280189	0.0868277	0.0868689	0.132507	0.10506	0.165844	0.802334	0.827357	0.0818129

## Sheet: Table S2c. Genotype diff TP1-3
Table S2c. Average p values of NMR and LCMS data across the three time points (see Figures 4-6 main text)
Metabolite	Transformation	p genotype 21C pre-dawn	p genotype 27C pre-dawn	p genotype 21C afternoon	p genotype 27C afternoon
(E)-3,4,5-Trimethoxycinnamic acid (putative)	log	0.000787562	0.0237568	0.000627657	0.0198395
1-O-[(2-Oxo-2,3-dihydro-1H-indol-3-yl)acetyl]-beta-D-glucopyranose (putative)	id	0.54452	0.796341	1	0.476994
2-Oxoglutaric acid	id	6.04692e-08	0.00392028	5.8111e-07	0.167229
5,4-dihydroxy-3,3-dimethoxy-6,7-methylenedioxyflavone (putative)	id	0.0907866	0.712093	0.101772	0.340969
Apigenin C-hexoside C-hexoside isomer 1	sqrt	0.000137819	3.25886e-06	1.29288e-05	1.28157e-07
Apigenin C-hexoside C-hexoside isomer 2	log	0.505925	0.176608	0.0183379	0.864851
Apigenin C-hexoside C-hexoside isomer 3	log	4.58435e-08	1.529e-11	9.71021e-12	0.00905549
Apigenin C-hexoside C-pentoside minor isomer	id	1.69146e-09	8.27473e-05	1.79901e-12	0.0232645
Apigenin-6-C-Glucoside	log	0.556827	0.0476094	0.811987	0.845813
Aromatic Glycoside	log	1.03695e-13	2.3398e-12	8.23341e-13	1.11022e-15
Caffeoyl tartronic acid (putative)	id	0	1.43885e-15	1.43885e-15	0
Chlorogenic acid	log	0.538007	0.209379	0.0819052	0.365665
Chlorogenic acid isomer	log	0.194815	0.131827	0.561194	0.431452
Chrysoeriol C-hexoside O-Hexoside	log	0.0565248	0.396523	0.215902	0.895429
Chrysoeriol O-hexoside C-Hexoside	log	0.227935	0.0256077	0.0133327	0.112584
cis-Aconitic acid	id	0	0.0111329	1.00669e-12	0.0631852
Crotonic acid	id	0	0.0158376	1.77099e-12	0.0758535
cyclo-Dopa 5-O-glucoside	id	0.615097	1.02141e-14	0.0126986	1.48376e-10
D-(-)-Quinic acid	id	0.00399497	0.0364765	0.882567	0.395204
Dhurrin or isomer 1	log	5.01256e-05	0.0522051	0.0847712	0.0046614
Dhurrin or isomer 2	log	0.812305	0.0520338	0.586286	0.124015
DIBOA-glucoside I	sqrt	2.66454e-15	0	0	3.55271e-15
DIBOA-glucoside II	id	0	2.88449e-15	0	0
DIMBOA glucoside putative	sqrt	0	4.85611e-15	1.61871e-15	0
Disaccharide	sqrt	0.000389578	1	0.910889	1
Ferulic acid	sqrt	8.97317e-05	0.00278375	2.69312e-05	0.00352277
Ferulic acid glucoside isomer 1	sqrt	5.94359e-06	0.0322932	1.73368e-07	0.00131911
Ferulic acid glucoside isomer 2	sqrt	2.22045e-15	2.12741e-12	8.88178e-16	1.62042e-08
Ferulic acid glucoside isomer 4	id	0.471303	0.00653871	0.0378266	0.612681
Feruloylcoumaroylglycerol	log	0	0	0	0
Feruloylcoumaroylglycerol isomer	log	2.55351e-15	8.88178e-16	0	0
feruloyl-D-quinic acid	log	0.0912979	0.000267743	0.110315	0.000685516
Flavonoid diglycoside	sqrt	0	1.9984e-15	1.44329e-15	3.33067e-16
FlavonoidGlycoside Derivative 1	log	0.113067	0.0929189	0.279839	0.120434
FlavonoidGlycoside Derivative 2	log	0.302264	0.0195572	0.016092	0.823229
FlavonoidGlycoside Derivative 3	log	1.55431e-14	5.47051e-12	9.99201e-16	0
FlavonoidGlycoside Derivative 4	log	0.00730902	0.436325	0.000625922	0.00219269
Guanosine or isomer 4	log	0.637178	0.369733	0.151937	0.144032
Like methyl-(3R,5R)-5-hydroxy-(?-D-glucopyranosyloxy)-hexanoate	id	1	1	0.755631	0.640505
Luteolin C-hexoside	log	0.108517	0.512318	0.426873	0.207458
Luteolin C-hexoside C-Pentoside 2	log	4.72503e-15	2.98744e-14	0	5.21629e-11
Luteolin-6-C-Glucoside	log	0	0	0	0
Luteolin-6-C-hexoside-O-hexoside	log	0.00680155	0.00659475	0.198532	0.145316
Luteolin-6-C-hexoside-O-hexoside (2)	log	8.94155e-05	0.0532504	0.124184	0.00463255
Malic acid or isomer 1	log	0.526727	0.226173	0.436745	0.843187
Malic acid or isomer 2	log	0.243008	0.133106	0.993713	0.628117
Phenylpropanoid glycoside	log	0.62327	5.15471e-07	0.51484	0.000874325
Propane-1,2-diol diglucoside isomer 1	log	8.85336e-11	1.7465e-07	7.89468e-12	1.89447e-10
Propane-1,2-diol diglucoside isomer 2	log	0.172605	0.0400363	0.961937	1.35764e-05
Propane-1,2-diol glucoside isomer	log	6.55464e-08	3.04743e-10	2.33258e-09	1.07692e-14
Propanediol glycoside derivative	log	0.693713	0.283225	0.519144	0.0515712
Rhoifolin	id	0.00059725	0.038241	4.48721e-11	0.000270244
Sulfate analogue of C13H20O3	id	0.199139	0.000292929	1.13174e-05	2.90498e-06
syringic acid-4-O-arabino hex/fur 1	log	0.000688815	8.11931e-08	0.000883118	2.03053e-08
syringic acid-4-O-arabino hex/fur 2	log	0.109602	0.800185	0.0409567	0.143403
Tartaric acid	log	1	0.0187802	0.528171	0.724309
Ticetin trimethyl ether	log	0.00238656	0.000338416	0.086818	4.86235e-05
Tricin analogue	id	2.77556e-15	5.86531e-13	0	0
Tricin or Isomer 2	id	1.06581e-14	0.0091463	4.85366e-06	0.0193211
Tryptophan	log	0.157872	0.0231724	0.0389547	0.213904
Uridine	log	0.849336	0.953445	0.160689	0.314224
Adenosine	log	0.2483	0.694596	0.403024	0.441503
Alanine	id	1	0.104292	1	0.655172
Allantoin	log	0.0561935	0.171422	0.782165	0.028456
alpha_Glucose	log	0.764877	1	1	0.203869
Arginine	log	0.629678	0.0130312	0.909551	0.103709
Asparagine	log	0.292847	0.128003	0.000920935	0.0306617
Aspartate	id	1	1	0.635916	0.0718202
beta_Glucose	log	0.468668	0.316614	1	0.0830942
Betaine	id	0.151909	0.00331098	9.74e-05	1
Choline	id	1	0.111436	1	0.943719
Fructose	log	0.0958641	0.669674	0.352578	0.00594448
GABA	log	0.822953	0.066148	0.83523	0.863096
Galactose	id	1	1	0.26623	0.0488089
Glutamate	id	1	0.484877	1	0.692999
Glutamine	id	0.496592	0.259188	0.587089	1
Glycerol	log	0.554731	0.0484706	0.114875	1
Glycine	id	0.676359	0.0196554	0.23967	1
Guanosine	id	1.28e-07	6.37e-06	1.64e-05	3.3e-09
Isoleucine	loglog	0.454507	0.0717138	0.858895	0.437143
Leucine	loglog	7.97e-06	1.28e-05	5.04e-06	2.33e-07
Malate	id	1	0.354264	0.609367	1
Octopamine	id	0.743139	1	0.752557	0.00199241
Phenylalanine	log	0.826389	0.0236993	1	0.112349
Proline	log	0	0	0	2.57e-15
Raffinose	id	1	0.776533	1	0.116282
Serine	id	0.0318423	1	1	0.00589922
Stachyose	id	0.747645	0.330255	0.202236	0.0162457
Sucrose	log	0.844221	0.176806	0.0870074	0.0382255
Threonine	id	0.813258	0.419467	0.890188	0.391127
Trigonelline	id	2.82e-07	0.300778	8.36e-05	0.000656906
Tryptophan	id	0.301695	0.0612398	1	1
Tyrosine	log	2.69e-05	1.5e-06	0.000258729	3.96e-10
Unknown_NMR1	id	0.373332	0.140617	0.0432407	0.353393
Uridine	id	6.02e-08	0.109739	1.49e-05	0.00763264
Valine	loglog	0.00147322	0.0746744	0.541334	0.140508

## Sheet: Table S2d. Raw data LCMS NMR 
Table S2d. NMR and LCMS raw data
Sample-ID	Name	Line	Temp	Sampling Time	Sampling Date	Block	Line15AM	Temp15AM	Line15PM	Temp15PM	Line28AM	Temp28AM	Line28PM	Temp28PM	Line07AM	Temp07AM	Line07PM	Temp07PM		Trigonelline	Adenosine	Guanosine	Uridine	Tryptophan	Phenylalanine	Unknown_NMR1	Octopamine	Tyrosine	Sucrose	Allantoin	alpha-Glucose	Stachyose	Raffinose	beta-Glucose	Galactose	Fructose	Serine	Glycerol	Glycine	Betaine	Choline	Asparagine	Malate	Aspartate	Glutamine	Glutamate	GABA	Proline	Arginine
MET-109	109-C-B1-21-AM-15Feb.raw (F74)	Cadenza	21	AM	15thFeb	B1	Cadenza	21	null	null	null	null	null	null	null	null	null	null		0.655	0.132	6.868	3.222	2.325	1.818	19.195	2.198	2.176	33.072	1.629	19.392	4.005	4.091	27.901	3.773	54.816	82.208	61.549	6.229	63.304	10.318	27.483	44.667	49.749	29.788	48.168	10.238	14.405	18.402
MET-110	110-C-B2-21-AM-15Feb.raw (F75)	Cadenza	21	AM	15thFeb	B2	Cadenza	21	null	null	null	null	null	null	null	null	null	null		0.676	0.31	7.165	3.73	3.039	2.494	19.922	2.517	2.81	22.763	1.563	14.215	4.583	4.271	21.81	4.328	50.732	81.471	58.652	5.346	48.69	10.866	22.662	34.752	39.411	23.698	43.751	8.983	13.129	18.353
MET-53	53-C-B3-21-AM-15Feb.raw (F18)	Cadenza	21	AM	15thFeb	B3	Cadenza	21	null	null	null	null	null	null	null	null	null	null		0.556	0.144	6.818	3.129	2.701	2.122	21.201	2.569	2.565	22.159	1.27	13.978	4.745	3.952	20.584	3.93	44.345	77.464	57.338	5.527	51.352	10.347	22.223	36.893	41.851	25.199	39.56	8.62	13.145	17.946
MET-83	83-C-B4-21-AM-15Feb.raw (F48)	Cadenza	21	AM	15thFeb	B4	Cadenza	21	null	null	null	null	null	null	null	null	null	null		0.626	0.131	7.304	3.81	2.667	1.881	18.839	2.276	2.174	31.675	1.692	18.837	3.443	2.555	27.337	3.762	46.918	70.68	51.8	5.89	64.538	12.502	22.552	45.948	45.476	28.514	41.725	8.967	13.88	19.937
MET-91	91-C-B1-27-AM-15Feb.raw (F56)	Cadenza	27	AM	15thFeb	B1	Cadenza	27	null	null	null	null	null	null	null	null	null	null		0.363	0.058	4.965	2.362	2.357	2.193	15.344	2.316	2.343	54.232	1.754	22.753	4.27	3.469	32.908	3.464	48.63	74.296	62.21	5.085	77.093	10.82	21.068	45.057	41.504	19.056	38.819	8.895	17.525	17.308
MET-107	107-C-B2-27-AM-15Feb.raw (F72)	Cadenza	27	AM	15thFeb	B2	Cadenza	27	null	null	null	null	null	null	null	null	null	null		0.387	0.053	6.216	2.363	2.136	1.981	17.37	1.886	2.246	44.379	1.04	19.57	4.255	2.907	30.008	3.63	44.005	64.995	63.686	5.523	48.36	11.135	19.973	44.464	39.923	24.883	37.366	10.649	16.754	18.37
MET-105	105-C-B3-27-AM-15Feb.raw (F70)	Cadenza	27	AM	15thFeb	B3	Cadenza	27	null	null	null	null	null	null	null	null	null	null		0.441	0.079	5.15	2.198	2.27	2.502	16.732	2.325	2.806	38.965	1.608	20.904	3.952	2.948	31.39	3.71	52.405	73.355	65.98	5.823	60.459	10.239	26.759	45.62	41.945	24.412	41.392	11.022	24.569	20.172
MET-46	46-C-B4-27-AM-15Feb.raw (F11)	Cadenza	27	AM	15thFeb	B4	Cadenza	27	null	null	null	null	null	null	null	null	null	null		0.431	0	4.363	1.955	2.117	2.341	13.78	2.377	2.623	69.149	2.381	37.246	3.953	3.093	55.486	3.867	64.83	82.637	71.998	7.831	74.566	10.206	32.81	57.983	49.991	31.151	46.475	11.565	42.863	20.908
MET-102	102-P-B1-21-AM-15Feb.raw (F67)	Paragon	21	AM	15thFeb	B1	Paragon	21	null	null	null	null	null	null	null	null	null	null		0.586	0.173	7.009	4.03	1.569	1.77	24.865	1.551	1.988	21.211	1.141	13.916	4.674	4.2	18.643	3.896	45.694	81.319	58.061	5.74	53.108	11.37	22.143	35.376	40.173	31.249	40.487	9.281	13.171	17.998
MET-95	95-P-B2-21-AM-15Feb.raw (F60)	Paragon	21	AM	15thFeb	B2	Paragon	21	null	null	null	null	null	null	null	null	null	null		0.694	0.517	7.098	3.812	2.098	2.231	24.456	1.77	2.447	27.007	1.441	12.694	4.978	4.139	17.323	4.348	48.205	78.914	53.757	5.097	51.238	11.161	22.38	33.784	36.951	24.871	39.647	8.315	11.565	16.586
MET-97	97-P-B3-21-AM-15Feb.raw (F62)	Paragon	21	AM	15thFeb	B3	Paragon	21	null	null	null	null	null	null	null	null	null	null		0.93	0.313	8.114	4.339	2.089	2.248	22.546	1.704	2.468	16.239	1.408	9.607	5.116	4.314	13.417	4.315	46.581	78.512	53.902	5.043	57.541	10.515	22.472	34.994	38.163	24.91	39.651	8.473	12.049	17.713
MET-61	61-P-B4-21-AM-15Feb.raw (F26)	Paragon	21	AM	15thFeb	B4	Paragon	21	null	null	null	null	null	null	null	null	null	null		0.602	0.095	6.059	3.309	1.584	2.002	23.48	1.536	2.151	23.822	1.369	13.046	4.077	3.415	17.834	3.656	47.351	78.113	53.427	5.336	52.758	10.472	27.143	42.971	45.922	26.087	44.923	9.318	15.3	19.308
MET-59	59-P-B1-27-AM-15Feb.raw (F24)	Paragon	27	AM	15thFeb	B1	Paragon	27	null	null	null	null	null	null	null	null	null	null		0.416	0.135	5.793	2.718	1.634	1.902	21.203	1.894	2.5	37.015	1.477	16.624	5.907	3.762	23.746	3.887	50.095	71.284	61.16	6.177	39.665	10.487	21.91	35.578	34.651	26.744	33.673	10.507	15.369	17.198
MET-96	96-P-B2-27-AM-15Feb.raw (F61)	Paragon	27	AM	15thFeb	B2	Paragon	27	null	null	null	null	null	null	null	null	null	null		0.392	0.108	5.974	2.453	1.529	1.955	18.015	1.713	2.166	40.918	1.248	16.356	5.289	3.001	23.415	3.343	42.539	63.923	55.135	5.653	59.862	11.1	20.935	48.321	42.885	22.939	37.383	10.398	18.422	17.996
MET-106	106-P-B3-27-AM-15Feb.raw (F71)	Paragon	27	AM	15thFeb	B3	Paragon	27	null	null	null	null	null	null	null	null	null	null		0.379	0.189	5.638	2.559	1.624	2.405	19.671	2.036	2.719	35.762	1.575	16.198	4.806	3.175	22.99	3.875	50.771	66.02	60.431	6.243	37.496	11.218	24.716	34.947	34.897	28.278	35.611	10.711	22.156	20.07
MET-99	99-P-B4-27-AM-15Feb.raw (F64)	Paragon	27	AM	15thFeb	B4	Paragon	27	null	null	null	null	null	null	null	null	null	null		0.491	0.263	5.8	2.72	1.859	2.101	21.639	2.104	2.819	26.357	1.124	11.433	6.104	3.265	16.543	3.982	41.435	66.733	55.569	5.43	31.032	11.029	16.186	26.939	30.217	19.256	31.565	8.722	12.045	16.615
MET-66	66-C-B1-21-PM-15Feb.raw (F31)	Cadenza	21	PM	15thFeb	B1	null	null	Cadenza	21	null	null	null	null	null	null	null	null		0.446	0	6.348	a	2.199	1.419	18.686	1.99	1.444	101.43	1.839	14.623	3.057	2.862	20.946	3.311	61.001	85.271	59.046	7.286	46.287	10.708	24.398	50.825	49.245	40.355	47.775	11.084	15.423	19.159
MET-87	87-C-B2-21-PM-15Feb.raw (F52)	Cadenza	21	PM	15thFeb	B2	null	null	Cadenza	21	null	null	null	null	null	null	null	null		0.526	0.024	6.638	2.811	1.842	1.608	18.902	1.965	1.724	112.928	1.88	25.69	4.597	2.961	37.085	3.234	68.721	91.278	61.409	8.745	50.991	11.017	24.239	56.88	47.587	39.109	50.21	11.728	16	20.88
MET-43	43-C-B3-21-PM-15Feb.raw (F8)	Cadenza	21	PM	15thFeb	B3	null	null	Cadenza	21	null	null	null	null	null	null	null	null		0.387	0	5.903	2.853	2.285	1.832	20.018	2.258	2.011	121.272	1.854	27.163	4.141	2.861	38.588	3.458	69.708	91.303	62.079	9.177	43.409	11.887	21.917	50.495	43.319	36.372	49.016	11.406	16.422	22.447
MET-54	54-C-B4-21-PM-15Feb.raw (F19)	Cadenza	21	PM	15thFeb	B4	null	null	Cadenza	21	null	null	null	null	null	null	null	null		0.463	0	6.11	2.696	2.094	1.65	19.902	2.087	1.863	92.855	1.689	27.687	4.545	2.952	40.114	3.421	67.776	89.662	59.509	6.828	48.691	11.133	21.032	58.365	46.897	32.311	47.138	11.247	15.348	20.069
MET-56	56-C-B1-27-PM-15Feb.raw (F21)	Cadenza	27	PM	15thFeb	B1	null	null	Cadenza	27	null	null	null	null	null	null	null	null		0.346	0.041	5.081	1.88	2.194	1.947	16.132	2.169	2.194	127.112	2.084	34.39	4.731	3.372	51.154	3.827	70.407	85.884	72.052	8.589	85.856	10.419	22.336	55.457	39.201	30.525	39.508	10.481	24.318	18.575
MET-75	75-C-B2-27-PM-15Feb.raw (F40)	Cadenza	27	PM	15thFeb	B2	null	null	Cadenza	27	null	null	null	null	null	null	null	null		0.33	0	5.671	2.38	1.862	1.671	17.029	2.053	1.982	95.557	1.362	22.875	3.394	2.416	33.325	3.267	52.56	67.099	55.95	7.673	41.934	10.872	17.299	41.704	35.985	26.44	39.423	10.066	15.466	18.359
MET-60	60-C-B3-27-PM-15Feb.raw (F25)	Cadenza	27	PM	15thFeb	B3	null	null	Cadenza	27	null	null	null	null	null	null	null	null		0.4	0.061	6.155	2.7	2.004	1.887	16.903	2.163	2.436	94.103	1.955	33.545	4.714	2.983	50.248	3.692	68.879	78.057	66.814	8.161	51.841	11.713	24.495	45.677	37.814	29.154	40.053	11.071	18.385	19.907
MET-100	100-C-B4-27-PM-15Feb.raw (F65)	Cadenza	27	PM	15thFeb	B4	null	null	Cadenza	27	null	null	null	null	null	null	null	null		0.202	0.045	4.148	1.713	1.885	1.915	14.731	2.045	2.286	129.314	2.318	38.585	4.269	2.858	54.503	3.452	75.457	80.311	71.022	9.387	67.653	11.002	27.035	51.181	39.33	32.218	44.192	12.509	30.232	19.997
MET-86	86-P-B1-21-PM-15Feb.raw (F51)	Paragon	21	PM	15thFeb	B1	null	null	Paragon	21	null	null	null	null	null	null	null	null		0.366	0	5.772	3.185	0.934	1.205	20.657	1.214	1.64	100.576	1.802	23.57	3.516	3.009	32.977	2.899	68.57	86.742	61.545	7.782	46.036	11.981	22.629	54.049	44.627	38.867	46.308	11.446	16.123	22.217
MET-103	103-P-B2-21-PM-15Feb.raw (F68)	Paragon	21	PM	15thFeb	B2	null	null	Paragon	21	null	null	null	null	null	null	null	null		0.66	0.189	6.095	3.287	1.672	1.778	24.587	1.747	2.028	74.672	1.465	20.149	5.475	3.186	28.654	3.99	59.9	83.607	53.043	6.513	36.437	11.837	17.485	50.876	36.841	31.599	40.613	10.451	13.775	18.702
MET-101	101-P-B3-21-PM-15Feb.raw (F66)	Paragon	21	PM	15thFeb	B3	null	null	Paragon	21	null	null	null	null	null	null	null	null		0.486	0.083	5.065	2.503	0.982	1.308	22.801	1.381	1.562	114.343	1.547	27.65	4.796	2.865	38.869	3.186	66.892	84.516	55.226	8.766	44.054	11.136	23.632	67.848	47.763	40.808	42.236	11.63	15.138	19.816
MET-90	90-P-B4-21-PM-15Feb.raw (F55)	Paragon	21	PM	15thFeb	B4	null	null	Paragon	21	null	null	null	null	null	null	null	null		0.522	0.042	5.794	3.032	1.227	1.315	20.78	1.517	1.855	90.452	1.564	19.554	4.965	3.064	26.964	3.242	59.934	83.905	57.397	7.886	46.391	10.803	24.949	47.924	43.567	42.316	45.129	11.929	14.84	20.659
MET-55	55-P-B1-27-PM-15Feb.raw (F20)	Paragon	27	PM	15thFeb	B1	null	null	Paragon	27	null	null	null	null	null	null	null	null		0.379	0.102	5.381	2.449	1.751	1.781	20.227	2.2	2.634	121.686	2.342	35.869	7.252	3.224	52.48	3.824	74.519	84.371	70.611	9.63	56.822	10.91	30.388	57.007	39.744	35.584	39.03	12.546	22.297	21.509
MET-104	104-P-B2-27-PM-15Feb.raw (F69)	Paragon	27	PM	15thFeb	B2	null	null	Paragon	27	null	null	null	null	null	null	null	null		0.476	0.104	5.722	2.779	1.444	1.593	20.302	1.797	2.262	89.634	1.582	29.564	6.426	3.189	41.824	3.62	62.934	77.02	64.863	8.393	48.157	10.777	22.527	48.154	35.516	32.262	35.599	11.579	16.698	19.667
MET-72	72-P-B3-27-PM-15Feb.raw (F37)	Paragon	27	PM	15thFeb	B3	null	null	Paragon	27	null	null	null	null	null	null	null	null		0.388	0.018	5.435	2.944	1.291	1.409	18.842	2.039	2.461	76.569	1.511	27.284	5.968	3.318	39.911	3.323	61.172	72.355	61.913	7.533	46.066	11.278	17.757	48.419	36.284	26.594	34.807	10.708	15.68	17.981
MET-52	52-P-B4-27-PM-15Feb.raw (F17)	Paragon	27	PM	15thFeb	B4	null	null	Paragon	27	null	null	null	null	null	null	null	null		0.354	0.021	5.256	2.689	1.269	1.461	19.456	1.684	2.346	113.027	1.904	39.242	6.597	3.593	57.1	3.475	76.301	81.346	65.375	8.773	44.867	11.339	18.983	53.75	36.623	25.94	37.039	11.184	14.747	19.238
MET-62	62-C-B1-21-AM-28Feb.raw (F27)	Cadenza	21	AM	28thFeb	B1	null	null	null	null	Cadenza	21	null	null	null	null	null	null		0.587	0.25	5.14	3.011	2.092	1.95	12.975	1.853	2.167	33.658	3.664	36.342	2.868	3.008	51.841	3.289	59.377	72.956	51.455	4.1	81.278	12.68	30.823	44.226	39.205	36.058	38.644	9.667	14.1	17.146
MET-77	77-C-B2-21-AM-28Feb.raw (F42)	Cadenza	21	AM	28thFeb	B2	null	null	null	null	Cadenza	21	null	null	null	null	null	null		0.482	0.134	4.238	2.378	1.652	1.846	12.783	1.83	1.983	44.059	2.883	25.238	3.024	3.057	37.144	3.236	53.271	68.3	51.626	5.079	70.741	11.562	23.062	35.824	38.678	30.467	34.405	8.737	15.238	16.061
MET-88	88-C-B3-21-AM-28Feb.raw (F53)	Cadenza	21	AM	28thFeb	B3	null	null	null	null	Cadenza	21	null	null	null	null	null	null		0.452	0.056	4.72	2.512	1.654	1.505	13.912	1.838	1.701	55.148	2.378	21.782	3.339	3.358	31.695	3.239	49.945	69.047	52.736	4.199	77.484	11.313	23.14	48.019	41.275	33.459	36.944	8.943	13.301	15.425
MET-70	70-C-B4-21-AM-28Feb.raw (F35)	Cadenza	21	AM	28thFeb	B4	null	null	null	null	Cadenza	21	null	null	null	null	null	null		0.527	0.17	5.643	3.006	2.206	2.274	13.582	1.878	2.239	28.314	2.286	21.682	3.473	3.405	32.436	3.253	51.15	76.559	54.954	3.728	71.897	11.42	28.212	46.642	44.927	30.303	40.141	9.652	16.976	17.53
MET-69	69-C-B1-27-AM-28Feb.raw (F34)	Cadenza	27	AM	28thFeb	B1	null	null	null	null	Cadenza	27	null	null	null	null	null	null		0.358	0.047	3.546	1.972	1.476	1.623	11.128	1.965	2.045	73.6	2.302	33.187	3.294	2.49	48.568	3.358	57.249	66.112	56.19	4.811	60.182	11.137	19.806	40.163	34.834	25.913	32.334	8.896	18.025	15.646
MET-76	76-C-B2-27-AM-28Feb.raw (F41)	Cadenza	27	AM	28thFeb	B2	null	null	null	null	Cadenza	27	null	null	null	null	null	null		0.314	0.185	4.043	1.842	2.038	2.514	12.307	2.12	2.602	61.331	3.415	39.264	3.443	3.453	58.071	3.492	66.192	82.955	63.801	5.489	82.564	10.818	32.247	41.177	37.839	25.478	36.965	9.38	28.19	17.531
MET-68	68-C-B3-27-AM-28Feb.raw (F33)	Cadenza	27	AM	28thFeb	B3	null	null	null	null	Cadenza	27	null	null	null	null	null	null		0.436	0.024	3.733	1.931	1.671	1.864	10.739	1.947	2.045	50.432	1.881	20.229	3.015	2.24	30.566	3.016	41.854	56.306	47.571	3.667	59.585	10.82	16.705	40.579	33.061	30.956	29.407	8.343	12.497	14.908
MET-58	58-C-B4-27-AM-28Feb.raw (F23)	Cadenza	27	AM	28thFeb	B4	null	null	null	null	Cadenza	27	null	null	null	null	null	null		0.364	0.073	3.981	1.977	1.708	1.795	12.695	2.096	2.166	33.795	1.465	13.838	3.488	1.979	20.573	3.003	37.869	55.906	45.562	3.154	49.96	10.996	17.355	40.08	34.862	25.622	33.602	8.512	12.536	15.614
MET-93	93-P-B1-21-AM-28Feb.raw (F58)	Paragon	21	AM	28thFeb	B1	null	null	null	null	Paragon	21	null	null	null	null	null	null		0.531	0.201	4.372	2.371	1.288	1.791	17.248	2.47	2.526	49.48	2.823	30.283	4.319	2.981	43.354	3.449	67.672	74.519	49.815	4.908	66.2	11.649	41.013	43.79	42.421	38.916	42.437	11.017	16.947	17.845
MET-42	42-P-B2-21-AM-28Feb.raw (F7)	Paragon	21	AM	28thFeb	B2	null	null	null	null	Paragon	21	null	null	null	null	null	null		0.443	0.107	4.065	2.288	0.949	1.394	17.71	1.428	1.728	33.853	2.331	11.859	3.667	2.944	16.725	2.838	49.452	69.032	46.993	3.656	68.388	11.418	32.228	35.398	32.614	30.614	33.715	8.707	13.326	16.388
MET-78	78-P-B3-21-AM-28Feb.raw (F43)	Paragon	21	AM	28thFeb	B3	null	null	null	null	Paragon	21	null	null	null	null	null	null		0.457	0.227	4.848	2.435	1.113	1.54	16.897	1.356	1.797	33.197	2.122	16.461	4.945	2.771	23.185	3.096	44.836	65.077	42.852	3.567	60.143	11.276	21.845	35.409	36.927	28.048	35.112	8.809	11.821	15.103
MET-63	63-P-B4-21-AM-28Feb.raw (F28)	Paragon	21	AM	28thFeb	B4	null	null	null	null	Paragon	21	null	null	null	null	null	null		0.505	0.054	4.175	2.504	0.909	1.315	12.869	1.323	1.606	36.669	2.252	14.974	3.594	2.464	21.542	2.808	43.79	60.509	41.09	3.867	67.203	11.393	24.878	44.614	38.517	37.044	33.862	8.551	12.28	15.48
MET-79	79-P-B1-27-AM-28Feb.raw (F44)	Paragon	27	AM	28thFeb	B1	null	null	null	null	Paragon	27	null	null	null	null	null	null		0.434	0.192	4.499	2.008	1.62	2.14	17.402	2.205	2.438	34.57	1.734	11.614	4.695	3.066	17.186	3.394	48.111	66.64	58.231	4.283	70.183	9.457	25.946	30.357	30.815	24.572	31.492	9.326	15.588	17.372
MET-57	57-P-B2-27-AM-28Feb.raw (F22)	Paragon	27	AM	28thFeb	B2	null	null	null	null	Paragon	27	null	null	null	null	null	null		0.634	0.261	5.059	2.649	1.673	2.145	14.458	1.941	2.386	34.708	3.203	14.363	4.702	3.171	21.327	3.495	50.781	62.961	46.252	3.684	64.427	10.593	24.506	34.079	28.271	31.408	32.601	8.905	12.969	16.489
MET-94	94-P-B3-27-AM-28Feb.raw (F59)	Paragon	27	AM	28thFeb	B3	null	null	null	null	Paragon	27	null	null	null	null	null	null		0.541	0.293	4.111	2.29	2.429	3.487	13.514	2.027	3.336	33.218	4.806	17.377	3.136	1.855	25.566	3.173	60.059	65.252	44.643	3.845	62.929	11.034	34.922	33.736	31	34.893	37.922	11.188	18.945	23.123
MET-64	64-P-B4-27-AM-28Feb.raw (F29)	Paragon	27	AM	28thFeb	B4	null	null	null	null	Paragon	27	null	null	null	null	null	null		0.414	0.082	4.2	2.724	1.235	1.654	15.213	1.818	2.21	54.111	2.314	24.22	4.337	2.477	35.156	3.319	59.636	64.217	50.437	4.789	55.484	12.964	32.821	36.595	33.373	44.99	29.722	10.533	13.054	16.441
MET-82	82-C-B1-21-PM-28Feb.raw (F47)	Cadenza	21	PM	28thFeb	B1	null	null	null	null	null	null	Cadenza	21	null	null	null	null		0.383	0.055	5.287	2.406	1.673	1.339	14.701	1.76	1.75	93.366	2.345	32.617	3.599	2.399	47.8	3.363	66.054	80.164	54.183	6.272	61.298	11.667	20.348	60.346	40.393	40.323	42.41	10.352	13.359	17.052
MET-98	98-C-B2-21-PM-28Feb.raw (F63)	Cadenza	21	PM	28thFeb	B2	null	null	null	null	null	null	Cadenza	21	null	null	null	null		0.431	0.111	5.095	2.568	1.704	1.72	14.116	1.822	2.038	65.433	2.497	27.272	3.846	2.547	40.052	3.212	69.595	84.815	51.125	5.209	69.391	11.316	25.917	52.742	42.669	38.239	42.423	10.25	13.842	17.015
MET-71	71-C-B3-21-PM-28Feb.raw (F36)	Cadenza	21	PM	28thFeb	B3	null	null	null	null	null	null	Cadenza	21	null	null	null	null		0.362	0.018	5.194	2.474	1.678	1.481	14.773	1.758	1.819	110.598	2.574	34.912	3.469	3.135	51.185	3.087	74.107	90.4	58.886	6.65	60.536	11.42	25.009	54.239	42.928	43.562	45.479	10.729	13.75	17.15
MET-85	85-C-B4-21-PM-28Feb.raw (F50)	Cadenza	21	PM	28thFeb	B4	null	null	null	null	null	null	Cadenza	21	null	null	null	null		0.288	0	4.212	2.168	1.478	1.475	13.436	1.78	1.79	101.387	2.633	24.345	3.111	3.427	34.446	3.004	64.126	79.981	57.239	5.664	71.821	11.146	22.64	49.036	39.943	39.296	39.795	10.126	15.251	16.65
MET-51	51-C-B1-27-PM-28Feb.raw (F16)	Cadenza	27	PM	28thFeb	B1	null	null	null	null	null	null	Cadenza	27	null	null	null	null		0.365	0.064	4.339	1.914	1.964	1.623	13.272	2.12	2.105	72.997	2.66	34.107	3.661	2.515	50.058	3.809	67.069	76.482	59.41	5.505	68.1	11.343	25.998	39.122	31.805	34.388	30.505	9.922	16.364	17.26
MET-73	73-C-B2-27-PM-28Feb.raw (F38)	Cadenza	27	PM	28thFeb	B2	null	null	null	null	null	null	Cadenza	27	null	null	null	null		0.386	0.124	4.071	1.834	2.008	1.344	11.076	1.938	1.88	114.814	3.45	60.902	3.526	2.589	88.137	3.361	91.322	73.872	61.074	6.959	88.3	12.565	33.878	48.31	29.439	34.623	32.607	10.017	21.846	17.362
MET-89	89-C-B3-27-PM-28Feb.raw (F54)	Cadenza	27	PM	28thFeb	B3	null	null	null	null	null	null	Cadenza	27	null	null	null	null		0.455	0.089	4.54	2.108	1.724	1.681	12.545	2.15	2.007	73.555	2.257	22.612	2.973	1.923	34.353	3.323	55.234	65.604	51.374	4.77	56.571	11.553	17.961	37.684	29.898	36.856	33.361	9.138	14.606	16.601
MET-81	81-C-B4-27-PM-28Feb.raw (F46)	Cadenza	27	PM	28thFeb	B4	null	null	null	null	null	null	Cadenza	27	null	null	null	null		0.416	0.104	3.658	2.088	2.078	1.933	10.643	2.451	2.318	101.663	3.354	51.996	2.953	2.728	75.781	3.869	85.45	86.966	65.911	5.957	86.151	12.778	27.276	47.529	29.673	36.101	30.246	10.078	22.716	18.561
MET-47	47-P-B1-21-PM-28Feb.raw (F12)	Paragon	21	PM	28thFeb	B1	null	null	null	null	null	null	Paragon	21	null	null	null	null		0.312	0.241	3.323	1.787	0.938	1.192	14.895	1.279	1.463	126.487	3.516	57.686	4.531	3.344	81.65	3.169	102.67	83.362	58.326	7.324	74.412	12.255	31.113	45.065	32.498	40.552	37.274	11.399	26.141	15.459
MET-92	92-P-B2-21-PM-28Feb.raw (F57)	Paragon	21	PM	28thFeb	B2	null	null	null	null	null	null	Paragon	21	null	null	null	null		0.439	0.196	4.267	2.42	1.174	1.439	15.992	1.524	1.715	82.556	3.74	25.749	4.431	3.563	36.469	3.366	62.226	73.041	51.338	6.067	63.561	11.415	26.567	33.779	30.234	42.627	33.446	10.225	16.277	17.324
MET-48	48-P-B3-21-PM-28Feb.raw (F13)	Paragon	21	PM	28thFeb	B3	null	null	null	null	null	null	Paragon	21	null	null	null	null		0.455	0.326	3.386	1.794	1.728	2.022	15.571	1.66	2.184	94.187	5.101	61.536	3.752	3.137	91.391	3.422	111.672	82.964	61.395	7.044	57.055	11.903	41.017	44.196	30.401	43.965	38.285	11.521	39.579	17.87
MET-67	67-P-B4-21-PM-28Feb.raw (F32)	Paragon	21	PM	28thFeb	B4	null	null	null	null	null	null	Paragon	21	null	null	null	null		0.417	0.307	4.516	2.409	1.27	1.493	18.851	1.567	1.897	80.242	2.499	26.985	4.436	3.408	37.241	3.486	62.96	71.895	51.081	5.491	51.246	11.158	19.014	36.726	26.588	35.626	31.454	9.866	12.104	15.223
MET-80	80-P-B1-27-PM-28Feb.raw (F45)	Paragon	27	PM	28thFeb	B1	null	null	null	null	null	null	Paragon	27	null	null	null	null		0.376	0.18	4.015	2.369	1.129	1.378	14.816	1.735	1.988	75.312	2.85	28.884	4.182	2.332	42.317	3.177	69.396	69.602	51.859	5.225	44.775	11.761	26.43	32.193	26.826	41.535	26.549	9.969	12.169	15.951
MET-84	84-P-B2-27-PM-28Feb.raw (F49)	Paragon	27	PM	28thFeb	B2	null	null	null	null	null	null	Paragon	27	null	null	null	null		0.348	0.081	3.778	1.861	1.137	1.193	13.04	1.834	1.646	115.439	2.695	24.062	4.784	3.147	35.423	3.156	59.608	68.146	54.934	5.392	74.893	9.72	18.359	60.305	35.672	34.879	28.593	8.625	13.463	14.379
MET-74	74-P-B3-27-PM-28Feb.raw (F39)	Paragon	27	PM	28thFeb	B3	null	null	null	null	null	null	Paragon	27	null	null	null	null		0.396	0.144	3.927	2.177	1.096	1.21	13.662	1.615	1.695	93.613	3.062	23.153	4.485	2.635	33.443	3.103	56.826	65.153	53.501	5.343	51.689	10.581	18.414	38.745	30.107	33.523	29.017	9.077	12.122	14.971
MET-65	65-P-B4-27-PM-28Feb.raw (F30)	Paragon	27	PM	28thFeb	B4	null	null	null	null	null	null	Paragon	27	null	null	null	null		0.404	0.231	4.67	2.412	1.433	1.428	17.944	1.986	2.062	67.924	2.152	17.038	5.302	3.053	24.927	3.384	52.66	66.011	50.108	4.562	41.38	11.185	15.619	35.317	26.985	28.028	30.962	9.482	12.117	15.688
MET-130	130-C-B1-21-AM-7Mar.raw (F95)	Cadenza	21	AM	7thMar	B1	null	null	null	null	null	null	null	null	Cadenza	21	null	null		0.334	0.113	3.305	1.908	1.687	1.612	12.845	1.829	2.002	94.664	2.958	86.79	2.408	3.087	126.118	3.778	93.506	78.737	67.543	6.173	75.586	14.544	24.554	52.587	34.448	23.463	26.623	10.452	13.752	19.894
MET-50	50-C-B2-21-AM-7Mar.raw (F15)	Cadenza	21	AM	7thMar	B2	null	null	null	null	null	null	null	null	Cadenza	21	null	null		0.414	0.298	3.934	2.109	2.077	1.689	13.362	2.352	2.219	52.09	3.661	60.318	2.84	3.334	87.832	3.989	81.457	78.601	60.672	4.687	115.653	13.596	36.227	51.798	36.347	32.322	29.509	9.379	14.247	19.855
MET-127	127-C-B3-21-AM-7Mar.raw (F92)	Cadenza	21	AM	7thMar	B3	null	null	null	null	null	null	null	null	Cadenza	21	null	null		0.431	0.223	4.04	2.506	1.449	1.529	12.646	1.991	2.081	38.737	2.696	38.353	3.207	2.521	54.772	3.65	58.91	63.906	48.359	4	67.913	13.319	23.709	48.81	38.05	46.213	31.49	10.387	11.647	17.282
MET-45	45-C-B4-21-AM-7Mar.raw (F10)	Cadenza	21	AM	7thMar	B4	null	null	null	null	null	null	null	null	Cadenza	21	null	null		0.497	0.396	4.568	2.666	2.117	2.282	11.652	2.281	2.156	61.815	4.871	68.014	2.575	3.101	99.261	3.874	102.666	82.672	65.783	5.316	91.513	15.052	59.183	57.819	36.107	41.884	30.633	12.737	18.519	21.854
MET-7	7-C-B1-27-AM-7Mar.raw (F4)	Cadenza	27	AM	7thMar	B1	null	null	null	null	null	null	null	null	Cadenza	27	null	null		0.456	0.121	5.218	2.186	2.115	2.203	14.199	1.89	1.807	51.831	2.154	19.555	2.582	2.318	29.994	3.543	56.814	76.685	59.998	4.066	60.677	11.654	21.52	58.01	41.592	36.434	34.512	10.984	14.743	17.884
MET-114	114-C-B2-27-AM-7Mar.raw (F79)	Cadenza	27	AM	7thMar	B2	null	null	null	null	null	null	null	null	Cadenza	27	null	null		0.362	0.064	3.873	1.893	1.487	1.43	11.289	1.884	1.877	54.234	1.685	33.702	2.421	1.855	51.011	3.372	57.619	54.362	50.807	4.19	73.849	12.2	18.553	59.69	34.959	31.167	26.799	9.53	10.364	14.676
MET-128	128-C-B3-27-AM-7Mar.raw (F93)	Cadenza	27	AM	7thMar	B3	null	null	null	null	null	null	null	null	Cadenza	27	null	null		0.289	0.076	3.268	1.648	1.35	1.326	10.2	2.258	1.901	108.234	2.904	39.455	2.598	2.606	58.167	3.442	63.695	75.606	67.457	5.457	77.249	11.517	18.759	49.459	34.621	30.685	25.709	9.304	11.412	16.077
MET-3	3-C-B4-27-AM-7Mar.raw (F2)	Cadenza	27	AM	7thMar	B4	null	null	null	null	null	null	null	null	Cadenza	27	null	null		0.259	0.155	4.019	1.627	2.649	2.775	13.719	2.09	2.844	71.178	1.971	76.577	3.048	2.695	111.276	4.063	96.44	70.169	63.862	4.813	63.594	13.232	26.393	53.379	34.289	29.369	35.908	12.599	17.934	22.917
MET-122	122-P-B1-21-AM-7Mar.raw (F87)	Paragon	21	AM	7thMar	B1	null	null	null	null	null	null	null	null	Paragon	21	null	null		0.504	0.251	3.837	2.018	1.08	1.658	15.997	1.438	1.776	77.393	2.586	74.102	4.164	3.236	105.046	3.536	94.307	64.517	55.644	6.361	56.765	12.841	24.556	44.225	32.305	35.406	30.383	11.83	14.355	20.056
MET-49	49-P-B2-21-AM-7Mar.raw (F14)	Paragon	21	AM	7thMar	B2	null	null	null	null	null	null	null	null	Paragon	21	null	null		0.45	0.229	4.796	2.585	1.31	1.495	19.458	1.519	1.877	38.574	2.064	30.345	4.14	3.451	43.507	3.889	57.967	69.523	50.713	3.475	52.314	12.441	16.956	56.209	41.181	31.298	31.288	10.826	10.701	17.799
MET-113	113-P-B3-21-AM-7Mar.raw (F78)	Paragon	21	AM	7thMar	B3	null	null	null	null	null	null	null	null	Paragon	21	null	null		0.544	0.196	4.189	2.37	1.02	1.42	15.63	1.448	1.696	59.905	2.854	60.485	3.205	2.682	87.67	3.54	79.54	71.774	56.265	5.825	69.404	12.781	22.622	53.567	35.103	38.033	27.085	10.33	12.382	18.364
MET-120	120-P-B4-21-AM-7Mar.raw (F85)	Paragon	21	AM	7thMar	B4	null	null	null	null	null	null	null	null	Paragon	21	null	null		0.399	0.197	2.932	1.859	1.116	1.262	12.447	1.822	1.823	103.592	5.683	60.466	3.461	3.732	86.785	3.583	96.472	92.269	78.581	7.795	92.75	11.186	28.834	47.398	32.803	33.653	21.589	9.101	10.678	17.817
MET-5	5-P-B1-27-AM-7Mar.raw (F3)	Paragon	27	AM	7thMar	B1	null	null	null	null	null	null	null	null	Paragon	27	null	null		0.506	0.198	3.707	1.933	1.525	1.439	13.608	2.201	2.141	43.407	3.04	34.726	3.505	2.756	50.053	3.394	70.615	70.321	55.589	5.809	99.162	10.898	26.274	38.225	29.933	30.91	23.697	8.766	10.561	15.615
MET-2	2-P-B2-27-AM-7Mar.raw (F1)	Paragon	27	AM	7thMar	B2	null	null	null	null	null	null	null	null	Paragon	27	null	null		0.352	0.154	3.52	1.71	1.322	2.668	11.726	2.098	2.245	74.433	2.983	32.531	3.862	2.411	47.103	3.065	72.678	60.921	55.647	4.488	73.833	10.338	31.659	59.857	35.949	36.97	30.719	11.277	25.771	20.593
MET-111	111-P-B3-27-AM-7Mar.raw (F76)	Paragon	27	AM	7thMar	B3	null	null	null	null	null	null	null	null	Paragon	27	null	null		0.462	0.269	3.934	2.056	3.106	5.566	13.937	1.724	4.255	40.077	3.222	65.953	3.274	2.913	96.187	3.28	111.452	71.372	54.166	4.473	70.283	13.354	50.468	50.82	38.766	46.187	44.052	15.912	36.278	27.023
MET-108	108-P-B4-27-AM-7Mar.raw (F73)	Paragon	27	AM	7thMar	B4	null	null	null	null	null	null	null	null	Paragon	27	null	null		0.343	0.207	3.519	1.867	1.312	1.015	12.851	1.788	1.739	121.479	3.619	69.128	3.325	2.742	101.177	3.502	106.011	75.355	64.17	6.91	92.07	12.834	32.291	51.233	28.391	42.024	21.124	10.452	11.633	16.466
MET-125	125-C-B1-21-PM-7Mar.raw (F90)	Cadenza	21	PM	7thMar	B1	null	null	null	null	null	null	null	null	null	null	Cadenza	21		0.335	0.158	3.906	1.963	1.593	1.469	14.228	1.958	1.766	171.372	3.719	72.486	2.771	3.551	106.763	3.727	87.479	87.103	69.338	7.467	74.987	13.185	21.341	53.362	32.25	31.224	25.006	10.181	13.124	17.458
MET-116	116-C-B2-21-PM-7Mar.raw (F81)	Cadenza	21	PM	7thMar	B2	null	null	null	null	null	null	null	null	null	null	Cadenza	21		0.486	0.087	5.372	2.389	1.63	1.24	13.932	1.692	1.309	98.98	2.398	27.521	2.78	2.297	41.247	3.575	75.802	77.761	52.958	5.833	68.472	12.555	19.626	66.386	44.649	52.982	34.962	16.179	13.569	21.228
MET-124	124-C-B3_4-21-PM-7Mar.raw (F89)	Cadenza	21	PM	7thMar	B3	null	null	null	null	null	null	null	null	null	null	Cadenza	21		0.347	0.174	4.073	2.212	1.359	1.318	11.929	1.692	1.539	145.215	4.62	91.815	2.368	3.537	136.058	3.46	116.665	99.436	78.416	7.501	95.91	14.608	30.916	62.659	34.198	46.375	25.25	11.249	12.635	17.554
MET-117	117-C-B4-21-PM-7Mar.raw (F82)	Cadenza	21	PM	7thMar	B4	null	null	null	null	null	null	null	null	null	null	Cadenza	21		0.275	0.16	3.121	2.005	1.411	1.233	9.771	1.754	1.602	132.61	3.983	105.055	2.413	3.246	151.743	3.462	112.577	84.24	68.288	7.379	111.955	14.715	24.437	55.171	29.624	38.091	27.214	10.477	13.361	16.419
MET-131	131-C-B1-27-PM-7Mar.raw (F96)	Cadenza	27	PM	7thMar	B1	null	null	null	null	null	null	null	null	null	null	Cadenza	27		0.221	0.056	3.019	1.48	1.78	1.196	9.504	1.871	1.806	172.27	3.332	164.606	2.625	3.07	233.089	3.82	161.927	78.133	73.899	8.203	97.185	15.697	26.991	39.752	24.521	31.752	28.362	10.937	20.332	16.15
MET-126	126-C-B2-27-PM-7Mar.raw (F91)	Cadenza	27	PM	7thMar	B2	null	null	null	null	null	null	null	null	null	null	Cadenza	27		0.304	0.049	3.059	1.751	1.716	1.081	8.635	2.037	1.703	140.843	3.014	81.116	3.19	2.436	117.337	3.381	113.258	72.204	62.411	7.737	83.384	12.287	16.949	56.415	30.684	40.785	31.288	10.687	18.972	16.806
MET-123	123-C-B3-27-PM-7Mar.raw (F88)	Cadenza	27	PM	7thMar	B3	null	null	null	null	null	null	null	null	null	null	Cadenza	27		0.225	0.11	2.596	1.519	1.451	1.455	7.481	1.721	1.724	198.225	6.052	152.768	2.689	2.797	220.449	3.458	184.376	124.464	103.925	11.364	90.709	15.444	25.251	57.223	28.199	40.518	28.765	11.138	20.93	15.322
MET-129	129-C-B4-27-PM-7Mar.raw (F94)	Cadenza	27	PM	7thMar	B4	null	null	null	null	null	null	null	null	null	null	Cadenza	27		0.179	0	2.657	1.512	1.359	0.979	8.336	1.91	1.607	175.096	4.358	111.624	2.206	2.033	162.76	3.604	135.787	81.36	77.796	9.189	91.489	14.219	18.629	58.894	30.733	39.641	23.107	11.996	12.24	16.915
MET-33	33-P-B1-21-PM-7Mar.raw (F5)	Paragon	21	PM	7thMar	B1	null	null	null	null	null	null	null	null	null	null	Paragon	21		0.426	0.204	3.647	1.948	1.225	1.034	16.334	1.512	1.598	189.057	5.29	64.355	2.932	3.139	92.231	3.484	91.468	103.255	77.074	7.814	63.323	12.322	38.665	68.9	34.238	39.288	21.186	9.264	12.065	15.575
MET-119	119-P-B2-21-PM-7Mar.raw (F84)	Paragon	21	PM	7thMar	B2	null	null	null	null	null	null	null	null	null	null	Paragon	21		0.334	0.172	3.468	2.075	0.858	1.177	14.368	1.394	1.559	142.471	3.446	104.316	3.224	3.797	151.449	3.342	137.72	90.013	71.299	7.889	68.965	14.383	39.245	52.525	26.74	44.683	28.591	10.992	16.083	16.172
MET-115	115-P-B3_4-21-PM-7Mar.raw (F80)	Paragon	21	PM	7thMar	B3	null	null	null	null	null	null	null	null	null	null	Paragon	21		0.302	0.246	3.544	1.861	0.919	1.067	15.898	1.605	1.694	189.506	6.443	92.675	3.249	3.946	135.637	3.577	110.658	122.457	102.009	10.526	83.754	13.186	25.966	48.199	25.689	29.741	18.866	9.541	11.417	15.978
MET-118	118-P-B4-21-PM-7Mar.raw (F83)	Paragon	21	PM	7thMar	B4	null	null	null	null	null	null	null	null	null	null	Paragon	21		0.358	0.261	3.703	2.086	0.881	1.053	15.627	1.484	1.75	97.04	3.614	62.973	3.868	2.979	92.06	3.754	99.507	86.736	60.699	7.354	80.873	13.873	37.226	60.903	34.304	47.991	22.574	11.906	12.023	19.954
MET-112	112-P-B1-27-PM-7Mar.raw (F77)	Paragon	27	PM	7thMar	B1	null	null	null	null	null	null	null	null	null	null	Paragon	27		0.256	0.114	3.942	2.012	0.967	1.305	14.509	1.603	1.839	85.072	2.491	54.196	4.57	2.948	78.445	3.08	83.386	74.526	61.271	6.328	67.176	12.463	17.786	49.385	28.607	37.831	25.966	10.731	12.463	16.609
MET-37	37-P-B2-27-PM-7Mar.raw (F6)	Paragon	27	PM	7thMar	B2	null	null	null	null	null	null	null	null	null	null	Paragon	27		0.281	0.189	3.06	1.654	1.679	1.134	12.071	1.7	1.845	97.097	4.641	93.527	3.622	2.613	131.99	3.386	153.066	74.697	60.632	7.303	86.072	13.335	42.549	44.599	24.553	55.42	23.259	11.523	14.672	19.565
MET-121	121-P-B3-27-PM-7Mar.raw (F86)	Paragon	27	PM	7thMar	B3	null	null	null	null	null	null	null	null	null	null	Paragon	27		0.266	0.109	3.74	1.87	1.293	1.054	13.659	1.784	1.676	147.15	4.04	61.398	3.345	2.657	89.402	3.381	100.352	82.436	64.92	6.997	82.416	11.997	31.958	72.798	34.967	48.184	23.855	10.84	12.655	18.055
MET-44	44-P-B4-27-PM-7Mar.raw (F9)	Paragon	27	PM	7thMar	B4	null	null	null	null	null	null	null	null	null	null	Paragon	27		0.28	0.241	3.668	1.659	1.357	1.601	14.694	1.924	2.117	134.083	3.297	96.183	3.07	3.037	140.124	3.935	118.923	77.41	70.932	7.949	85.955	13.059	27.579	44.953	28.238	33.731	24.807	11.029	15.929	20.129
[truncated: 9 more columns]
