# Supplementary material for: Novel molecules and target genes for vegetative heat tolerance in wheat
Source: Plant Environ Interact. 2022 Dec 26;3(6):264–89. doi: 10.1002/pei3.10096 (PMC10168084; doi:10.1002/pei3.10096)
Supplement: Supplementary file 3 — Table S3. [file PEI3-3-264-s004.xlsx]

## Sheet: Table S3a.Full DEG list
Table S3a. Full list of DEGs, annotated
	Gene	Condition	higher.expression.in	Sampling.time	baseMean	log2FoldChange	lfcSE	stat	pvalue	padj	Annotations
	TraesCS2B02G030200	Cultivar	Cadenza	AM	49.89	-24.4	3.14	-7.77	7.73e-15	5.51e-13	NA
	TraesCS2B02G031600	Cultivar	Cadenza	AM	95.16	-23.36	3.52	-6.63	3.26e-11	1.47e-09	Uncharacterized protein;TraesCS2B02G031600;ortholog,TERPENE_SYNTH_C DOMAIN-CONTAINING PROTEIN (PTHR31225:SF145),
	TraesCS7D02G463500	Cultivar	Cadenza	AM	89.77	-13.72	2.57	-5.35	8.82e-08	2.44e-06	Uncharacterized protein;TraesCS7D02G463500;ortholog,TAU-CADINOL SYNTHASE (PTHR31225:SF93),
	TraesCS7D02G050500	Cultivar	Cadenza	AM	246.42	-11.66	1.09	-10.71	9.33e-27	2.08e-24	Fe2OG dioxygenase domain-containing protein;TraesCS7D02G050500;ortholog,FE2OG DIOXYGENASE DOMAIN-CONTAINING PROTEIN (PTHR47991:SF85),oxygenase(PC00177)
	TraesCS2B02G433000LC	Cultivar	Cadenza	AM	342.24	-11.63	1.03	-11.24	2.47e-29	6.47e-27	NA
	TraesCS5B02G485000	Cultivar	Cadenza	AM	11.27	-11.31	2.09	-5.41	6.27e-08	1.77e-06	Uncharacterized protein;TraesCS5B02G485000;ortholog,SUBFAMILY NOT NAMED (PTHR24281:SF9),hydroxylase(PC00122)
	TraesCS2B02G204500	Cultivar	Cadenza	AM	695.09	-11.3	1	-11.28	1.69e-29	4.51e-27	Epimerase domain-containing protein;TraesCS2B02G204500;ortholog,3BETA_HSD DOMAIN-CONTAINING PROTEIN (PTHR10366:SF696),dehydratase(PC00091)
	TraesCS4A02G217200	Cultivar	Cadenza	AM	240.28	-11.21	1.03	-10.9	1.17e-27	2.81e-25	Dirigent protein;TraesCS4A02G217200;ortholog,DIRIGENT PROTEIN (PTHR21495:SF226),
	TraesCS1B02G126800LC	Cultivar	Cadenza	AM	509.57	-11.02	1.03	-10.65	1.69e-26	3.69e-24	NA
	TraesCS1B02G234300	Cultivar	Cadenza	AM	331.32	-11.01	1.03	-10.74	6.8e-27	1.54e-24	D-3-phosphoglycerate dehydrogenase;TraesCS1B02G234300;ortholog,D-3-PHOSPHOGLYCERATE DEHYDROGENASE (PTHR42938:SF20),dehydrogenase(PC00092)
	TraesCS2A02G046700	Cultivar	Cadenza	AM	157.76	-10.84	1.03	-10.49	9.21e-26	1.89e-23	NA
	TraesCS2A02G564300	Cultivar	Cadenza	AM	213.01	-10.84	1.04	-10.47	1.19e-25	2.4e-23	NA
	TraesCS2A02G735500LC	Cultivar	Cadenza	AM	154.68	-10.57	1.04	-10.16	3.04e-24	5.58e-22	NA
	TraesCS6B02G142700	Cultivar	Cadenza	AM	189.1	-10.56	1.04	-10.18	2.35e-24	4.37e-22	Purple acid phosphatase;TraesCS6B02G142700;ortholog,PURPLE ACID PHOSPHATASE 18 (PTHR22953:SF97),phosphatase(PC00181)
	TraesCS5A02G287100	Cultivar	Cadenza	AM	174.58	-10.52	1.04	-10.16	3.11e-24	5.68e-22	Lipase_GDSL domain-containing protein;TraesCS5A02G287100;ortholog,LIPASE_GDSL DOMAIN-CONTAINING PROTEIN (PTHR22835:SF620),
	TraesCS6B02G673100LC	Cultivar	Cadenza	AM	151.79	-10.47	1.03	-10.2	2.06e-24	3.85e-22	NA
	TraesCS6B02G343200LC	Cultivar	Cadenza	AM	147.8	-10.43	1.03	-10.18	2.53e-24	4.68e-22	NA
	TraesCS5A02G441600LC	Cultivar	Cadenza	AM	254.41	-10.32	1.04	-9.94	2.75e-23	4.71e-21	NA
	TraesCS5B02G080000	Cultivar	Cadenza	AM	83.11	-10.3	1.04	-9.94	2.77e-23	4.72e-21	Dirigent protein;TraesCS5B02G080000;ortholog,DIRIGENT PROTEIN (PTHR21495:SF162),
	TraesCS1A02G284400LC	Cultivar	Cadenza	AM	138.01	-10.22	1.05	-9.69	3.23e-22	5.1e-20	NA
	TraesCS7D02G002300LC	Cultivar	Cadenza	AM	118.78	-10.21	1.04	-9.85	6.53e-23	1.08e-20	NA
	TraesCS7A02G613500LC	Cultivar	Cadenza	AM	102.4	-10.2	1.04	-9.76	1.64e-22	2.65e-20	NA
	TraesCS4A02G262700	Cultivar	Cadenza	AM	157.01	-10.12	1.03	-9.85	7.15e-23	1.19e-20	Uncharacterized protein;TraesCS4A02G262700;ortholog,PROTEIN NRT1/ PTR FAMILY 8.3 (PTHR11654:SF64),transporter(PC00227)
	TraesCS2B02G539100	Cultivar	Cadenza	AM	146.68	-10.05	1.05	-9.61	7.39e-22	1.13e-19	Uncharacterized protein;TraesCS2B02G539100;ortholog,OS08G0416800 PROTEIN (PTHR34563:SF6),
	TraesCS1B02G112100	Cultivar	Cadenza	AM	113.94	-10.03	1.04	-9.62	6.73e-22	1.03e-19	NA
	TraesCS4A02G481600	Cultivar	Cadenza	AM	94.98	-9.95	1.04	-9.55	1.28e-21	1.94e-19	Uncharacterized protein;TraesCS4A02G481600;ortholog,PROTEIN KINASE DOMAIN-CONTAINING PROTEIN (PTHR45707:SF56),
	TraesCS6B02G212700LC	Cultivar	Cadenza	AM	69.94	-9.93	1.05	-9.44	3.87e-21	5.66e-19	NA
	TraesCS1B02G140800LC	Cultivar	Cadenza	AM	105.71	-9.9	1.03	-9.57	1.11e-21	1.7e-19	NA
	TraesCS1B02G300800	Cultivar	Cadenza	AM	108.4	-9.89	1.06	-9.33	1.04e-20	1.45e-18	Histone H4 variant TH011;TraesCS1A02G079900;ortholog,HISTONE H4 VARIANT TH011 (PTHR10484:SF190),histone(PC00118)
	TraesCS4A02G309600	Cultivar	Cadenza	AM	127.32	-9.88	1.04	-9.53	1.61e-21	2.42e-19	NA
	TraesCS4A02G444500	Cultivar	Cadenza	AM	85.43	-9.88	1.03	-9.58	9.59e-22	1.46e-19	Uncharacterized protein;TraesCS4A02G444500;ortholog,F14L17.7 PROTEIN (PTHR46649:SF5),
	TraesCS1B02G469500	Cultivar	Cadenza	AM	115.23	-9.86	1.04	-9.47	2.78e-21	4.11e-19	Uncharacterized protein;TraesCS1B02G469500;ortholog,SUBFAMILY NOT NAMED (PTHR45752:SF152),scaffold/adaptor protein(PC00226)
	TraesCS1D02G072200LC	Cultivar	Cadenza	AM	96	-9.84	1.05	-9.34	9.67e-21	1.35e-18	NA
	TraesCS7A02G435800	Cultivar	Cadenza	AM	95.74	-9.78	1.04	-9.44	3.71e-21	5.44e-19	Uncharacterized protein;TraesCS7A02G435800;ortholog,BHLH DOMAIN-CONTAINING PROTEIN (PTHR16223:SF125),basic helix-loop-helix transcription factor(PC00055)
	TraesCS6B02G366900	Cultivar	Cadenza	AM	94.6	-9.76	1.04	-9.42	4.7e-21	6.82e-19	Protein kinase domain-containing protein;TraesCS6B02G366900;ortholog,LRR RECEPTOR-LIKE SERINE/THREONINE-PROTEIN KINASE ER2 (PTHR48056:SF24),transmembrane signal receptor(PC00197)
	TraesCS4D02G020200	Cultivar	Cadenza	AM	87.73	-9.75	1.03	-9.43	4.07e-21	5.94e-19	Uncharacterized protein;TraesCS4D02G020200;ortholog,UNEXTENDED, ISOFORM E (PTHR12064:SF59),
	TraesCS3B02G510500	Cultivar	Cadenza	AM	134.31	-9.62	1.06	-9.07	1.18e-19	1.5e-17	Protein kinase domain-containing protein;TraesCS3B02G510500;ortholog,PROTEIN KINASE DOMAIN-CONTAINING PROTEIN (PTHR27006:SF259),
	TraesCS5D02G542600	Cultivar	Cadenza	AM	189.76	-9.61	1.07	-8.94	3.88e-19	4.68e-17	Protein kinase domain-containing protein;TraesCS5D02G542600;ortholog,PROTEIN KINASE DOMAIN-CONTAINING PROTEIN (PTHR45631:SF145),
	TraesCS2A02G565800	Cultivar	Cadenza	AM	77.32	-9.6	1.03	-9.28	1.66e-20	2.28e-18	NA
	TraesCS2B02G433100LC	Cultivar	Cadenza	AM	75.79	-9.59	1.05	-9.15	5.78e-20	7.56e-18	NA
	TraesCS5B02G709500LC	Cultivar	Cadenza	AM	90.83	-9.56	1.05	-9.08	1.09e-19	1.4e-17	NA
	TraesCS7A02G415900	Cultivar	Cadenza	AM	80.66	-9.55	1.05	-9.13	6.61e-20	8.6e-18	Uncharacterized protein;TraesCS7A02G415900;ortholog,,
	TraesCS2A02G562000	Cultivar	Cadenza	AM	68.19	-9.53	1.04	-9.19	3.86e-20	5.18e-18	Glycosyltransferase;TraesCS2A02G562000;ortholog,OS01G0735500 PROTEIN (PTHR48048:SF3),glycosyltransferase(PC00111)
	TraesCS5D02G549400	Cultivar	Cadenza	AM	70.17	-9.52	1.04	-9.18	4.27e-20	5.7e-18	NA
	TraesCS5B02G495800	Cultivar	Cadenza	AM	104.97	-9.5	1.06	-8.94	4e-19	4.81e-17	NA
	TraesCS2A02G052500	Cultivar	Cadenza	AM	976.17	-9.48	0.66	-14.36	9.49e-47	6.09e-44	Aa_trans domain-containing protein;TraesCS2A02G052500;ortholog,AA_TRANS DOMAIN-CONTAINING PROTEIN (PTHR48017:SF48),
	TraesCS1D02G027300	Cultivar	Cadenza	AM	321.77	-9.48	0.77	-12.33	6.53e-35	2.15e-32	Uncharacterized protein;TraesCS1D02G027300;ortholog,OS12G0548700 PROTEIN (PTHR33091:SF86),protease inhibitor(PC00191)
	TraesCS6B02G338600LC	Cultivar	Cadenza	AM	65.96	-9.47	1.03	-9.2	3.6e-20	4.84e-18	NA
	TraesCS5A02G482400	Cultivar	Cadenza	AM	97.31	-9.44	1.03	-9.17	4.66e-20	6.18e-18	TOG domain-containing protein;TraesCS5A02G482400;ortholog,HSP70-BINDING PROTEIN 1 (PTHR19316:SF18),
	TraesCS1B02G373100	Cultivar	Cadenza	AM	41.96	-9.42	1.08	-8.72	2.73e-18	2.98e-16	Uncharacterized protein;TraesCS1B02G373100;ortholog,OS05G0535400 PROTEIN (PTHR22603:SF90),kinase(PC00137)
	TraesCS2A02G557700	Cultivar	Cadenza	AM	75.98	-9.41	1.04	-9.07	1.14e-19	1.46e-17	Peptidase_S26 domain-containing protein;TraesCS2A02G557700;ortholog,PEPTIDASE_S26 DOMAIN-CONTAINING PROTEIN (PTHR43390:SF12),serine protease(PC00203)
	TraesCS6B02G253700	Cultivar	Cadenza	AM	82.58	-9.4	1.03	-9.15	5.65e-20	7.4e-18	DUF1618 domain-containing protein;TraesCS6B02G253700;ortholog,DUF1618 DOMAIN-CONTAINING PROTEIN (PTHR33074:SF91),
	TraesCS4A02G712200LC	Cultivar	Cadenza	AM	87.09	-9.37	1.04	-9.02	1.9e-19	2.36e-17	NA
	TraesCS4D02G018900	Cultivar	Cadenza	AM	30.46	-9.3	1.05	-8.89	6.29e-19	7.38e-17	Pyruvate kinase;TraesCS4D02G018900;ortholog,PYRUVATE KINASE (PTHR11817:SF21),kinase(PC00137)
	TraesCS4B02G005200	Cultivar	Cadenza	AM	65.18	-9.26	1.07	-8.69	3.57e-18	3.87e-16	NA
	TraesCS4B02G017500LC	Cultivar	Cadenza	AM	129	-9.25	1.01	-9.16	4.97e-20	6.57e-18	NA
	TraesCS1A02G165500	Cultivar	Cadenza	AM	92.22	-9.25	1.03	-8.97	2.97e-19	3.62e-17	Helitron_like_N domain-containing protein;TraesCS1A02G165500;ortholog,HELITRON_LIKE_N DOMAIN-CONTAINING PROTEIN (PTHR45786:SF52),
	TraesCS1B02G316900LC	Cultivar	Cadenza	AM	46.23	-9.24	1.03	-8.95	3.45e-19	4.2e-17	NA
	TraesCS4A02G217100	Cultivar	Cadenza	AM	61.88	-9.24	1.04	-8.91	5.19e-19	6.17e-17	Dirigent protein;TraesCS4A02G217100;ortholog,DIRIGENT PROTEIN (PTHR21495:SF52),
	TraesCS4A02G479400	Cultivar	Cadenza	AM	75.91	-9.19	1.04	-8.82	1.14e-18	1.3e-16	NA
	TraesCS2B02G183600	Cultivar	Cadenza	AM	38.31	-9.18	1.06	-8.64	5.73e-18	6.03e-16	Uncharacterized protein;TraesCS2B02G183600;ortholog,UDP-GLYCOSYLTRANSFERASE 89B1 (PTHR48047:SF33),glycosyltransferase(PC00111)
	TraesCS4A02G584800LC	Cultivar	Cadenza	AM	60.26	-9.16	1.03	-8.89	5.88e-19	6.94e-17	NA
	TraesCS4A02G472000	Cultivar	Cadenza	AM	68.42	-9.15	1.04	-8.78	1.67e-18	1.87e-16	NA
	TraesCS4A02G019300LC	Cultivar	Cadenza	AM	58.58	-9.14	1.04	-8.82	1.13e-18	1.29e-16	NA
	TraesCS4B02G166500LC	Cultivar	Cadenza	AM	54.91	-9.11	1.04	-8.77	1.84e-18	2.05e-16	NA
	TraesCS3D02G299100LC	Cultivar	Cadenza	AM	46.55	-9.11	1.04	-8.79	1.5e-18	1.7e-16	NA
	TraesCS5D02G541400	Cultivar	Cadenza	AM	58.93	-9.1	1.04	-8.76	1.97e-18	2.18e-16	Uncharacterized protein;TraesCS5D02G541400;ortholog,,
	TraesCS2D02G004500	Cultivar	Cadenza	AM	90.73	-9.09	1.04	-8.77	1.79e-18	1.99e-16	NB-ARC domain-containing protein;TraesCS2D02G004500;ortholog,NB-ARC DOMAIN-CONTAINING PROTEIN (PTHR34630:SF52),
	TraesCS5B02G416900	Cultivar	Cadenza	AM	56.44	-9.04	1.06	-8.51	1.77e-17	1.77e-15	Uncharacterized protein;TraesCS5B02G416900;ortholog,OS03G0778000 PROTEIN (PTHR31713:SF8),
	TraesCS5B02G005700LC	Cultivar	Cadenza	AM	65.28	-9.03	1.04	-8.68	4.06e-18	4.35e-16	NA
	TraesCS1B02G002900	Cultivar	Cadenza	AM	75.54	-9.03	1.04	-8.68	3.8e-18	4.1e-16	NA
	TraesCS2A02G046800	Cultivar	Cadenza	AM	43.78	-9.03	1.04	-8.7	3.39e-18	3.69e-16	NA
	TraesCS4D02G112900LC	Cultivar	Cadenza	AM	68.73	-9.01	1.04	-8.67	4.31e-18	4.59e-16	NA
	TraesCS5D02G233100LC	Cultivar	Cadenza	AM	54.6	-9.01	1.03	-8.73	2.44e-18	2.69e-16	NA
	TraesCS7A02G425800LC	Cultivar	Cadenza	AM	41.48	-8.98	1.04	-8.62	6.42e-18	6.72e-16	NA
	TraesCS1B02G004100	Cultivar	Cadenza	AM	161.33	-8.98	1.08	-8.35	7.08e-17	6.56e-15	SnTox1 sensitivity protein;Snn1;ortholog,PROTEIN KINASE DOMAIN-CONTAINING PROTEIN (PTHR27005:SF318),transmembrane signal receptor(PC00197)
	TraesCS7D02G459000	Cultivar	Cadenza	AM	58.62	-8.93	1.05	-8.53	1.46e-17	1.47e-15	RING-type domain-containing protein;TraesCS7D02G459000;ortholog,WD_REPEATS_REGION DOMAIN-CONTAINING PROTEIN (PTHR12616:SF10),membrane traffic protein(PC00150)
	TraesCS2B02G830000LC	Cultivar	Cadenza	AM	57.46	-8.9	1.05	-8.49	2.05e-17	2.03e-15	NA
	TraesCS5A02G089500LC	Cultivar	Cadenza	AM	62.99	-8.88	1.04	-8.56	1.09e-17	1.11e-15	NA
	TraesCS4A02G262400	Cultivar	Cadenza	AM	60.28	-8.87	1.04	-8.55	1.28e-17	1.3e-15	Uncharacterized protein;TraesCS4A02G262400;ortholog,SUBFAMILY NOT NAMED (PTHR33063:SF6),
	TraesCS1B02G152100	Cultivar	Cadenza	AM	143.99	-8.87	1	-8.85	8.48e-19	9.82e-17	Uncharacterized protein;TraesCS1A02G131500;ortholog,RAS-RELATED PROTEIN RABA4A (PTHR47978:SF40),
	TraesCS7B02G086200	Cultivar	Cadenza	AM	46.24	-8.85	1.05	-8.44	3.08e-17	2.98e-15	Uncharacterized protein;TraesCS7B02G086200;ortholog,,
	TraesCS6B02G427200LC	Cultivar	Cadenza	AM	57.08	-8.84	1.05	-8.45	2.9e-17	2.82e-15	NA
	TraesCS6B02G294500LC	Cultivar	Cadenza	AM	45.79	-8.84	1.05	-8.39	4.7e-17	4.47e-15	NA
	TraesCS1B02G466000LC	Cultivar	Cadenza	AM	52.7	-8.82	1.04	-8.46	2.68e-17	2.62e-15	NA
	TraesCS2B02G170400	Cultivar	Cadenza	AM	57.67	-8.81	1.03	-8.53	1.5e-17	1.51e-15	Uncharacterized protein;TraesCS2B02G170400;ortholog,SUBFAMILY NOT NAMED (PTHR33085:SF42),
	TraesCS2B02G476200LC	Cultivar	Cadenza	AM	42.69	-8.81	1.09	-8.1	5.4e-16	4.42e-14	NA
	TraesCS1B02G532710LC	Cultivar	Cadenza	AM	43.49	-8.81	1.04	-8.43	3.44e-17	3.31e-15	NA
	TraesCS4A02G086000	Cultivar	Cadenza	AM	68.16	-8.79	1.04	-8.46	2.65e-17	2.59e-15	Uncharacterized protein;TraesCS4A02G086000;ortholog,OS04G0608750 PROTEIN (PTHR33087:SF31),
	TraesCS5D02G117800LC	Cultivar	Cadenza	AM	56.47	-8.79	1.03	-8.51	1.7e-17	1.7e-15	NA
	TraesCS5B02G709600LC	Cultivar	Cadenza	AM	42.88	-8.74	1.06	-8.27	1.33e-16	1.19e-14	NA
	TraesCS5B02G416800	Cultivar	Cadenza	AM	50.4	-8.73	1.04	-8.37	5.56e-17	5.21e-15	NA
	TraesCS4A02G022000LC	Cultivar	Cadenza	AM	49.94	-8.69	1.04	-8.33	8.09e-17	7.42e-15	NA
	TraesCS2B02G549000	Cultivar	Cadenza	AM	42.75	-8.67	1.04	-8.33	8.25e-17	7.56e-15	Uncharacterized protein;TraesCS2B02G549000;ortholog,SUBFAMILY NOT NAMED (PTHR33085:SF53),
	TraesCS3B02G089200	Cultivar	Cadenza	AM	53.18	-8.66	1.03	-8.4	4.41e-17	4.21e-15	F-box domain-containing protein;TraesCS3B02G089200;ortholog,F-BOX DOMAIN-CONTAINING PROTEIN (PTHR32133:SF328),
	TraesCS5B02G568000	Cultivar	Cadenza	AM	43.57	-8.65	1.05	-8.23	1.94e-16	1.69e-14	NA
	TraesCS7A02G544600	Cultivar	Cadenza	AM	79.78	-8.64	1.06	-8.16	3.26e-16	2.73e-14	Uncharacterized protein;TraesCS7A02G544600;ortholog,COATOMER SUBUNIT ALPHA (PTHR19876:SF1),vesicle coat protein(PC00235)
	TraesCS4D02G019000	Cultivar	Cadenza	AM	83.39	-8.63	1.05	-8.22	1.97e-16	1.71e-14	Uncharacterized protein;TraesCS4D02G019000;ortholog,EXPRESSED PROTEIN (PTHR34775:SF4),
	TraesCS4A02G217600	Cultivar	Cadenza	AM	42.04	-8.62	1.03	-8.35	6.65e-17	6.18e-15	Uncharacterized protein;TraesCS4A02G217600;ortholog,PROTEIN-TYROSINE-PHOSPHATASE PTP1 (PTHR19134:SF492),protein phosphatase(PC00195)
	TraesCS3B02G089000	Cultivar	Cadenza	AM	89.06	-8.61	1.01	-8.56	1.13e-17	1.15e-15	Very-long-chain (3R)-3-hydroxyacyl-CoA dehydratase;TraesCS3B02G089000;ortholog,VERY-LONG-CHAIN (3R)-3-HYDROXYACYL-COA DEHYDRATASE (PTHR11035:SF3),
	TraesCS7A02G486800LC	Cultivar	Cadenza	AM	37.75	-8.61	1.06	-8.12	4.65e-16	3.84e-14	NA
	TraesCS1B02G497100LC	Cultivar	Cadenza	AM	45.71	-8.6	1.04	-8.26	1.48e-16	1.31e-14	NA
	TraesCS1A02G337800	Cultivar	Cadenza	AM	387.02	-8.6	0.52	-16.6	7.23e-62	8.19e-59	Uncharacterized protein;TraesCS1A02G337800;ortholog,OS05G0516600 PROTEIN (PTHR47981:SF24),
	TraesCS3A02G017900	Cultivar	Cadenza	AM	94.58	-8.6	1.05	-8.16	3.27e-16	2.74e-14	Protein kinase domain-containing protein;TraesCS3A02G017900;ortholog,PROTEIN KINASE DOMAIN-CONTAINING PROTEIN (PTHR27009:SF105),
	TraesCS4B02G002500LC	Cultivar	Cadenza	AM	42.72	-8.59	1.06	-8.1	5.47e-16	4.47e-14	NA
	TraesCS3B02G037400	Cultivar	Cadenza	AM	24.25	-8.59	1.26	-6.8	1.04e-11	4.99e-10	Uncharacterized protein;TraesCS3B02G037400;ortholog,BOWMAN-BIRK TYPE PROTEINASE INHIBITOR I-2B (PTHR33479:SF11),
	TraesCS6B02G136700LC	Cultivar	Cadenza	AM	53.95	-8.59	1.04	-8.27	1.35e-16	1.2e-14	NA
	TraesCS4A02G103600LC	Cultivar	Cadenza	AM	41.58	-8.57	1.05	-8.16	3.47e-16	2.9e-14	NA
	TraesCS1D02G116200	Cultivar	Cadenza	AM	38.66	-8.57	1.04	-8.22	2.09e-16	1.79e-14	Uncharacterized protein;TraesCS1D02G116200;ortholog,,
	TraesCS4A02G724400LC	Cultivar	Cadenza	AM	31.44	-8.56	1.07	-8.01	1.18e-15	9.28e-14	NA
	TraesCS6A02G020100	Cultivar	Cadenza	AM	36.91	-8.55	1.04	-8.25	1.63e-16	1.44e-14	Uncharacterized protein;TraesCS6A02G020100;ortholog,OS01G0310500 PROTEIN (PTHR27005:SF29),transmembrane signal receptor(PC00197)
	TraesCS1B02G259700	Cultivar	Cadenza	AM	40.7	-8.54	1.05	-8.17	3.15e-16	2.65e-14	Uncharacterized protein;TraesCS1B02G259700;ortholog,SUBFAMILY NOT NAMED (PTHR48048:SF52),glycosyltransferase(PC00111)
	TraesCS3B02G023100LC	Cultivar	Cadenza	AM	50.01	-8.53	1.04	-8.19	2.54e-16	2.16e-14	NA
	TraesCS3B02G589700	Cultivar	Cadenza	AM	45.8	-8.52	1.04	-8.22	2.04e-16	1.76e-14	NA
	TraesCS2A02G580900	Cultivar	Cadenza	AM	59.37	-8.51	1.05	-8.14	3.99e-16	3.31e-14	Receptor-like serine/threonine-protein kinase;TraesCS2A02G580900;ortholog,PROTEIN KINASE DOMAIN-CONTAINING PROTEIN (PTHR27009:SF181),
	TraesCS2B02G163300	Cultivar	Cadenza	AM	40.2	-8.5	1.05	-8.11	4.89e-16	4.03e-14	Protein DETOXIFICATION;TraesCS2B02G163300;ortholog,PROTEIN DETOXIFICATION (PTHR11206:SF351),transporter(PC00227)
	TraesCS6B02G050900	Cultivar	Cadenza	AM	102.85	-8.5	1.01	-8.44	3.1e-17	2.99e-15	Uncharacterized protein;TraesCS6B02G050900;ortholog,PROTEIN KINASE DOMAIN-CONTAINING PROTEIN (PTHR27005:SF377),transmembrane signal receptor(PC00197)
	TraesCS5B02G569800	Cultivar	Cadenza	AM	181.66	-8.48	0.76	-11.09	1.35e-28	3.39e-26	NA
	TraesCS1B02G109800	Cultivar	Cadenza	AM	50.14	-8.47	1.37	-6.17	6.92e-10	2.6e-08	Uncharacterized protein;TraesCS1B02G109800;ortholog,SUBFAMILY NOT NAMED (PTHR34835:SF12),
	TraesCS7B02G157700LC	Cultivar	Cadenza	AM	37.53	-8.47	1.05	-8.1	5.39e-16	4.42e-14	NA
	TraesCS6B02G170500	Cultivar	Cadenza	AM	40.47	-8.46	1.05	-8.04	9.08e-16	7.27e-14	Uncharacterized protein;TraesCS6B02G170500;ortholog,,
	TraesCS3A02G026100	Cultivar	Cadenza	AM	41.14	-8.43	1.04	-8.09	5.99e-16	4.87e-14	Uncharacterized protein;TraesCS3A02G026100;ortholog,,
	TraesCS2B02G058600LC	Cultivar	Cadenza	AM	37.74	-8.41	1.06	-7.96	1.75e-15	1.35e-13	NA
	TraesCS2B02G145100	Cultivar	Cadenza	AM	41.61	-8.41	1.09	-7.71	1.3e-14	8.99e-13	Uncharacterized protein;TraesCS2B02G145100;ortholog,NAD(P)-BINDING ROSSMANN-FOLD SUPERFAMILY PROTEIN (PTHR43180:SF84),reductase(PC00198)
	TraesCS4D02G372400LC	Cultivar	Cadenza	AM	31.85	-8.38	1.05	-7.96	1.7e-15	1.32e-13	NA
	TraesCS7A02G568600LC	Cultivar	Cadenza	AM	37.93	-8.34	1.06	-7.87	3.58e-15	2.67e-13	NA
	TraesCS4A02G476800	Cultivar	Cadenza	AM	27.33	-8.32	1.1	-7.54	4.66e-14	2.98e-12	Uncharacterized protein;TraesCS4A02G476800;ortholog,CYTOCHROME P450 FAMILY PROTEIN, EXPRESSED (PTHR24296:SF218),oxygenase(PC00177)
	TraesCS2B02G248000	Cultivar	Cadenza	AM	42.1	-8.3	1.12	-7.43	1.06e-13	6.54e-12	Uncharacterized protein;TraesCS2B02G248000;ortholog,OS01G0871500 PROTEIN (PTHR11654:SF151),transporter(PC00227)
	TraesCS6B02G734300LC	Cultivar	Cadenza	AM	108.17	-8.3	1.01	-8.22	2.05e-16	1.77e-14	NA
	TraesCS2B02G433300LC	Cultivar	Cadenza	AM	32.48	-8.3	1.07	-7.79	6.78e-15	4.86e-13	NA
	TraesCS4D02G205900LC	Cultivar	Cadenza	AM	42.86	-8.29	1.05	-7.93	2.25e-15	1.71e-13	NA
	TraesCS6A02G040900	Cultivar	Cadenza	AM	42.01	-8.25	1.04	-7.91	2.58e-15	1.96e-13	F-box domain-containing protein;TraesCS6A02G040900;ortholog,F-BOX DOMAIN-CONTAINING PROTEIN (PTHR31264:SF23),
	TraesCS4D02G313900	Cultivar	Cadenza	AM	133.57	-8.25	0.84	-9.82	9.52e-23	1.56e-20	Uncharacterized protein;TraesCS4D02G313900;ortholog,GANGLIOSIDE-INDUCED DIFFERENTIATION-ASSOCIATED PROTEIN 2 (PTHR11106:SF72),
	TraesCS2B02G433500LC	Cultivar	Cadenza	AM	55.6	-8.24	1.04	-7.94	2.09e-15	1.6e-13	NA
	TraesCS1A02G275200LC	Cultivar	Cadenza	AM	28.19	-8.23	1.24	-6.65	2.92e-11	1.33e-09	NA
	TraesCS6B02G220600LC	Cultivar	Cadenza	AM	27.93	-8.23	1.05	-7.84	4.47e-15	3.28e-13	NA
	TraesCS1B02G002300	Cultivar	Cadenza	AM	40.29	-8.21	1.05	-7.83	4.84e-15	3.54e-13	NA
	TraesCS1B02G073200LC	Cultivar	Cadenza	AM	193.93	-8.2	0.67	-12.33	6.47e-35	2.14e-32	NA
	TraesCS5B02G506400	Cultivar	Cadenza	AM	28.98	-8.2	1.06	-7.76	8.23e-15	5.86e-13	F-box domain-containing protein;TraesCS5B02G506400;ortholog,F-BOX DOMAIN-CONTAINING PROTEIN (PTHR32133:SF305),
	TraesCS2B02G421400LC	Cultivar	Cadenza	AM	29.6	-8.18	1.06	-7.72	1.16e-14	8.07e-13	NA
	TraesCS3D02G148200	Cultivar	Cadenza	AM	19.5	-8.16	1.06	-7.74	1.03e-14	7.25e-13	BZIP domain-containing protein;TraesCS3D02G148200;ortholog,BASIC LEUCINE ZIPPER 2 (PTHR46391:SF20),basic leucine zipper transcription factor(PC00056)
	TraesCS2A02G639900LC	Cultivar	Cadenza	AM	40.98	-8.16	1.04	-7.86	3.98e-15	2.94e-13	NA
	TraesCS1A02G461200LC	Cultivar	Cadenza	AM	56.89	-8.15	1.04	-7.82	5.45e-15	3.96e-13	NA
	TraesCS1D02G251700LC	Cultivar	Cadenza	AM	44.14	-8.15	1.04	-7.8	6.04e-15	4.36e-13	NA
	TraesCS5D02G244700LC	Cultivar	Cadenza	AM	82.72	-8.14	1.02	-7.97	1.58e-15	1.23e-13	NA
	TraesCS3A02G017200	Cultivar	Cadenza	AM	44.92	-8.13	1.04	-7.82	5.4e-15	3.93e-13	Protein kinase domain-containing protein;TraesCS3A02G017200;ortholog,PROTEIN KINASE DOMAIN-CONTAINING PROTEIN (PTHR27009:SF123),
	TraesCS1B02G155400	Cultivar	Cadenza	AM	20.19	-8.13	1.05	-7.75	9.07e-15	6.41e-13	AA_permease_C domain-containing protein;TraesCS1B02G155400;ortholog,AA_PERMEASE_C DOMAIN-CONTAINING PROTEIN (PTHR43243:SF6),amino acid transporter(PC00046)
	TraesCS5B02G378500	Cultivar	Cadenza	AM	26.72	-8.11	1.05	-7.69	1.48e-14	1.02e-12	Uncharacterized protein;TraesCS5B02G378500;ortholog,SUBFAMILY NOT NAMED (PTHR13068:SF156),
	TraesCS7B02G142700LC	Cultivar	Cadenza	AM	29.45	-8.11	1.05	-7.73	1.09e-14	7.63e-13	NA
	TraesCS6B02G136800LC	Cultivar	Cadenza	AM	35.79	-8.1	1.04	-7.8	6.05e-15	4.36e-13	NA
	TraesCS5D02G532400	Cultivar	Cadenza	AM	32.32	-8.1	1.05	-7.73	1.07e-14	7.54e-13	NA
	TraesCS6B02G342400LC	Cultivar	Cadenza	AM	32.73	-8.08	1.04	-7.77	7.59e-15	5.42e-13	NA
	TraesCS4B02G024300	Cultivar	Cadenza	AM	32.87	-8.07	1.07	-7.57	3.88e-14	2.51e-12	Uncharacterized protein;TraesCS4B02G024300;ortholog,SUBFAMILY NOT NAMED (PTHR46224:SF50),
	TraesCS1D02G072100LC	Cultivar	Cadenza	AM	28	-8.06	1.05	-7.69	1.44e-14	9.91e-13	NA
	TraesCS7A02G042100	Cultivar	Cadenza	AM	41.29	-8.06	1.07	-7.54	4.81e-14	3.08e-12	LRRNT_2 domain-containing protein;TraesCS7A02G042100;ortholog,TYROSINE-SULFATED GLYCOPEPTIDE RECEPTOR 1 (PTHR48004:SF59),
	TraesCS6B02G055400LC	Cultivar	Cadenza	AM	27.5	-8.06	1.04	-7.73	1.05e-14	7.36e-13	NA
	TraesCS6D02G449500LC	Cultivar	Cadenza	AM	33.42	-8.05	1.06	-7.57	3.65e-14	2.37e-12	NA
	TraesCS6D02G449600LC	Cultivar	Cadenza	AM	32.16	-8.03	1.04	-7.69	1.53e-14	1.05e-12	NA
	TraesCS1B02G067800	Cultivar	Cadenza	AM	37.37	-8.03	1.04	-7.72	1.14e-14	7.93e-13	F-box domain-containing protein;TraesCS1B02G067800;ortholog,FBD DOMAIN-CONTAINING PROTEIN (PTHR34145:SF41),
	TraesCS7A02G402900	Cultivar	Cadenza	AM	29.08	-8.02	1.05	-7.63	2.39e-14	1.59e-12	Uncharacterized protein;TraesCS7A02G402900;ortholog,,
	TraesCS7A02G403000	Cultivar	Cadenza	AM	28.54	-8.01	1.06	-7.58	3.49e-14	2.27e-12	Uncharacterized protein;TraesCS7A02G403000;ortholog,,
	TraesCS5B02G805100LC	Cultivar	Cadenza	AM	25.17	-8.01	1.05	-7.63	2.26e-14	1.51e-12	NA
	TraesCS5B02G032410LC	Cultivar	Cadenza	AM	43.21	-8.01	1.05	-7.65	1.98e-14	1.33e-12	NA
	TraesCS4A02G419500LC	Cultivar	Cadenza	AM	51.18	-8	1.04	-7.72	1.14e-14	7.93e-13	NA
	TraesCS7D02G645200LC	Cultivar	Cadenza	AM	56.28	-7.99	1.04	-7.68	1.62e-14	1.1e-12	NA
	TraesCS1A02G267100LC	Cultivar	Cadenza	AM	25	-7.98	1.06	-7.55	4.51e-14	2.89e-12	NA
	TraesCS1A02G005000	Cultivar	Cadenza	AM	29.82	-7.97	1.04	-7.64	2.18e-14	1.46e-12	Protein kinase domain-containing protein;TraesCS1A02G005000;ortholog,PROTEIN KINASE DOMAIN-CONTAINING PROTEIN (PTHR27008:SF480),
	TraesCS2B02G821400LC	Cultivar	Cadenza	AM	32.23	-7.95	1.05	-7.55	4.44e-14	2.86e-12	NA
	TraesCS1B02G303300	Cultivar	Cadenza	AM	78.23	-7.95	1.01	-7.86	3.89e-15	2.88e-13	Uncharacterized protein;TraesCS1B02G303300;ortholog,OS03G0781800 PROTEIN (PTHR33085:SF59),
	TraesCS6B02G051000	Cultivar	Cadenza	AM	23.56	-7.94	1.07	-7.44	1.04e-13	6.46e-12	Uncharacterized protein;TraesCS6B02G051000;ortholog,PROTEIN KINASE DOMAIN-CONTAINING PROTEIN (PTHR27005:SF368),transmembrane signal receptor(PC00197)
	TraesCS5D02G397000LC	Cultivar	Cadenza	AM	27.73	-7.94	1.07	-7.39	1.51e-13	9.11e-12	NA
	TraesCS2A02G593800LC	Cultivar	Cadenza	AM	81.18	-7.94	1.02	-7.81	5.61e-15	4.07e-13	NA
	TraesCS5B02G806500LC	Cultivar	Cadenza	AM	26.23	-7.94	1.05	-7.56	4.12e-14	2.66e-12	NA
	TraesCS5D02G249400LC	Cultivar	Cadenza	AM	32.06	-7.93	1.06	-7.5	6.51e-14	4.12e-12	NA
	TraesCS3D02G538100LC	Cultivar	Cadenza	AM	23.51	-7.93	1.06	-7.51	6.06e-14	3.85e-12	NA
	TraesCS6B02G217700LC	Cultivar	Cadenza	AM	28.54	-7.93	1.06	-7.46	8.51e-14	5.31e-12	NA
	TraesCS1D02G254400LC	Cultivar	Cadenza	AM	32.14	-7.92	1.06	-7.49	7.11e-14	4.47e-12	NA
	TraesCS2A02G585200	Cultivar	Cadenza	AM	31.24	-7.91	1.05	-7.56	3.95e-14	2.56e-12	NA
	TraesCS4D02G037800LC	Cultivar	Cadenza	AM	35.61	-7.9	1.04	-7.59	3.16e-14	2.07e-12	NA
	TraesCS6B02G156600	Cultivar	Cadenza	AM	42.22	-7.89	1.04	-7.58	3.36e-14	2.2e-12	Uncharacterized protein;TraesCS6B02G156600;ortholog,EXPRESSED PROTEIN (PTHR33165:SF36),
	TraesCS3B02G002400LC	Cultivar	Cadenza	AM	31.79	-7.89	1.06	-7.45	9.27e-14	5.75e-12	NA
	TraesCS6B02G208600	Cultivar	Cadenza	AM	24.7	-7.87	1.04	-7.57	3.79e-14	2.46e-12	DUF1618 domain-containing protein;TraesCS6B02G208600;ortholog,DUF1618 DOMAIN-CONTAINING PROTEIN (PTHR33074:SF102),
	TraesCS3B02G588500	Cultivar	Cadenza	AM	30.27	-7.87	1.04	-7.54	4.54e-14	2.91e-12	NA
	TraesCS5B02G569300	Cultivar	Cadenza	AM	40.62	-7.86	1.07	-7.31	2.64e-13	1.53e-11	NA
	TraesCS2B02G058900	Cultivar	Cadenza	AM	38.57	-7.86	1.07	-7.36	1.85e-13	1.1e-11	NA
	TraesCS4A02G477900	Cultivar	Cadenza	AM	38.4	-7.85	1.06	-7.38	1.54e-13	9.25e-12	Uncharacterized protein;TraesCS4A02G477900;ortholog,,
	TraesCS3A02G528200	Cultivar	Cadenza	AM	20.31	-7.84	1.07	-7.34	2.21e-13	1.3e-11	Uncharacterized protein;TraesCS3A02G528200;ortholog,,
	TraesCS1D02G129600	Cultivar	Cadenza	AM	19.74	-7.84	1.06	-7.37	1.74e-13	1.04e-11	Uncharacterized protein;TraesCS1D02G129600;ortholog,OS07G0208100 PROTEIN (PTHR31375:SF203),
	TraesCS1B02G211600	Cultivar	Cadenza	AM	27.29	-7.83	1.05	-7.48	7.67e-14	4.8e-12	Uncharacterized protein;TraesCS1B02G211600;ortholog,PROTEIN KINASE DOMAIN-CONTAINING PROTEIN (PTHR27005:SF334),transmembrane signal receptor(PC00197)
	TraesCS2B02G433200LC	Cultivar	Cadenza	AM	23.68	-7.83	1.06	-7.38	1.53e-13	9.22e-12	NA
	TraesCS2A02G569400	Cultivar	Cadenza	AM	30.44	-7.82	1.05	-7.41	1.22e-13	7.5e-12	Uncharacterized protein;TraesCS2A02G569400;ortholog,SUBFAMILY NOT NAMED (PTHR33065:SF88),
	TraesCS3B02G085300	Cultivar	Cadenza	AM	69.61	-7.81	0.86	-9.04	1.6e-19	2e-17	RHOMBOID-like protein;TraesCS3B02G085300;ortholog,RHOMBOID-LIKE PROTEIN (PTHR22936:SF72),
	TraesCS1B02G056400	Cultivar	Cadenza	AM	29.48	-7.81	1.04	-7.49	6.79e-14	4.28e-12	Uncharacterized protein;TraesCS1B02G056400;ortholog,TPR_REGION DOMAIN-CONTAINING PROTEIN (PTHR46224:SF18),
	TraesCS2B02G864400LC	Cultivar	Cadenza	AM	21.47	-7.79	1.06	-7.34	2.08e-13	1.23e-11	NA
	TraesCS6B02G208400	Cultivar	Cadenza	AM	31.6	-7.79	1.08	-7.24	4.61e-13	2.62e-11	Uncharacterized protein;TraesCS6B02G208400;ortholog,,
	TraesCS1D02G279200	Cultivar	Cadenza	AM	30.15	-7.77	1.06	-7.36	1.79e-13	1.07e-11	Uncharacterized protein;TraesCS1D02G279200;ortholog,,
	TraesCS6B02G427500LC	Cultivar	Cadenza	AM	26.35	-7.77	1.06	-7.35	1.93e-13	1.14e-11	NA
	TraesCS5D02G388900	Cultivar	Cadenza	AM	26	-7.77	1.06	-7.35	1.94e-13	1.15e-11	Uncharacterized protein;TraesCS5D02G388900;ortholog,,
	TraesCS1B02G002800	Cultivar	Cadenza	AM	44.77	-7.77	1.04	-7.46	8.75e-14	5.45e-12	NA
	TraesCS2B02G551700	Cultivar	Cadenza	AM	10.96	-7.76	1.13	-6.88	5.97e-12	2.97e-10	Uncharacterized protein;TraesCS2B02G551700;ortholog,,
	TraesCS3A02G286000	Cultivar	Cadenza	AM	19.44	-7.75	1.07	-7.26	3.85e-13	2.2e-11	40S ribosomal protein S24;TraesCS3A02G286000;ortholog,40S RIBOSOMAL PROTEIN S24 (PTHR10496:SF12),ribosomal protein(PC00202)
	TraesCS2A02G728500LC	Cultivar	Cadenza	AM	22.62	-7.75	1.08	-7.19	6.4e-13	3.58e-11	NA
	TraesCS2A02G728000LC	Cultivar	Cadenza	AM	23.49	-7.75	1.07	-7.22	5.12e-13	2.89e-11	NA
	TraesCS3A02G017800	Cultivar	Cadenza	AM	97.78	-7.74	1.01	-7.68	1.54e-14	1.06e-12	Uncharacterized protein;TraesCS3A02G017800;ortholog,F-BOX DOMAIN-CONTAINING PROTEIN (PTHR33186:SF18),
	TraesCS4A02G346700LC	Cultivar	Cadenza	AM	26.41	-7.74	1.05	-7.37	1.66e-13	9.89e-12	NA
	TraesCS5B02G805200LC	Cultivar	Cadenza	AM	19.14	-7.73	1.05	-7.35	2.03e-13	1.2e-11	NA
	TraesCS7A02G568400LC	Cultivar	Cadenza	AM	20.94	-7.73	1.08	-7.17	7.32e-13	4.06e-11	NA
	TraesCS6B02G456700LC	Cultivar	Cadenza	AM	20.35	-7.73	1.07	-7.25	4.22e-13	2.41e-11	NA
	TraesCS2B02G108900LC	Cultivar	Cadenza	AM	22.39	-7.72	1.07	-7.23	4.75e-13	2.69e-11	NA
	TraesCS6D02G449700LC	Cultivar	Cadenza	AM	29.29	-7.72	1.04	-7.41	1.3e-13	7.95e-12	NA
	TraesCS1A02G038700LC	Cultivar	Cadenza	AM	26.81	-7.72	1.05	-7.38	1.54e-13	9.24e-12	NA
	TraesCS1B02G531100LC	Cultivar	Cadenza	AM	24.52	-7.71	1.07	-7.19	6.43e-13	3.59e-11	NA
	TraesCS2D02G261700LC	Cultivar	Cadenza	AM	22.01	-7.71	1.05	-7.34	2.15e-13	1.26e-11	NA
	TraesCS7B02G035600LC	Cultivar	Cadenza	AM	17.46	-7.71	1.16	-6.67	2.6e-11	1.19e-09	NA
	TraesCS4B02G005000	Cultivar	Cadenza	AM	30.27	-7.71	1.04	-7.39	1.48e-13	8.95e-12	NA
	TraesCS2A02G730100LC	Cultivar	Cadenza	AM	23.14	-7.7	1.07	-7.22	5.21e-13	2.93e-11	NA
	TraesCS6B02G067200	Cultivar	Cadenza	AM	54.45	-7.7	1.01	-7.6	3.04e-14	2e-12	RING-type domain-containing protein;TraesCS6B02G067200;ortholog,RING-TYPE DOMAIN-CONTAINING PROTEIN (PTHR45676:SF79),
	TraesCS7A02G438700	Cultivar	Cadenza	AM	24.39	-7.7	1.06	-7.3	2.86e-13	1.66e-11	Uncharacterized protein;TraesCS7A02G438700;ortholog,SUBFAMILY NOT NAMED (PTHR33065:SF101),
	TraesCS6B02G308700LC	Cultivar	Cadenza	AM	26.22	-7.7	1.04	-7.4	1.33e-13	8.12e-12	NA
	TraesCS1D02G214600LC	Cultivar	Cadenza	AM	38.67	-7.7	1.07	-7.2	6.04e-13	3.39e-11	NA
	TraesCS4B02G099000LC	Cultivar	Cadenza	AM	26.8	-7.68	1.09	-7.07	1.53e-12	8.13e-11	NA
	TraesCS1B02G538200LC	Cultivar	Cadenza	AM	23.43	-7.68	1.06	-7.27	3.47e-13	1.99e-11	NA
	TraesCS1D02G274100	Cultivar	Cadenza	AM	47.73	-7.65	1.05	-7.32	2.51e-13	1.46e-11	Uncharacterized protein;TraesCS1D02G274100;ortholog,,
	TraesCS2A02G003100	Cultivar	Cadenza	AM	15.94	-7.64	1.05	-7.28	3.37e-13	1.94e-11	Uncharacterized protein;TraesCS2A02G003100;ortholog,NB-ARC DOMAIN-CONTAINING PROTEIN (PTHR45730:SF86),
	TraesCS1D02G003300	Cultivar	Cadenza	AM	19.81	-7.64	1.05	-7.26	3.83e-13	2.19e-11	AMPKBI domain-containing protein;TraesCS1A02G004200;ortholog,SNF1-RELATED PROTEIN KINASE REGULATORY SUBUNIT BETA-3 (PTHR46316:SF5),kinase modulator(PC00140)
	TraesCS4D02G019500	Cultivar	Cadenza	AM	15.2	-7.63	1.11	-6.89	5.77e-12	2.87e-10	GH10 domain-containing protein;TraesCS4D02G019500;ortholog,ENDO-1,4-BETA-XYLANASE 1 (PTHR31490:SF1),metalloprotease(PC00153)
	TraesCS7D02G226700LC	Cultivar	Cadenza	AM	31.83	-7.63	1.1	-6.91	4.76e-12	2.39e-10	NA
	TraesCS4A02G692400LC	Cultivar	Cadenza	AM	17.56	-7.63	1.07	-7.12	1.11e-12	5.97e-11	NA
	TraesCS2D02G287500LC	Cultivar	Cadenza	AM	20.85	-7.63	1.06	-7.22	5.21e-13	2.93e-11	NA
	TraesCS4B02G219500LC	Cultivar	Cadenza	AM	21.41	-7.61	1.08	-7.04	1.86e-12	9.78e-11	NA
	TraesCS7A02G496200LC	Cultivar	Cadenza	AM	19.62	-7.6	1.06	-7.16	8.16e-13	4.48e-11	NA
	TraesCS7A02G568500LC	Cultivar	Cadenza	AM	19.66	-7.6	1.06	-7.15	8.37e-13	4.59e-11	NA
	TraesCS4A02G463900	Cultivar	Cadenza	AM	21.13	-7.6	1.06	-7.17	7.39e-13	4.09e-11	RING-type domain-containing protein;TraesCS4A02G463900;ortholog,RING-TYPE DOMAIN-CONTAINING PROTEIN (PTHR45969:SF20),
	TraesCS6B02G418300LC	Cultivar	Cadenza	AM	18.25	-7.59	1.14	-6.64	3.18e-11	1.44e-09	NA
	TraesCS2D02G537200	Cultivar	Cadenza	AM	24.39	-7.59	1.06	-7.17	7.38e-13	4.09e-11	Uncharacterized protein;TraesCS2D02G537200;ortholog,TERPENE_SYNTH DOMAIN-CONTAINING PROTEIN (PTHR31739:SF23),
	TraesCS3D02G369700	Cultivar	Cadenza	AM	51.67	-7.59	1.01	-7.52	5.48e-14	3.49e-12	Uncharacterized protein;TraesCS3D02G369700;ortholog,,
	TraesCS5B02G569400	Cultivar	Cadenza	AM	36.92	-7.59	1.09	-6.98	3.05e-12	1.57e-10	NA
	TraesCS5B02G568500LC	Cultivar	Cadenza	AM	23.91	-7.58	1.08	-7.03	2.06e-12	1.08e-10	NA
	TraesCS6B02G337500LC	Cultivar	Cadenza	AM	26.88	-7.57	1.04	-7.26	3.89e-13	2.23e-11	NA
	TraesCS5D02G523500LC	Cultivar	Cadenza	AM	33.91	-7.57	1.06	-7.18	7.11e-13	3.95e-11	NA
	TraesCS4A02G021000LC	Cultivar	Cadenza	AM	16.05	-7.57	1.11	-6.8	1.02e-11	4.9e-10	NA
	TraesCS1D02G009500	Cultivar	Cadenza	AM	26.07	-7.57	1.08	-7	2.54e-12	1.31e-10	Uncharacterized protein;TraesCS1D02G009500;ortholog,HXXXD-TYPE ACYL-TRANSFERASE FAMILY PROTEIN (PTHR31642:SF248),acetyltransferase(PC00038)
	TraesCS2A02G543700LC	Cultivar	Cadenza	AM	28.07	-7.57	1.06	-7.16	7.83e-13	4.32e-11	NA
	TraesCS4B02G484500LC	Cultivar	Cadenza	AM	19.84	-7.57	1.06	-7.13	1.02e-12	5.53e-11	NA
	TraesCS7A02G425400	Cultivar	Cadenza	AM	20.66	-7.56	1.06	-7.15	8.38e-13	4.59e-11	Uncharacterized protein;TraesCS7A02G425400;ortholog,,
	TraesCS2B02G012800LC	Cultivar	Cadenza	AM	11.95	-7.56	1.15	-6.55	5.69e-11	2.48e-09	NA
	TraesCS7A02G435900	Cultivar	Cadenza	AM	26.93	-7.56	1.08	-7.02	2.28e-12	1.19e-10	Uncharacterized protein;TraesCS7A02G435900;ortholog,SUBFAMILY NOT NAMED (PTHR33065:SF101),
	TraesCS2B02G830100LC	Cultivar	Cadenza	AM	19.85	-7.56	1.07	-7.07	1.53e-12	8.15e-11	NA
	TraesCS4B02G460800LC	Cultivar	Cadenza	AM	26.3	-7.55	1.05	-7.18	6.85e-13	3.82e-11	NA
	TraesCS4B02G156800	Cultivar	Cadenza	AM	18.76	-7.55	1.07	-7.04	1.89e-12	9.97e-11	Uncharacterized protein;TraesCS4B02G156800;ortholog,EXPRESSED PROTEIN (PTHR33306:SF1),
	TraesCS6B02G332100	Cultivar	Cadenza	AM	21.22	-7.54	1.05	-7.21	5.43e-13	3.05e-11	Peptidase A1 domain-containing protein;TraesCS6B02G332100;ortholog,ASPARTIC PROTEINASE-LIKE PROTEIN 1 (PTHR13683:SF743),aspartic protease(PC00053)
	TraesCS1D02G400600	Cultivar	Cadenza	AM	149.11	-7.54	0.56	-13.5	1.59e-41	6.83e-39	UBC core domain-containing protein;TraesCS1A02G392400;ortholog,UBC CORE DOMAIN-CONTAINING PROTEIN (PTHR24068:SF207),ubiquitin-protein ligase(PC00234)
	TraesCS4A02G015500LC	Cultivar	Cadenza	AM	22.57	-7.54	1.06	-7.1	1.29e-12	6.92e-11	NA
	TraesCS7A02G495210LC	Cultivar	Cadenza	AM	15.88	-7.52	1.12	-6.72	1.85e-11	8.58e-10	NA
	TraesCS4B02G009700	Cultivar	Cadenza	AM	21.71	-7.51	1.1	-6.83	8.48e-12	4.11e-10	Uncharacterized protein;TraesCS4B02G009700;ortholog,SUBFAMILY NOT NAMED (PTHR24296:SF221),oxygenase(PC00177)
	TraesCS4B02G023200	Cultivar	Cadenza	AM	32.36	-7.49	1.1	-6.8	1.03e-11	4.96e-10	VQ domain-containing protein;TraesCS4B02G023200;ortholog,VQ DOMAIN-CONTAINING PROTEIN (PTHR34794:SF9),
	TraesCS6B02G337800LC	Cultivar	Cadenza	AM	22.24	-7.48	1.06	-7.06	1.63e-12	8.64e-11	NA
	TraesCS6B02G249300	Cultivar	Cadenza	AM	36.7	-7.47	1.04	-7.16	8.08e-13	4.45e-11	Enhancer of rudimentary homolog;TraesCS6A02G219900;ortholog,ENHANCER OF RUDIMENTARY HOMOLOG (PTHR12373:SF0),DNA-binding transcription factor(PC00218)
	TraesCS1B02G002100	Cultivar	Cadenza	AM	52.47	-7.46	1.01	-7.42	1.16e-13	7.11e-12	Uncharacterized protein;TraesCS1B02G002100;ortholog,GLYCOSYLTRANSFERASE-LIKE KOBITO 1 (PTHR46701:SF11),glycosyltransferase(PC00111)
	TraesCS6B02G340700LC	Cultivar	Cadenza	AM	23.52	-7.46	1.07	-7	2.51e-12	1.3e-10	NA
	TraesCS4A02G022100LC	Cultivar	Cadenza	AM	16.17	-7.45	1.06	-7.02	2.25e-12	1.17e-10	NA
	TraesCS4A02G471100	Cultivar	Cadenza	AM	24.47	-7.45	1.07	-6.99	2.79e-12	1.44e-10	NA
	TraesCS1B02G432800LC	Cultivar	Cadenza	AM	17.47	-7.45	1.06	-7.03	2.06e-12	1.08e-10	NA
	TraesCS4A02G471900	Cultivar	Cadenza	AM	17.21	-7.44	1.09	-6.8	1.04e-11	4.99e-10	Rx_N domain-containing protein;TraesCS4A02G471900;ortholog,,
	TraesCS1A02G011500	Cultivar	Cadenza	AM	16.11	-7.43	1.05	-7.09	1.39e-12	7.4e-11	Uncharacterized protein;TraesCS1A02G011500;ortholog,SUBFAMILY NOT NAMED (PTHR36744:SF3),chaperone(PC00072)
	TraesCS5B02G614100LC	Cultivar	Cadenza	AM	19.81	-7.41	1.07	-6.95	3.64e-12	1.86e-10	NA
	TraesCS5B02G568410LC	Cultivar	Cadenza	AM	26.01	-7.4	1.1	-6.72	1.87e-11	8.67e-10	NA
	TraesCS4B02G110300	Cultivar	Cadenza	AM	16.56	-7.4	1.06	-6.97	3.24e-12	1.66e-10	Uncharacterized protein;TraesCS4B02G110300;ortholog,,
	TraesCS1A02G280700LC	Cultivar	Cadenza	AM	21.17	-7.4	1.05	-7.07	1.56e-12	8.27e-11	NA
	TraesCS1B02G109700	Cultivar	Cadenza	AM	23.1	-7.39	1.41	-5.22	1.76e-07	4.64e-06	ULP_PROTEASE domain-containing protein;TraesCS1B02G109700;ortholog,,
	TraesCS5A02G514500	Cultivar	Cadenza	AM	17.59	-7.39	1.1	-6.7	2.07e-11	9.54e-10	Protein kinase domain-containing protein;TraesCS5A02G514500;ortholog,PROTEIN KINASE DOMAIN-CONTAINING PROTEIN (PTHR27003:SF318),
	TraesCS1B02G143800	Cultivar	Cadenza	AM	372.46	-7.38	0.66	-11.17	5.8e-29	1.5e-26	Uncharacterized protein;TraesCS1B02G143800;ortholog,OS05G0197300 PROTEIN (PTHR31250:SF60),
	TraesCS3B02G750110LC	Cultivar	Cadenza	AM	32.12	-7.37	1.08	-6.83	8.29e-12	4.03e-10	NA
	TraesCS4D02G037700LC	Cultivar	Cadenza	AM	41.16	-7.37	1.01	-7.29	3.2e-13	1.85e-11	NA
	TraesCS1B02G588700LC	Cultivar	Cadenza	AM	15.24	-7.37	1.06	-6.97	3.08e-12	1.58e-10	NA
	TraesCS2B02G246000LC	Cultivar	Cadenza	AM	17.06	-7.37	1.06	-6.98	3.05e-12	1.57e-10	NA
	TraesCS1A02G413600LC	Cultivar	Cadenza	AM	30.45	-7.37	1.09	-6.77	1.29e-11	6.09e-10	NA
	TraesCS1B02G254500LC	Cultivar	Cadenza	AM	11.19	-7.36	1.11	-6.65	2.94e-11	1.34e-09	NA
	TraesCS7D02G352000LC	Cultivar	Cadenza	AM	20.57	-7.36	1.06	-6.95	3.75e-12	1.9e-10	NA
	TraesCS7B02G006800	Cultivar	Cadenza	AM	27.69	-7.36	1.05	-7	2.5e-12	1.3e-10	Transcription elongation factor 1 homolog;TraesCS7A02G108900;ortholog,TRANSCRIPTION ELONGATION FACTOR 1 HOMOLOG (PTHR20934:SF0),
	TraesCS4A02G352400LC	Cultivar	Cadenza	AM	16.59	-7.35	1.07	-6.87	6.48e-12	3.2e-10	NA
	TraesCS1D02G096300LC	Cultivar	Cadenza	AM	23.18	-7.35	1.07	-6.86	7.01e-12	3.45e-10	NA
	TraesCS6B02G235300	Cultivar	Cadenza	AM	17.75	-7.35	1.06	-6.93	4.18e-12	2.11e-10	Uncharacterized protein;TraesCS6B02G235300;ortholog,SUBFAMILY NOT NAMED (PTHR33063:SF6),
	TraesCS2B02G557900	Cultivar	Cadenza	AM	27.66	-7.34	1.07	-6.84	7.83e-12	3.82e-10	NA
	TraesCS7B02G142600LC	Cultivar	Cadenza	AM	51.89	-7.34	1.02	-7.23	4.81e-13	2.72e-11	NA
	TraesCS7A02G416600	Cultivar	Cadenza	AM	17.6	-7.33	1.08	-6.81	9.45e-12	4.54e-10	NA
	TraesCS2B02G600800	Cultivar	Cadenza	AM	19.98	-7.31	1.06	-6.92	4.56e-12	2.29e-10	Uncharacterized protein;TraesCS2B02G600800;ortholog,INDOLE-3-ACETIC ACID-AMIDO SYNTHETASE GH3.1-RELATED (PTHR31901:SF9),
	TraesCS2B02G892400LC	Cultivar	Cadenza	AM	21.54	-7.3	1.05	-6.94	3.87e-12	1.96e-10	NA
	TraesCS6A02G039700	Cultivar	Cadenza	AM	28.75	-7.3	1.06	-6.89	5.7e-12	2.84e-10	Uncharacterized protein;TraesCS6A02G039700;ortholog,F-BOX DOMAIN-CONTAINING PROTEIN (PTHR32133:SF357),
	TraesCS4A02G262900	Cultivar	Cadenza	AM	26.05	-7.3	1.07	-6.8	1.06e-11	5.06e-10	Phytochrome;phya1;ortholog,PHYTOCHROME A (PTHR43719:SF46),histidine kinase receptor of two-component system(PC00265)
	TraesCS2A02G048600	Cultivar	Cadenza	AM	31.28	-7.3	1.12	-6.54	6.33e-11	2.74e-09	Methyltransf_11 domain-containing protein;TraesCS2A02G048600;ortholog,METHYLTRANSF_11 DOMAIN-CONTAINING PROTEIN (PTHR45180:SF1),
	TraesCS7D02G086825	Cultivar	Cadenza	AM	26.86	-7.3	1.05	-6.95	3.69e-12	1.88e-10	NA
	TraesCS4A02G373100	Cultivar	Cadenza	AM	16.95	-7.28	1.07	-6.77	1.28e-11	6.05e-10	TF-B3 domain-containing protein;TraesCS4A02G373100;ortholog,TF-B3 DOMAIN-CONTAINING PROTEIN (PTHR31674:SF28),
	TraesCS6B02G263300LC	Cultivar	Cadenza	AM	17.56	-7.27	1.06	-6.84	7.68e-12	3.75e-10	NA
	TraesCS4A02G704400LC	Cultivar	Cadenza	AM	17.78	-7.27	1.06	-6.84	7.8e-12	3.8e-10	NA
	TraesCS6B02G567300LC	Cultivar	Cadenza	AM	27.08	-7.27	1.06	-6.89	5.71e-12	2.85e-10	NA
	TraesCS6B02G388600	Cultivar	Cadenza	AM	27.99	-7.26	1.06	-6.85	7.18e-12	3.53e-10	Carboxypeptidase;TraesCS6B02G388600;ortholog,SERINE CARBOXYPEPTIDASE 24-RELATED (PTHR11802:SF25),serine protease(PC00203)
	TraesCS4D02G391800LC	Cultivar	Cadenza	AM	21.05	-7.25	1.05	-6.9	5.34e-12	2.67e-10	NA
	TraesCS4A02G712300LC	Cultivar	Cadenza	AM	18.22	-7.25	1.06	-6.87	6.48e-12	3.2e-10	NA
	TraesCS4A02G151300LC	Cultivar	Cadenza	AM	19.16	-7.25	1.05	-6.93	4.33e-12	2.18e-10	NA
	TraesCS7A02G025100LC	Cultivar	Cadenza	AM	15.19	-7.24	1.08	-6.74	1.6e-11	7.45e-10	NA
	TraesCS3B02G600600	Cultivar	Cadenza	AM	97.51	-7.24	0.86	-8.45	3.03e-17	2.94e-15	Uncharacterized protein;TraesCS3B02G600600;ortholog,PROTEIN KINASE DOMAIN-CONTAINING PROTEIN (PTHR31713:SF80),
	TraesCS5B02G584000LC	Cultivar	Cadenza	AM	18.25	-7.22	1.05	-6.86	7.03e-12	3.46e-10	NA
	TraesCS4A02G151400LC	Cultivar	Cadenza	AM	16.63	-7.22	1.06	-6.78	1.17e-11	5.55e-10	NA
	TraesCS1D02G391000LC	Cultivar	Cadenza	AM	20.36	-7.21	1.06	-6.83	8.77e-12	4.24e-10	NA
	TraesCS6A02G053200LC	Cultivar	Cadenza	AM	16.8	-7.21	1.1	-6.55	5.93e-11	2.58e-09	NA
	TraesCS4D02G018700	Cultivar	Cadenza	AM	17.9	-7.2	1.07	-6.75	1.46e-11	6.85e-10	BHLH domain-containing protein;TraesCS4D02G018700;ortholog,BHLH DOMAIN-CONTAINING PROTEIN (PTHR45959:SF53),basic helix-loop-helix transcription factor(PC00055)
	TraesCS5B02G090200	Cultivar	Cadenza	AM	16.01	-7.2	1.08	-6.66	2.68e-11	1.22e-09	Uncharacterized protein;TraesCS5B02G090200;ortholog,RIBONUCLEOSIDE-DIPHOSPHATE REDUCTASE LARGE SUBUNIT (PTHR11573:SF6),reductase(PC00198)
	TraesCS7A02G438800	Cultivar	Cadenza	AM	24.01	-7.2	1.06	-6.77	1.33e-11	6.27e-10	Uncharacterized protein;TraesCS7A02G438800;ortholog,SUBFAMILY NOT NAMED (PTHR33065:SF101),
	TraesCS2B02G170500	Cultivar	Cadenza	AM	17.46	-7.2	1.07	-6.71	1.89e-11	8.75e-10	Uncharacterized protein;TraesCS2B02G170500;ortholog,SUBFAMILY NOT NAMED (PTHR33085:SF42),
	TraesCS7A02G187500	Cultivar	Cadenza	AM	19.81	-7.2	1.06	-6.77	1.33e-11	6.27e-10	FACT complex subunit;TraesCS7A02G187500;ortholog,FACT COMPLEX SUBUNIT (PTHR13980:SF16),chromatin/chromatin-binding, or -regulatory protein(PC00077)
	TraesCS2B02G624400	Cultivar	Cadenza	AM	19.46	-7.19	1.12	-6.44	1.19e-10	4.96e-09	Glycosyltransferase;TraesCS2B02G624400;ortholog,OS01G0735500 PROTEIN (PTHR48048:SF3),glycosyltransferase(PC00111)
	TraesCS7A02G495300LC	Cultivar	Cadenza	AM	12.33	-7.19	1.1	-6.53	6.41e-11	2.78e-09	NA
	TraesCS1B02G301900	Cultivar	Cadenza	AM	13.41	-7.19	1.07	-6.72	1.83e-11	8.52e-10	DUF1618 domain-containing protein;TraesCS1B02G301900;ortholog,DUF1618 DOMAIN-CONTAINING PROTEIN (PTHR33086:SF30),
	TraesCS7A02G264700	Cultivar	Cadenza	AM	19.98	-7.19	1.08	-6.67	2.64e-11	1.2e-09	Uncharacterized protein;TraesCS7A02G264700;ortholog,,
	TraesCS7B02G032400LC	Cultivar	Cadenza	AM	30.28	-7.16	1.05	-6.85	7.3e-12	3.58e-10	NA
	TraesCS5B02G378400	Cultivar	Cadenza	AM	15.36	-7.14	1.07	-6.65	2.84e-11	1.29e-09	Uncharacterized protein;TraesCS5B02G378400;ortholog,HISTIDINE-CONTAINING PHOSPHOTRANSFER PROTEIN 1 (PTHR28242:SF47),
	TraesCS3D02G203100LC	Cultivar	Cadenza	AM	10.03	-7.14	1.09	-6.57	4.92e-11	2.17e-09	NA
	TraesCS7A02G213200LC	Cultivar	Cadenza	AM	20.33	-7.14	1.05	-6.8	1.05e-11	5.04e-10	NA
	TraesCS6B02G343900LC	Cultivar	Cadenza	AM	19.4	-7.12	1.05	-6.78	1.18e-11	5.62e-10	NA
	TraesCS5D02G357500LC	Cultivar	Cadenza	AM	23.92	-7.12	1.06	-6.75	1.52e-11	7.15e-10	NA
	TraesCS6B02G208500	Cultivar	Cadenza	AM	13.72	-7.12	1.06	-6.69	2.27e-11	1.04e-09	DUF1618 domain-containing protein;TraesCS6B02G208500;ortholog,DUF1618 DOMAIN-CONTAINING PROTEIN (PTHR33074:SF102),
	TraesCS1B02G090800	Cultivar	Cadenza	AM	17.58	-7.11	1.15	-6.17	6.92e-10	2.59e-08	Uncharacterized protein;TraesCS1B02G090800;ortholog,,
	TraesCS2B02G034700	Cultivar	Cadenza	AM	17.86	-7.11	1.39	-5.11	3.14e-07	7.91e-06	Protein kinase domain-containing protein;TraesCS2B02G034700;ortholog,PROTEIN KINASE DOMAIN-CONTAINING PROTEIN (PTHR45707:SF47),
	TraesCS2B02G917500LC	Cultivar	Cadenza	AM	18.55	-7.11	1.09	-6.55	5.92e-11	2.58e-09	NA
	TraesCS2A02G543800LC	Cultivar	Cadenza	AM	30.26	-7.09	1.05	-6.77	1.26e-11	5.96e-10	NA
	TraesCS3D02G207800LC	Cultivar	Cadenza	AM	19.17	-7.09	1.1	-6.44	1.16e-10	4.82e-09	NA
	TraesCS3B02G567500	Cultivar	Cadenza	AM	31.27	-7.08	1.07	-6.64	3.12e-11	1.41e-09	Protein kinase domain-containing protein;TraesCS3B02G567500;ortholog,PROTEIN KINASE DOMAIN-CONTAINING PROTEIN (PTHR27003:SF350),
	TraesCS3B02G002500	Cultivar	Cadenza	AM	10.28	-7.06	1.16	-6.1	1.08e-09	3.94e-08	BHLH domain-containing protein;TraesCS3B02G002500;ortholog,BHLH DOMAIN-CONTAINING PROTEIN (PTHR13935:SF113),basic helix-loop-helix transcription factor(PC00055)
	TraesCS7B02G142500LC	Cultivar	Cadenza	AM	15.77	-7.05	1.06	-6.67	2.51e-11	1.15e-09	NA
	TraesCS1A02G335200LC	Cultivar	Cadenza	AM	18.39	-7.05	1.08	-6.55	5.59e-11	2.45e-09	NA
	TraesCS6B02G667400LC	Cultivar	Cadenza	AM	21.97	-7.05	1.05	-6.73	1.67e-11	7.77e-10	NA
	TraesCS1B02G401800LC	Cultivar	Cadenza	AM	12.06	-7.04	1.08	-6.54	6.11e-11	2.66e-09	NA
	TraesCS6B02G353500LC	Cultivar	Cadenza	AM	11.53	-7.03	1.07	-6.58	4.61e-11	2.04e-09	NA
	TraesCS6B02G332300LC	Cultivar	Cadenza	AM	12.71	-7.02	1.07	-6.54	6.27e-11	2.72e-09	NA
	TraesCS3D02G209700LC	Cultivar	Cadenza	AM	14.8	-7.01	1.05	-6.67	2.61e-11	1.19e-09	NA
	TraesCS5D02G327500	Cultivar	Cadenza	AM	107.94	-7.01	0.54	-13.1	3.14e-39	1.24e-36	ULP_PROTEASE domain-containing protein;TraesCS5D02G327500;ortholog,UBIQUITIN-LIKE-SPECIFIC PROTEASE 1B-RELATED (PTHR12606:SF115),protease(PC00190)
	TraesCS2B02G548400	Cultivar	Cadenza	AM	31.34	-7	1.07	-6.56	5.52e-11	2.42e-09	ANK_REP_REGION domain-containing protein;TraesCS2B02G548400;ortholog,OS01G0189100 PROTEIN (PTHR46224:SF44),
	TraesCS6B02G536100LC	Cultivar	Cadenza	AM	12.23	-6.99	1.11	-6.31	2.77e-10	1.09e-08	NA
	TraesCS2D02G185100LC	Cultivar	Cadenza	AM	13.37	-6.99	1.06	-6.61	3.74e-11	1.68e-09	NA
	TraesCS1D02G073700	Cultivar	Cadenza	AM	12.44	-6.99	1.15	-6.08	1.18e-09	4.26e-08	Uncharacterized protein;TraesCS1D02G073700;ortholog,UDP-GLYCOSYLTRANSFERASE 85A7 (PTHR11926:SF774),transferase(PC00220)
	TraesCS3A02G016800	Cultivar	Cadenza	AM	27.39	-6.98	1.07	-6.55	5.93e-11	2.58e-09	Protein kinase domain-containing protein;TraesCS3A02G016800;ortholog,PROTEIN KINASE DOMAIN-CONTAINING PROTEIN (PTHR27008:SF413),
	TraesCS1B02G574000LC	Cultivar	Cadenza	AM	12.45	-6.97	1.06	-6.55	5.73e-11	2.5e-09	NA
	TraesCS1B02G194400	Cultivar	Cadenza	AM	20.93	-6.97	1.17	-5.97	2.36e-09	8.21e-08	Uncharacterized protein;TraesCS1B02G194400;ortholog,S-TRANSFERASE GSTU6, PUTATIVE, EXPRESSED-RELATED (PTHR11260:SF476),transferase(PC00220)
	TraesCS6B02G332600LC	Cultivar	Cadenza	AM	12.89	-6.96	1.1	-6.33	2.53e-10	1.01e-08	NA
	TraesCS7A02G796500LC	Cultivar	Cadenza	AM	16.51	-6.96	1.08	-6.45	1.11e-10	4.63e-09	NA
	TraesCS1D02G077000LC	Cultivar	Cadenza	AM	9.33	-6.95	1.1	-6.34	2.31e-10	9.24e-09	NA
	TraesCS1B02G466500LC	Cultivar	Cadenza	AM	14.23	-6.95	1.1	-6.34	2.35e-10	9.39e-09	NA
	TraesCS5B02G420400	Cultivar	Cadenza	AM	17.21	-6.94	1.07	-6.49	8.61e-11	3.67e-09	DNA-directed RNA polymerase subunit;TraesCS5B02G420400;ortholog,DNA-DIRECTED RNA POLYMERASE SUBUNIT (PTHR19376:SF46),DNA-directed RNA polymerase(PC00019)
	TraesCS7A02G234200	Cultivar	Cadenza	AM	17.9	-6.94	1.09	-6.38	1.76e-10	7.16e-09	Myb_DNA-bind_3 domain-containing protein;TraesCS7A02G234200;ortholog,MYB_DNA-BIND_3 DOMAIN-CONTAINING PROTEIN (PTHR46934:SF1),
	TraesCS4D02G203500LC	Cultivar	Cadenza	AM	17.85	-6.94	1.09	-6.36	2.02e-10	8.15e-09	NA
	TraesCS1B02G356000LC	Cultivar	Cadenza	AM	14.78	-6.94	1.06	-6.53	6.47e-11	2.79e-09	NA
	TraesCS1B02G735500LC	Cultivar	Cadenza	AM	17.85	-6.93	1.05	-6.58	4.86e-11	2.15e-09	NA
	TraesCS1B02G390900	Cultivar	Cadenza	AM	15.74	-6.93	1.07	-6.48	9.44e-11	3.99e-09	Uncharacterized protein;TraesCS1B02G390900;ortholog,F-BOX DOMAIN-CONTAINING PROTEIN (PTHR32133:SF308),
	TraesCS2A02G582100LC	Cultivar	Cadenza	AM	10.88	-6.93	1.08	-6.44	1.16e-10	4.85e-09	NA
	TraesCS6D02G211300	Cultivar	Cadenza	AM	11.54	-6.93	1.06	-6.51	7.6e-11	3.26e-09	Uncharacterized protein;TraesCS6D02G211300;ortholog,,
	TraesCS5A02G685800LC	Cultivar	Cadenza	AM	16.71	-6.93	1.06	-6.55	5.66e-11	2.47e-09	NA
	TraesCS2B02G354000LC	Cultivar	Cadenza	AM	16.13	-6.93	1.07	-6.47	9.53e-11	4.02e-09	NA
	TraesCS4D02G020300	Cultivar	Cadenza	AM	21.77	-6.92	1.05	-6.61	3.91e-11	1.75e-09	Uncharacterized protein;TraesCS4D02G020300;ortholog,GROWTH-REGULATING FACTOR 9 (PTHR31602:SF92),
	TraesCS5B02G420800LC	Cultivar	Cadenza	AM	12.41	-6.92	1.08	-6.38	1.73e-10	7.05e-09	NA
	TraesCS1A02G548100LC	Cultivar	Cadenza	AM	19.95	-6.92	1.08	-6.39	1.7e-10	6.91e-09	NA
	TraesCS7A02G013400	Cultivar	Cadenza	AM	12.72	-6.91	1.1	-6.28	3.43e-10	1.34e-08	Aldehyde oxygenase (deformylating);TraesCS7A02G013400;ortholog,ALDEHYDE OXYGENASE (DEFORMYLATING) (PTHR11863:SF200),oxidase(PC00175)
	TraesCS4A02G440400LC	Cultivar	Cadenza	AM	24.04	-6.91	1.05	-6.59	4.43e-11	1.96e-09	NA
	TraesCS7D02G280100LC	Cultivar	Cadenza	AM	11.29	-6.9	1.07	-6.44	1.23e-10	5.09e-09	NA
	TraesCS4A02G584600LC	Cultivar	Cadenza	AM	14.2	-6.9	1.09	-6.31	2.86e-10	1.13e-08	NA
	TraesCS7A02G781500LC	Cultivar	Cadenza	AM	10.99	-6.9	1.1	-6.26	3.85e-10	1.5e-08	NA
	TraesCS2B02G007100LC	Cultivar	Cadenza	AM	10.93	-6.9	1.07	-6.47	9.99e-11	4.2e-09	NA
	TraesCS7A02G667000LC	Cultivar	Cadenza	AM	14.94	-6.89	1.07	-6.44	1.21e-10	5.02e-09	NA
	TraesCS4B02G005800	Cultivar	Cadenza	AM	12.33	-6.89	1.06	-6.51	7.31e-11	3.14e-09	Fe2OG dioxygenase domain-containing protein;TraesCS4B02G005800;ortholog,DIOX_N DOMAIN-CONTAINING PROTEIN (PTHR10209:SF458),oxidoreductase(PC00176)
	TraesCS4D02G333900	Cultivar	Cadenza	AM	10.16	-6.89	1.14	-6.03	1.61e-09	5.74e-08	Major facilitator superfamily domain-containing protein 5;TraesCS4D02G333900;ortholog,MAJOR FACILITATOR SUPERFAMILY DOMAIN-CONTAINING PROTEIN 5 (PTHR23516:SF13),transporter(PC00227)
	TraesCS2A02G703300LC	Cultivar	Cadenza	AM	11.33	-6.89	1.07	-6.42	1.37e-10	5.64e-09	NA
	TraesCS7A02G549300LC	Cultivar	Cadenza	AM	16.49	-6.88	1.05	-6.54	6.08e-11	2.64e-09	NA
	TraesCS7A02G221000LC	Cultivar	Cadenza	AM	10.6	-6.87	1.09	-6.33	2.4e-10	9.58e-09	NA
	TraesCS6B02G577200LC	Cultivar	Cadenza	AM	11.3	-6.85	1.12	-6.14	8.04e-10	2.98e-08	NA
	TraesCS7B02G005500	Cultivar	Cadenza	AM	17.95	-6.85	1.06	-6.46	1.06e-10	4.45e-09	ATP-dependent 6-phosphofructokinase;PFK;ortholog,OS06G0151900 PROTEIN (PTHR45770:SF1),
	TraesCS1B02G390100	Cultivar	Cadenza	AM	17.89	-6.84	1.07	-6.42	1.38e-10	5.65e-09	F-box domain-containing protein;TraesCS1B02G390100;ortholog,F-BOX DOMAIN-CONTAINING PROTEIN (PTHR35546:SF35),
	TraesCS5D02G390200LC	Cultivar	Cadenza	AM	15.24	-6.84	1.07	-6.41	1.45e-10	5.96e-09	NA
	TraesCS1B02G358700LC	Cultivar	Cadenza	AM	13.56	-6.84	1.06	-6.44	1.22e-10	5.05e-09	NA
	TraesCS2B02G433400LC	Cultivar	Cadenza	AM	11.8	-6.84	1.09	-6.29	3.12e-10	1.23e-08	NA
	TraesCS2D02G495900	Cultivar	Cadenza	AM	27.39	-6.84	1.05	-6.5	7.86e-11	3.37e-09	NA
	TraesCS3B02G424810LC	Cultivar	Cadenza	AM	18.99	-6.83	1.07	-6.4	1.58e-10	6.47e-09	NA
	TraesCS4A02G089300LC	Cultivar	Cadenza	AM	13.93	-6.81	1.06	-6.46	1.07e-10	4.48e-09	NA
	TraesCS2D02G536600	Cultivar	Cadenza	AM	12.77	-6.81	1.07	-6.38	1.75e-10	7.11e-09	Protein kinase domain-containing protein;TraesCS2D02G536600;ortholog,,
	TraesCS1A02G346000LC	Cultivar	Cadenza	AM	12.72	-6.81	1.1	-6.19	6.13e-10	2.32e-08	NA
	TraesCS3A02G451400LC	Cultivar	Cadenza	AM	11.52	-6.81	1.09	-6.23	4.78e-10	1.83e-08	NA
	TraesCS1B02G466400LC	Cultivar	Cadenza	AM	13.1	-6.8	1.07	-6.36	1.97e-10	7.95e-09	NA
	TraesCS7A02G217400	Cultivar	Cadenza	AM	15.09	-6.8	1.07	-6.34	2.26e-10	9.06e-09	Uncharacterized protein;TraesCS7A02G217400;ortholog,EMBRYOGENESIS TRANSMEMBRANE PROTEIN-LIKE (PTHR24177:SF380),scaffold/adaptor protein(PC00226)
	TraesCS4A02G089100LC	Cultivar	Cadenza	AM	13.5	-6.79	1.08	-6.3	3.01e-10	1.19e-08	NA
	TraesCS7B02G458800	Cultivar	Cadenza	AM	15.76	-6.79	1.13	-5.99	2.16e-09	7.57e-08	4-hydroxy-4-methyl-2-oxoglutarate aldolase;TraesCS7B02G458800;ortholog,4-HYDROXY-4-METHYL-2-OXOGLUTARATE ALDOLASE (PTHR33254:SF4),aldolase(PC00044)
	TraesCS7B02G466800	Cultivar	Cadenza	AM	12.2	-6.78	1.23	-5.53	3.21e-08	9.46e-07	F-box domain-containing protein;TraesCS7B02G466800;ortholog,F-BOX DOMAIN-CONTAINING PROTEIN (PTHR35546:SF35),
	TraesCS4A02G089200LC	Cultivar	Cadenza	AM	15.64	-6.77	1.06	-6.41	1.48e-10	6.05e-09	NA
	TraesCS5A02G377600LC	Cultivar	Cadenza	AM	14.66	-6.76	1.06	-6.38	1.81e-10	7.33e-09	NA
	TraesCS1A02G155900	Cultivar	Cadenza	AM	11.76	-6.75	1.07	-6.29	3.2e-10	1.26e-08	Uncharacterized protein;TraesCS1A02G155900;ortholog,,
	TraesCS7A02G195100	Cultivar	Cadenza	AM	9.48	-6.75	1.07	-6.34	2.37e-10	9.44e-09	TTF-type domain-containing protein;TraesCS7A02G195100;ortholog,,
	TraesCS7A02G623800LC	Cultivar	Cadenza	AM	11.08	-6.75	1.08	-6.27	3.53e-10	1.38e-08	NA
	TraesCS3A02G051600LC	Cultivar	Cadenza	AM	11.82	-6.75	1.1	-6.13	8.77e-10	3.23e-08	NA
	TraesCS5B02G567600	Cultivar	Cadenza	AM	23.56	-6.74	1.12	-6.03	1.67e-09	5.95e-08	Uncharacterized protein;TraesCS5B02G567600;ortholog,AQUAPORIN PIP2-8-RELATED (PTHR45687:SF10),
	TraesCS5B02G283300	Cultivar	Cadenza	AM	10.63	-6.73	1.17	-5.75	8.7e-09	2.79e-07	Uncharacterized protein;TraesCS5B02G283300;ortholog,OS09G0315000 PROTEIN (PTHR11266:SF16),transporter(PC00227)
	TraesCS6D02G446600LC	Cultivar	Cadenza	AM	16.55	-6.73	1.13	-5.95	2.63e-09	9.1e-08	NA
	TraesCS4A02G098500LC	Cultivar	Cadenza	AM	8.82	-6.73	1.1	-6.12	9.2e-10	3.38e-08	NA
	TraesCS2B02G301700	Cultivar	Cadenza	AM	20	-6.73	1.05	-6.42	1.39e-10	5.72e-09	Uncharacterized protein;TraesCS2B02G301700;ortholog,MYB_DNA-BIND_3 DOMAIN-CONTAINING PROTEIN (PTHR34395:SF11),
	TraesCS1A02G347700LC	Cultivar	Cadenza	AM	11.69	-6.72	1.08	-6.21	5.42e-10	2.06e-08	NA
	TraesCS1B02G183200	Cultivar	Cadenza	AM	213.25	-6.72	0.4	-16.8	2.37e-63	2.91e-60	Uncharacterized protein;TraesCS1B02G183200;ortholog,MYOSIN-14 (PTHR13140:SF821),actin binding motor protein(PC00040)
	TraesCS5B02G032900LC	Cultivar	Cadenza	AM	10.21	-6.72	1.09	-6.15	7.82e-10	2.91e-08	NA
	TraesCS3B02G484300LC	Cultivar	Cadenza	AM	12.28	-6.7	1.08	-6.21	5.46e-10	2.08e-08	NA
	TraesCS1B02G481500	Cultivar	Cadenza	AM	37.48	-6.69	1.27	-5.27	1.38e-07	3.68e-06	Uncharacterized protein;TraesCS1B02G481500;ortholog,DIMERISATION DOMAIN-CONTAINING PROTEIN (PTHR11746:SF210),methyltransferase(PC00155)
	TraesCS7A02G136200	Cultivar	Cadenza	AM	15.15	-6.69	1.11	-6.01	1.88e-09	6.66e-08	Uncharacterized protein;TraesCS7A02G136200;ortholog,MYB_DNA-BIND_3 DOMAIN-CONTAINING PROTEIN (PTHR46250:SF4),
	TraesCS1B02G430400LC	Cultivar	Cadenza	AM	11.52	-6.69	1.08	-6.2	5.61e-10	2.13e-08	NA
	TraesCS6B02G343300LC	Cultivar	Cadenza	AM	8.83	-6.68	1.07	-6.23	4.69e-10	1.8e-08	NA
	TraesCS1A02G008000LC	Cultivar	Cadenza	AM	12.9	-6.67	1.09	-6.13	8.76e-10	3.23e-08	NA
	TraesCS4B02G018000LC	Cultivar	Cadenza	AM	7.8	-6.67	1.08	-6.18	6.23e-10	2.35e-08	NA
	TraesCS5B02G760500LC	Cultivar	Cadenza	AM	13.12	-6.67	1.09	-6.13	8.8e-10	3.24e-08	NA
	TraesCS4B02G210300LC	Cultivar	Cadenza	AM	15.98	-6.65	1.06	-6.29	3.19e-10	1.25e-08	NA
	TraesCS6A02G050200LC	Cultivar	Cadenza	AM	16.24	-6.65	1.08	-6.16	7.18e-10	2.69e-08	NA
	TraesCS3B02G078100	Cultivar	Cadenza	AM	15.94	-6.65	1.18	-5.61	2e-08	6.08e-07	C2H2-type domain-containing protein;TraesCS3B02G078100;ortholog,EXONUCLEASE DOMAIN-CONTAINING PROTEIN (PTHR12801:SF140),exoribonuclease(PC00099)
	TraesCS6B02G627900LC	Cultivar	Cadenza	AM	13.7	-6.63	1.08	-6.12	9.46e-10	3.47e-08	NA
	TraesCS6B02G441900LC	Cultivar	Cadenza	AM	12.38	-6.62	1.09	-6.1	1.08e-09	3.96e-08	NA
	TraesCS6B02G129000	Cultivar	Cadenza	AM	9.88	-6.62	1.08	-6.13	8.65e-10	3.2e-08	Uncharacterized protein;TraesCS6B02G129000;ortholog,TRNASE Z TRZ2, CHLOROPLASTIC (PTHR46504:SF1),
	TraesCS1B02G580900LC	Cultivar	Cadenza	AM	32.22	-6.62	1.06	-6.27	3.54e-10	1.38e-08	NA
	TraesCS6B02G442000LC	Cultivar	Cadenza	AM	9.58	-6.61	1.1	-6.03	1.64e-09	5.86e-08	NA
	TraesCS6D02G191900LC	Cultivar	Cadenza	AM	39.2	-6.6	0.91	-7.28	3.3e-13	1.9e-11	NA
	TraesCS4B02G099200LC	Cultivar	Cadenza	AM	11.55	-6.59	1.1	-6	1.95e-09	6.88e-08	NA
	TraesCS5A02G440700LC	Cultivar	Cadenza	AM	13.64	-6.59	1.07	-6.14	8.32e-10	3.08e-08	NA
	TraesCS4A02G718000LC	Cultivar	Cadenza	AM	9.8	-6.59	1.14	-5.79	6.98e-09	2.28e-07	NA
	TraesCS2B02G091200	Cultivar	Cadenza	AM	12.84	-6.59	1.16	-5.67	1.42e-08	4.43e-07	M20_dimer domain-containing protein;TraesCS2B02G091200;ortholog,IAA-AMINO ACID HYDROLASE ILR1-LIKE 8 (PTHR11014:SF149),metalloprotease(PC00153)
	TraesCS4B02G223500LC	Cultivar	Cadenza	AM	50.32	-6.59	0.74	-8.89	5.94e-19	7e-17	NA
	TraesCS2A02G653200LC	Cultivar	Cadenza	AM	10.35	-6.57	1.07	-6.14	8.46e-10	3.13e-08	NA
	TraesCS2B02G558100	Cultivar	Cadenza	AM	20.92	-6.55	1.05	-6.23	4.57e-10	1.76e-08	NA
	TraesCS1B02G303600	Cultivar	Cadenza	AM	12.63	-6.55	1.06	-6.16	7.27e-10	2.72e-08	DUF1618 domain-containing protein;TraesCS1B02G303600;ortholog,DUF1618 DOMAIN-CONTAINING PROTEIN (PTHR33086:SF5),
	TraesCS3B02G493800	Cultivar	Cadenza	AM	31.46	-6.55	0.86	-7.62	2.46e-14	1.63e-12	AB hydrolase-1 domain-containing protein;TraesCS3B02G493800;ortholog,AB HYDROLASE-1 DOMAIN-CONTAINING PROTEIN (PTHR10992:SF1017),esterase(PC00097)
	TraesCS6B02G130000	Cultivar	Cadenza	AM	13.89	-6.55	1.07	-6.13	9.04e-10	3.33e-08	F-box domain-containing protein;TraesCS6B02G130000;ortholog,FBD DOMAIN-CONTAINING PROTEIN (PTHR32141:SF112),
	TraesCS5B02G509400	Cultivar	Cadenza	AM	7.25	-6.54	1.14	-5.73	1e-08	3.18e-07	Calreticulin;TraesCS5B02G509400;ortholog,CALRETICULIN-1 (PTHR11073:SF2),chaperone(PC00072)
	TraesCS4D02G050200	Cultivar	Cadenza	AM	288.67	-6.54	0.48	-13.72	8.12e-43	3.87e-40	Protein kinase domain-containing protein;TraesCS4D02G050200;ortholog,RECEPTOR-LIKE KINASE TMK3 (PTHR47986:SF7),
	TraesCS1A02G002400LC	Cultivar	Cadenza	AM	13.25	-6.53	1.09	-5.99	2.15e-09	7.54e-08	NA
	TraesCS4A02G704300LC	Cultivar	Cadenza	AM	12.84	-6.53	1.09	-6	2.03e-09	7.14e-08	NA
	TraesCS7A02G183200LC	Cultivar	Cadenza	AM	9.46	-6.53	1.11	-5.89	3.96e-09	1.34e-07	NA
	TraesCS6B02G063600LC	Cultivar	Cadenza	AM	10.94	-6.53	1.16	-5.64	1.67e-08	5.13e-07	NA
	TraesCS2B02G090400	Cultivar	Cadenza	AM	15.67	-6.53	1.1	-5.92	3.19e-09	1.09e-07	Uncharacterized protein;TraesCS2B02G090400;ortholog,SUBFAMILY NOT NAMED (PTHR31155:SF23),
	TraesCS4B02G210400LC	Cultivar	Cadenza	AM	14.82	-6.53	1.08	-6.07	1.27e-09	4.58e-08	NA
	TraesCS3B02G531700	Cultivar	Cadenza	AM	12.04	-6.52	1.11	-5.86	4.54e-09	1.53e-07	Uncharacterized protein;TraesCS3B02G531700;ortholog,AMINO ACID PERMEASE-RELATED (PTHR45649:SF32),
	TraesCS3B02G588700	Cultivar	Cadenza	AM	8.29	-6.51	1.07	-6.07	1.26e-09	4.56e-08	NA
	TraesCS1B02G162600	Cultivar	Cadenza	AM	5.18	-6.51	1.13	-5.74	9.24e-09	2.95e-07	Usp domain-containing protein;TraesCS1B02G162600;ortholog,ADENINE NUCLEOTIDE ALPHA HYDROLASES-LIKE SUPERFAMILY PROTEIN (PTHR47867:SF1),hydrolase(PC00121)
	TraesCS1B02G481300	Cultivar	Cadenza	AM	10.64	-6.5	1.26	-5.15	2.65e-07	6.74e-06	Uncharacterized protein;TraesCS1B02G481300;ortholog,DIMERISATION DOMAIN-CONTAINING PROTEIN (PTHR11746:SF210),methyltransferase(PC00155)
	TraesCS6A02G015200LC	Cultivar	Cadenza	AM	7.57	-6.5	1.27	-5.11	3.26e-07	8.21e-06	NA
	TraesCS7A02G389200	Cultivar	Cadenza	AM	11.62	-6.5	1.08	-6	1.99e-09	7.02e-08	4-hydroxy-7-methoxy-3-oxo-3,4-dihydro-2H-1,4-benzoxazin-2-yl glucosidebeta-D-glucosidase;TraesCS7A02G389200;ortholog,,
	TraesCS7D02G295600	Cultivar	Cadenza	AM	10.87	-6.5	1.1	-5.93	3.07e-09	1.05e-07	Uncharacterized protein;TraesCS7D02G295600;ortholog,RING-TYPE DOMAIN-CONTAINING PROTEIN (PTHR46537:SF3),
	TraesCS1B02G494700LC	Cultivar	Cadenza	AM	12.01	-6.5	1.06	-6.11	9.95e-10	3.64e-08	NA
	TraesCS1B02G003400	Cultivar	Cadenza	AM	205.4	-6.5	0.58	-11.17	6.02e-29	1.55e-26	Protein kinase domain-containing protein;TraesCS1B02G003400;ortholog,PROTEIN KINASE DOMAIN-CONTAINING PROTEIN (PTHR45707:SF53),
	TraesCS3B02G461900LC	Cultivar	Cadenza	AM	10.11	-6.49	1.1	-5.93	3.03e-09	1.04e-07	NA
	TraesCS1B02G430600LC	Cultivar	Cadenza	AM	11.07	-6.49	1.09	-5.98	2.24e-09	7.82e-08	NA
	TraesCS7A02G526800	Cultivar	Cadenza	AM	10.43	-6.49	1.09	-5.95	2.66e-09	9.22e-08	Dirigent protein;TraesCS7A02G526800;ortholog,DIRIGENT PROTEIN (PTHR21495:SF180),
	TraesCS6D02G122500	Cultivar	Cadenza	AM	11.12	-6.49	1.11	-5.87	4.35e-09	1.47e-07	Uncharacterized protein;TraesCS6D02G122500;ortholog,SUBFAMILY NOT NAMED (PTHR33065:SF69),
	TraesCS2A02G703400LC	Cultivar	Cadenza	AM	11.01	-6.48	1.07	-6.08	1.21e-09	4.36e-08	NA
	TraesCS1B02G186500	Cultivar	Cadenza	AM	26.36	-6.48	1.04	-6.21	5.37e-10	2.05e-08	Uncharacterized protein;TraesCS1B02G186500;ortholog,LANC-LIKE PROTEIN GCR2 (PTHR12736:SF24),
	TraesCS4B02G352700LC	Cultivar	Cadenza	AM	8.4	-6.48	1.08	-5.99	2.12e-09	7.42e-08	NA
	TraesCS1D02G400500	Cultivar	Cadenza	AM	43.93	-6.47	0.75	-8.66	4.53e-18	4.82e-16	Uncharacterized protein;TraesCS1D02G400500;ortholog,OS05G0560600 PROTEIN (PTHR31307:SF16),DNA-binding transcription factor(PC00218)
	TraesCS3B02G093700LC	Cultivar	Cadenza	AM	9.54	-6.46	1.08	-5.99	2.05e-09	7.19e-08	NA
	TraesCS1D02G295700LC	Cultivar	Cadenza	AM	13.76	-6.45	1.08	-6	2e-09	7.05e-08	NA
	TraesCS7A02G283900	Cultivar	Cadenza	AM	9.41	-6.45	1.12	-5.77	8.11e-09	2.62e-07	Uncharacterized protein;TraesCS7A02G283900;ortholog,OS01G0826651 PROTEIN (PTHR34835:SF60),
	TraesCS1B02G055300LC	Cultivar	Cadenza	AM	9.13	-6.44	1.08	-5.94	2.79e-09	9.63e-08	NA
	TraesCS3B02G588600	Cultivar	Cadenza	AM	10.76	-6.44	1.06	-6.06	1.32e-09	4.77e-08	NA
	TraesCS2D02G664300LC	Cultivar	Cadenza	AM	17.01	-6.44	1.07	-6.03	1.65e-09	5.89e-08	NA
	TraesCS2A02G473600	Cultivar	Cadenza	AM	110.29	-6.43	0.45	-14.16	1.59e-45	9.18e-43	Lipocln_cytosolic_FA-bd_dom domain-containing protein;TraesCS2A02G473600;ortholog,CHLOROPLASTIC LIPOCALIN (PTHR11430:SF32),transfer/carrier protein(PC00219)
	TraesCS6A02G040600	Cultivar	Cadenza	AM	52.43	-6.43	0.74	-8.68	3.88e-18	4.17e-16	Uncharacterized protein;TraesCS6A02G040600;ortholog,OS02G0262300 PROTEIN (PTHR34835:SF17),
	TraesCS4D02G020100	Cultivar	Cadenza	AM	111.06	-6.43	0.46	-13.91	5.74e-44	2.99e-41	Uncharacterized protein;TraesCS4D02G020100;ortholog,CSC1-LIKE PROTEIN RXW8 (PTHR13018:SF117),
	TraesCS6B02G232400	Cultivar	Cadenza	AM	42.89	-6.43	1.05	-6.12	9.53e-10	3.49e-08	Protein kinase domain-containing protein;TraesCS6B02G232400;ortholog,PROTEIN KINASE DOMAIN-CONTAINING PROTEIN (PTHR48016:SF23),non-receptor serine/threonine protein kinase(PC00167)
	TraesCS5D02G233200LC	Cultivar	Cadenza	AM	7.99	-6.42	1.12	-5.71	1.16e-08	3.65e-07	NA
	TraesCS5B02G109600	Cultivar	Cadenza	AM	116.26	-6.42	0.5	-12.75	3.02e-37	1.13e-34	Uncharacterized protein;TraesCS5B02G109600;ortholog,DBJ|BAA96220.1 (PTHR36080:SF1),
	TraesCS5B02G296000LC	Cultivar	Cadenza	AM	7.36	-6.42	1.08	-5.94	2.9e-09	9.97e-08	NA
	TraesCS5D02G249000LC	Cultivar	Cadenza	AM	7.17	-6.41	1.18	-5.42	6.11e-08	1.73e-06	NA
	TraesCS5D02G502800LC	Cultivar	Cadenza	AM	11.76	-6.41	1.1	-5.85	5.04e-09	1.68e-07	NA
	TraesCS4B02G002900	Cultivar	Cadenza	AM	62.1	-6.41	0.67	-9.51	2e-21	2.98e-19	Uncharacterized protein;TraesCS4B02G002900;ortholog,NAD(P)-BINDING ROSSMANN-FOLD SUPERFAMILY PROTEIN (PTHR24320:SF256),dehydrogenase(PC00092)
	TraesCS4A02G177500LC	Cultivar	Cadenza	AM	7.51	-6.4	1.1	-5.85	5.02e-09	1.67e-07	NA
	TraesCS1B02G308100	Cultivar	Cadenza	AM	10.77	-6.4	1.07	-5.97	2.35e-09	8.2e-08	Myb_DNA-bind_3 domain-containing protein;TraesCS1B02G308100;ortholog,MYB_DNA-BIND_3 DOMAIN-CONTAINING PROTEIN (PTHR46934:SF8),
	TraesCS7B02G142400LC	Cultivar	Cadenza	AM	15.73	-6.4	1.12	-5.74	9.53e-09	3.04e-07	NA
	TraesCS3B02G462000LC	Cultivar	Cadenza	AM	10.06	-6.39	1.1	-5.79	6.98e-09	2.28e-07	NA
	TraesCS6B02G640500LC	Cultivar	Cadenza	AM	7.88	-6.38	1.11	-5.75	8.88e-09	2.84e-07	NA
	TraesCS3A02G723400LC	Cultivar	Cadenza	AM	8.69	-6.38	1.14	-5.6	2.19e-08	6.61e-07	NA
	TraesCS1B02G015000LC	Cultivar	Cadenza	AM	35.42	-6.36	1.04	-6.12	9.25e-10	3.4e-08	NA
	TraesCS1D02G072000LC	Cultivar	Cadenza	AM	67.47	-6.36	0.62	-10.31	6.17e-25	1.19e-22	NA
	TraesCS7A02G182300LC	Cultivar	Cadenza	AM	11.83	-6.36	1.12	-5.65	1.57e-08	4.84e-07	NA
	TraesCS4D02G204700LC	Cultivar	Cadenza	AM	7.82	-6.36	1.1	-5.76	8.66e-09	2.78e-07	NA
	TraesCS6B02G337300LC	Cultivar	Cadenza	AM	9.2	-6.35	1.16	-5.47	4.41e-08	1.28e-06	NA
	TraesCS5B02G296900LC	Cultivar	Cadenza	AM	9.5	-6.35	1.22	-5.2	2e-07	5.2e-06	NA
	TraesCS1B02G320600	Cultivar	Cadenza	AM	14.51	-6.35	1.1	-5.75	8.72e-09	2.79e-07	NA
	TraesCS1B02G350100LC	Cultivar	Cadenza	AM	16.54	-6.35	1.06	-6	1.97e-09	6.93e-08	NA
	TraesCS3B02G790700LC	Cultivar	Cadenza	AM	9.98	-6.35	1.09	-5.81	6.25e-09	2.06e-07	NA
	TraesCS4B02G001700LC	Cultivar	Cadenza	AM	37.01	-6.34	0.78	-8.18	2.76e-16	2.33e-14	NA
	TraesCS2B02G535100	Cultivar	Cadenza	AM	12.08	-6.34	1.08	-5.87	4.28e-09	1.44e-07	TNase-like domain-containing protein;TraesCS2B02G535100;ortholog,TNASE-LIKE DOMAIN-CONTAINING PROTEIN (PTHR12302:SF23),
	TraesCS3B02G545700	Cultivar	Cadenza	AM	28.74	-6.34	0.89	-7.09	1.35e-12	7.23e-11	Uncharacterized protein;TraesCS3B02G545700;ortholog,SUBFAMILY NOT NAMED (PTHR31642:SF247),acetyltransferase(PC00038)
	TraesCS5A02G495200	Cultivar	Cadenza	AM	6.39	-6.34	1.09	-5.8	6.79e-09	2.23e-07	Uncharacterized protein;TraesCS5A02G495200;ortholog,SUBFAMILY NOT NAMED (PTHR47956:SF28),oxygenase(PC00177)
	TraesCS2B02G052600	Cultivar	Cadenza	AM	18.32	-6.33	1.08	-5.88	4.16e-09	1.4e-07	Uncharacterized protein;TraesCS2B02G052600;ortholog,OS07G0294800 PROTEIN (PTHR46038:SF2),
	TraesCS2A02G050700	Cultivar	Cadenza	AM	11.45	-6.32	1.08	-5.82	5.76e-09	1.9e-07	F-box domain-containing protein;TraesCS2A02G050700;ortholog,FBA_1 DOMAIN-CONTAINING PROTEIN (PTHR47993:SF73),
	TraesCS7A02G704000LC	Cultivar	Cadenza	AM	9.51	-6.32	1.09	-5.78	7.45e-09	2.42e-07	NA
	TraesCS4B02G219700LC	Cultivar	Cadenza	AM	11.36	-6.31	1.09	-5.79	7.05e-09	2.3e-07	NA
	TraesCS7A02G632710LC	Cultivar	Cadenza	AM	140.85	-6.31	0.62	-10.11	5.13e-24	9.23e-22	NA
	TraesCS4A02G240400LC	Cultivar	Cadenza	AM	8.97	-6.3	1.09	-5.77	8.14e-09	2.62e-07	NA
	TraesCS2B02G253400	Cultivar	Cadenza	AM	10.94	-6.29	1.07	-5.88	4.16e-09	1.4e-07	Uncharacterized protein;TraesCS2B02G253400;ortholog,OS01G0256600 PROTEIN (PTHR12899:SF15),ribosomal protein(PC00202)
	TraesCS2B02G864300LC	Cultivar	Cadenza	AM	11.12	-6.29	1.09	-5.79	7.04e-09	2.3e-07	NA
	TraesCS4A02G457800LC	Cultivar	Cadenza	AM	9.67	-6.29	1.09	-5.76	8.43e-09	2.71e-07	NA
	TraesCS7A02G553800LC	Cultivar	Cadenza	AM	9.55	-6.29	1.09	-5.78	7.3e-09	2.37e-07	NA
	TraesCS1B02G372900	Cultivar	Cadenza	AM	6.87	-6.28	1.12	-5.59	2.32e-08	6.98e-07	Uncharacterized protein;TraesCS1B02G372900;ortholog,PENTATRICOPEPTIDE REPEAT-CONTAINING PROTEIN (PTHR47925:SF18),
	TraesCS1A02G468800LC	Cultivar	Cadenza	AM	12.71	-6.28	1.07	-5.85	5.01e-09	1.67e-07	NA
	TraesCS6A02G020300	Cultivar	Cadenza	AM	8.51	-6.28	1.08	-5.82	5.77e-09	1.9e-07	Uncharacterized protein;TraesCS6A02G020300;ortholog,SUBFAMILY NOT NAMED (PTHR13068:SF156),
	TraesCS4B02G166600LC	Cultivar	Cadenza	AM	9.86	-6.28	1.09	-5.75	8.92e-09	2.85e-07	NA
	TraesCS4A02G474900	Cultivar	Cadenza	AM	78.49	-6.27	0.62	-10.1	5.5e-24	9.84e-22	NA
	TraesCS4B02G009500	Cultivar	Cadenza	AM	23.35	-6.27	1.09	-5.77	8.03e-09	2.59e-07	Protein kinase domain-containing protein;TraesCS4B02G009500;ortholog,PROTEIN KINASE DOMAIN-CONTAINING PROTEIN (PTHR48005:SF59),
	TraesCS4A02G744600LC	Cultivar	Cadenza	AM	7.56	-6.27	1.14	-5.51	3.55e-08	1.04e-06	NA
	TraesCS7D02G317200	Cultivar	Cadenza	AM	7.56	-6.27	1.11	-5.65	1.63e-08	5.03e-07	Uncharacterized protein;TraesCS7D02G317200;ortholog,OS01G0805100 PROTEIN (PTHR31469:SF7),
	TraesCS3D02G523700	Cultivar	Cadenza	AM	22.18	-6.27	1.05	-5.99	2.11e-09	7.4e-08	F-box domain-containing protein;TraesCS3D02G523700;ortholog,F-BOX DOMAIN-CONTAINING PROTEIN (PTHR31639:SF232),
	TraesCS2A02G730000LC	Cultivar	Cadenza	AM	4.48	-6.26	1.16	-5.4	6.64e-08	1.87e-06	NA
	TraesCS3D02G173000	Cultivar	Cadenza	AM	36.26	-6.26	1.03	-6.09	1.13e-09	4.12e-08	Carboxypeptidase;TraesCS3D02G173000;ortholog,OS04G0321700 PROTEIN (PTHR11802:SF346),serine protease(PC00203)
	TraesCS6B02G343800LC	Cultivar	Cadenza	AM	11.96	-6.25	1.07	-5.83	5.41e-09	1.79e-07	NA
	TraesCS3B02G834200LC	Cultivar	Cadenza	AM	5.13	-6.25	1.18	-5.28	1.32e-07	3.54e-06	NA
	TraesCS6B02G577300LC	Cultivar	Cadenza	AM	8.59	-6.25	1.14	-5.46	4.86e-08	1.4e-06	NA
	TraesCS4B02G009800	Cultivar	Cadenza	AM	519.92	-6.24	0.23	-27.28	7.55e-164	1.82e-159	Uncharacterized protein;TraesCS4B02G009800;ortholog,5-AMINO-6-(5-PHOSPHO-D-RIBITYLAMINO)URACIL PHOSPHATASE, CHLOROPLASTIC (PTHR47108:SF1),phosphatase(PC00181)
	TraesCS5D02G547100	Cultivar	Cadenza	AM	10.55	-6.24	1.1	-5.67	1.45e-08	4.49e-07	NA
	TraesCS4B02G161800LC	Cultivar	Cadenza	AM	9.13	-6.24	1.17	-5.32	1.01e-07	2.78e-06	NA
	TraesCS1A02G004200LC	Cultivar	Cadenza	AM	14.21	-6.24	1.07	-5.84	5.17e-09	1.72e-07	NA
	TraesCS7B02G351900LC	Cultivar	Cadenza	AM	8.78	-6.23	1.08	-5.77	7.99e-09	2.58e-07	NA
	TraesCS5B02G570900LC	Cultivar	Cadenza	AM	5.55	-6.23	1.14	-5.44	5.21e-08	1.49e-06	NA
	TraesCS2A02G625900LC	Cultivar	Cadenza	AM	8.48	-6.23	1.08	-5.76	8.57e-09	2.75e-07	NA
	TraesCS2A02G566300	Cultivar	Cadenza	AM	8.01	-6.23	1.13	-5.51	3.55e-08	1.04e-06	NAC domain-containing protein;TraesCS2A02G566300;ortholog,NAC DOMAIN-CONTAINING PROTEIN (PTHR31989:SF349),
	TraesCS2D02G261900LC	Cultivar	Cadenza	AM	12.1	-6.22	1.08	-5.78	7.69e-09	2.49e-07	NA
	TraesCS1D02G267700	Cultivar	Cadenza	AM	47.2	-6.22	0.75	-8.34	7.57e-17	6.96e-15	Usp domain-containing protein;TraesCS1D02G267700;ortholog,USP DOMAIN-CONTAINING PROTEIN (PTHR47125:SF2),hydrolase(PC00121)
	TraesCS1B02G366300LC	Cultivar	Cadenza	AM	9.34	-6.22	1.08	-5.74	9.69e-09	3.08e-07	NA
	TraesCS1D02G173200LC	Cultivar	Cadenza	AM	11.13	-6.22	1.11	-5.63	1.84e-08	5.62e-07	NA
	TraesCS4B02G171500LC	Cultivar	Cadenza	AM	15.25	-6.21	1.16	-5.35	8.81e-08	2.44e-06	NA
	TraesCS5B02G454900LC	Cultivar	Cadenza	AM	9.81	-6.21	1.1	-5.64	1.69e-08	5.19e-07	NA
	TraesCS4B02G139400LC	Cultivar	Cadenza	AM	12.44	-6.21	1.08	-5.77	7.76e-09	2.51e-07	NA
	TraesCS2B02G561400	Cultivar	Cadenza	AM	13.46	-6.2	1.09	-5.71	1.12e-08	3.52e-07	Uncharacterized protein;TraesCS2B02G561400;ortholog,SUBFAMILY NOT NAMED (PTHR33090:SF80),
	TraesCS2A02G439200LC	Cultivar	Cadenza	AM	7.99	-6.19	1.08	-5.72	1.05e-08	3.33e-07	NA
	TraesCS3D02G074400	Cultivar	Cadenza	AM	1823.92	-6.19	0.32	-19.13	1.54e-81	4.65e-78	Uncharacterized protein;TraesCS3D02G074400;ortholog,METALLOTHIONEIN-LIKE PROTEIN 2A (PTHR33543:SF33),
	TraesCS5B02G296300LC	Cultivar	Cadenza	AM	7.36	-6.18	1.14	-5.41	6.43e-08	1.81e-06	NA
	TraesCS2D02G178000LC	Cultivar	Cadenza	AM	9.22	-6.17	1.09	-5.65	1.59e-08	4.91e-07	NA
	TraesCS2A02G735100LC	Cultivar	Cadenza	AM	8.63	-6.16	1.19	-5.17	2.31e-07	5.96e-06	NA
	TraesCS6B02G063500LC	Cultivar	Cadenza	AM	10.73	-6.15	1.09	-5.65	1.64e-08	5.04e-07	NA
	TraesCS7A02G002100	Cultivar	Cadenza	AM	8.99	-6.15	1.08	-5.71	1.14e-08	3.6e-07	WD_REPEATS_REGION domain-containing protein;TraesCS7A02G002100;ortholog,WD REPEAT-CONTAINING PROTEIN 89 (PTHR22889:SF0),
	TraesCS6D02G460600LC	Cultivar	Cadenza	AM	33.48	-6.15	0.77	-8.02	1.06e-15	8.36e-14	NA
	TraesCS6A02G001700LC	Cultivar	Cadenza	AM	7.56	-6.14	1.1	-5.56	2.62e-08	7.82e-07	NA
	TraesCS1A02G468900LC	Cultivar	Cadenza	AM	7.45	-6.12	1.09	-5.6	2.17e-08	6.57e-07	NA
	TraesCS6B02G339900LC	Cultivar	Cadenza	AM	8.04	-6.12	1.11	-5.51	3.55e-08	1.04e-06	NA
	TraesCS2D02G485400	Cultivar	Cadenza	AM	8.85	-6.11	1.07	-5.69	1.29e-08	4.02e-07	Uncharacterized protein;TraesCS2D02G485400;ortholog,RECEPTOR-LIKE SERINE/THREONINE-PROTEIN KINASE (PTHR32444:SF142),
	TraesCS1B02G225100	Cultivar	Cadenza	AM	7.3	-6.11	1.12	-5.46	4.75e-08	1.37e-06	AAI domain-containing protein;TraesCS1B02G225100;ortholog,OS10G0554800 PROTEIN (PTHR31731:SF125),
	TraesCS4B02G460900LC	Cultivar	Cadenza	AM	8.25	-6.11	1.11	-5.51	3.59e-08	1.05e-06	NA
	TraesCS4D02G019800	Cultivar	Cadenza	AM	8.7	-6.1	1.15	-5.29	1.23e-07	3.32e-06	Homeobox domain-containing protein;TraesCS4D02G019800;ortholog,HOMEOBOX DOMAIN-CONTAINING PROTEIN (PTHR11850:SF277),homeodomain transcription factor(PC00119)
	TraesCS6A02G010300	Cultivar	Cadenza	AM	15.05	-6.09	1.09	-5.59	2.3e-08	6.94e-07	NA
	TraesCS6B02G340900LC	Cultivar	Cadenza	AM	6.8	-6.09	1.15	-5.29	1.19e-07	3.23e-06	NA
	TraesCS7A02G616200LC	Cultivar	Cadenza	AM	8.2	-6.08	1.18	-5.14	2.76e-07	7.01e-06	NA
	TraesCS1D02G366100LC	Cultivar	Cadenza	AM	13.6	-6.08	1.08	-5.61	2.07e-08	6.28e-07	NA
	TraesCS3A02G450200LC	Cultivar	Cadenza	AM	6.32	-6.07	1.12	-5.41	6.27e-08	1.77e-06	NA
	TraesCS4A02G089400LC	Cultivar	Cadenza	AM	12.42	-6.06	1.07	-5.65	1.6e-08	4.92e-07	NA
	TraesCS1B02G073400LC	Cultivar	Cadenza	AM	6.81	-6.06	1.11	-5.47	4.42e-08	1.28e-06	NA
	TraesCS5B02G568100	Cultivar	Cadenza	AM	7.57	-6.06	1.13	-5.38	7.64e-08	2.13e-06	Uncharacterized protein;TraesCS5B02G568100;ortholog,,
	TraesCS2B02G005000LC	Cultivar	Cadenza	AM	4.89	-6.05	1.14	-5.32	1.04e-07	2.84e-06	NA
	TraesCS3D02G160700LC	Cultivar	Cadenza	AM	7.5	-6.05	1.11	-5.43	5.49e-08	1.56e-06	NA
	TraesCS3A02G027500	Cultivar	Cadenza	AM	9.41	-6.04	1.11	-5.45	5.17e-08	1.48e-06	RING-type E3 ubiquitin transferase;TraesCS3A02G027500;ortholog,RING-TYPE E3 UBIQUITIN TRANSFERASE (PTHR10315:SF114),ubiquitin-protein ligase(PC00234)
	TraesCS2B02G761600LC	Cultivar	Cadenza	AM	8.85	-6.04	1.16	-5.23	1.71e-07	4.52e-06	NA
	TraesCS4A02G309500	Cultivar	Cadenza	AM	72.97	-6.04	0.64	-9.38	6.53e-21	9.3e-19	NA
	TraesCS1B02G266400LC	Cultivar	Cadenza	AM	9.56	-6.04	1.08	-5.57	2.59e-08	7.72e-07	NA
	TraesCS2D02G266100LC	Cultivar	Cadenza	AM	5.22	-6.03	1.13	-5.34	9.49e-08	2.62e-06	NA
	TraesCS4B02G000200	Cultivar	Cadenza	AM	11.16	-6.03	1.08	-5.58	2.4e-08	7.19e-07	PHB domain-containing protein;TraesCS4B02G000200;ortholog,PHB DOMAIN-CONTAINING PROTEIN (PTHR43327:SF30),transporter(PC00227)
	TraesCS7A02G549400LC	Cultivar	Cadenza	AM	7.19	-6.03	1.09	-5.54	3.05e-08	9.03e-07	NA
	TraesCS4B02G470000LC	Cultivar	Cadenza	AM	7.15	-6.03	1.11	-5.44	5.45e-08	1.55e-06	NA
	TraesCS2A02G122300	Cultivar	Cadenza	AM	11.29	-6.03	1.09	-5.55	2.91e-08	8.63e-07	CRC domain-containing protein;TraesCS2A02G122300;ortholog,OS08G0369600 PROTEIN (PTHR12446:SF47),
	TraesCS4B02G522300LC	Cultivar	Cadenza	AM	12.33	-6.03	1.07	-5.61	2e-08	6.08e-07	NA
	TraesCS3A02G469200LC	Cultivar	Cadenza	AM	8.77	-6.02	1.09	-5.54	3.05e-08	9.03e-07	NA
	TraesCS5D02G164600LC	Cultivar	Cadenza	AM	7.83	-6.02	1.08	-5.55	2.92e-08	8.64e-07	NA
	TraesCS2B02G864500LC	Cultivar	Cadenza	AM	5.06	-6.02	1.12	-5.39	7.22e-08	2.02e-06	NA
	TraesCS7A02G264600	Cultivar	Cadenza	AM	7.74	-6.01	1.1	-5.44	5.26e-08	1.5e-06	Uncharacterized protein;TraesCS7A02G264600;ortholog,,
	TraesCS1B02G467400	Cultivar	Cadenza	AM	65.66	-6.01	0.61	-9.77	1.46e-22	2.37e-20	FBD domain-containing protein;TraesCS1B02G467400;ortholog,F-BOX DOMAIN-CONTAINING PROTEIN (PTHR31639:SF91),
	TraesCS6B02G346400LC	Cultivar	Cadenza	AM	9.67	-6	1.11	-5.42	6.1e-08	1.72e-06	NA
	TraesCS4A02G352300LC	Cultivar	Cadenza	AM	6.41	-6	1.13	-5.3	1.18e-07	3.19e-06	NA
	TraesCS1B02G410600LC	Cultivar	Cadenza	AM	8.48	-5.99	1.15	-5.22	1.81e-07	4.76e-06	NA
	TraesCS2D02G646600LC	Cultivar	Cadenza	AM	8.46	-5.99	1.1	-5.43	5.75e-08	1.63e-06	NA
	TraesCS4B02G035600LC	Cultivar	Cadenza	AM	11.4	-5.99	1.08	-5.53	3.18e-08	9.4e-07	NA
	TraesCS6D02G311800LC	Cultivar	Cadenza	AM	6.89	-5.99	1.09	-5.5	3.76e-08	1.1e-06	NA
	TraesCS3B02G464100LC	Cultivar	Cadenza	AM	7.14	-5.99	1.1	-5.44	5.33e-08	1.52e-06	NA
	TraesCS1B02G581000LC	Cultivar	Cadenza	AM	15.74	-5.98	1.08	-5.53	3.29e-08	9.68e-07	NA
	TraesCS3B02G798100LC	Cultivar	Cadenza	AM	5.92	-5.98	1.1	-5.44	5.34e-08	1.52e-06	NA
	TraesCS4B02G218900LC	Cultivar	Cadenza	AM	8.12	-5.98	1.12	-5.32	1.02e-07	2.79e-06	NA
	TraesCS6A02G010800	Cultivar	Cadenza	AM	11.51	-5.95	1.07	-5.57	2.53e-08	7.56e-07	Uncharacterized protein;TraesCS6A02G010800;ortholog,F-BOX DOMAIN-CONTAINING PROTEIN (PTHR33207:SF33),
	TraesCS4A02G393400	Cultivar	Cadenza	AM	10.3	-5.95	1.07	-5.57	2.5e-08	7.46e-07	Uncharacterized protein;TraesCS4A02G393400;ortholog,CELL DIVISION CYCLE PROTEIN 123 HOMOLOG (PTHR15323:SF6),
	TraesCS6B02G238700LC	Cultivar	Cadenza	AM	7.62	-5.94	1.1	-5.38	7.53e-08	2.1e-06	NA
	TraesCS7A02G664200LC	Cultivar	Cadenza	AM	68.08	-5.93	0.67	-8.88	6.78e-19	7.9e-17	NA
	TraesCS1B02G243400LC	Cultivar	Cadenza	AM	6.28	-5.93	1.11	-5.32	1.01e-07	2.79e-06	NA
	TraesCS2B02G003800	Cultivar	Cadenza	AM	9.23	-5.93	1.1	-5.4	6.51e-08	1.83e-06	Uncharacterized protein;TraesCS2B02G003800;ortholog,SUBFAMILY NOT NAMED (PTHR33065:SF92),
	TraesCS5B02G429200	Cultivar	Cadenza	AM	5.26	-5.93	1.15	-5.15	2.54e-07	6.5e-06	Uncharacterized protein;TraesCS5B02G429200;ortholog,,
	TraesCS2A02G483100	Cultivar	Cadenza	AM	6.49	-5.92	1.13	-5.22	1.81e-07	4.76e-06	Epimerase domain-containing protein;TraesCS2A02G483100;ortholog,EPIMERASE DOMAIN-CONTAINING PROTEIN (PTHR10366:SF707),dehydratase(PC00091)
	TraesCS5D02G546700	Cultivar	Cadenza	AM	7.77	-5.91	1.08	-5.45	4.96e-08	1.42e-06	Protein kinase domain-containing protein;TraesCS5D02G546700;ortholog,PROTEIN KINASE DOMAIN-CONTAINING PROTEIN (PTHR27007:SF345),
	TraesCS1A02G284300LC	Cultivar	Cadenza	AM	7.16	-5.91	1.12	-5.29	1.24e-07	3.36e-06	NA
	TraesCS4B02G026500LC	Cultivar	Cadenza	AM	7.56	-5.91	1.13	-5.22	1.75e-07	4.62e-06	NA
	TraesCS2A02G563400	Cultivar	Cadenza	AM	60.82	-5.9	0.61	-9.67	4e-22	6.28e-20	Protein kinase domain-containing protein;TraesCS2A02G563400;ortholog,REGULATORY PROTEIN NPR2 (PTHR46475:SF1),
	TraesCS1B02G139900LC	Cultivar	Cadenza	AM	7.62	-5.9	1.12	-5.25	1.52e-07	4.03e-06	NA
	TraesCS5B02G729100LC	Cultivar	Cadenza	AM	6.43	-5.9	1.11	-5.32	1.01e-07	2.79e-06	NA
	TraesCS2B02G348700LC	Cultivar	Cadenza	AM	7.46	-5.89	1.16	-5.08	3.71e-07	9.26e-06	NA
	TraesCS1B02G339800	Cultivar	Cadenza	AM	7.28	-5.88	1.14	-5.18	2.2e-07	5.69e-06	NA
	TraesCS3B02G464200LC	Cultivar	Cadenza	AM	5	-5.88	1.15	-5.12	3.06e-07	7.72e-06	NA
	TraesCS1A02G335100LC	Cultivar	Cadenza	AM	11.66	-5.88	1.08	-5.43	5.65e-08	1.6e-06	NA
	TraesCS1D02G138300	Cultivar	Cadenza	AM	9.26	-5.88	1.08	-5.42	5.91e-08	1.67e-06	SHSP domain-containing protein;TraesCS1D02G138300;ortholog,SHSP DOMAIN-CONTAINING PROTEIN (PTHR43670:SF46),chaperone(PC00072)
	TraesCS2D02G349800LC	Cultivar	Cadenza	AM	18.03	-5.86	1.1	-5.34	9.47e-08	2.62e-06	NA
	TraesCS2A02G735000LC	Cultivar	Cadenza	AM	9.01	-5.85	1.13	-5.18	2.24e-07	5.79e-06	NA
	TraesCS4A02G220600	Cultivar	Cadenza	AM	8.15	-5.84	1.09	-5.35	8.75e-08	2.43e-06	Uncharacterized protein;TraesCS4A02G220600;ortholog,,
	TraesCS1B02G062600	Cultivar	Cadenza	AM	9.35	-5.84	1.14	-5.13	2.87e-07	7.27e-06	Uncharacterized protein;TraesCS1B02G062600;ortholog,SUBFAMILY NOT NAMED (PTHR33065:SF111),
	TraesCS6B02G050400	Cultivar	Cadenza	AM	5.19	-5.84	1.13	-5.16	2.42e-07	6.23e-06	DUF4220 domain-containing protein;TraesCS6B02G050400;ortholog,DUF4220 DOMAIN-CONTAINING PROTEIN (PTHR31325:SF153),
	TraesCS6B02G494600LC	Cultivar	Cadenza	AM	23.52	-5.84	0.97	-6.03	1.59e-09	5.69e-08	NA
	TraesCS5D02G540600	Cultivar	Cadenza	AM	8.17	-5.83	1.11	-5.25	1.5e-07	4e-06	NA
	TraesCS6B02G544700LC	Cultivar	Cadenza	AM	8.92	-5.82	1.11	-5.24	1.57e-07	4.16e-06	NA
	TraesCS1B02G585800LC	Cultivar	Cadenza	AM	7.99	-5.82	1.1	-5.3	1.18e-07	3.19e-06	NA
	TraesCS6B02G529200LC	Cultivar	Cadenza	AM	6.06	-5.82	1.12	-5.18	2.25e-07	5.82e-06	NA
	TraesCS4B02G099100LC	Cultivar	Cadenza	AM	9.39	-5.82	1.13	-5.15	2.54e-07	6.5e-06	NA
	TraesCS1A02G002500LC	Cultivar	Cadenza	AM	7.11	-5.81	1.11	-5.24	1.6e-07	4.23e-06	NA
	TraesCS1B02G121800	Cultivar	Cadenza	AM	5.8	-5.81	1.11	-5.22	1.79e-07	4.71e-06	Uncharacterized protein;TraesCS1B02G121800;ortholog,OS08G0523400 PROTEIN (PTHR26379:SF297),
	TraesCS2B02G058500	Cultivar	Cadenza	AM	15.68	-5.81	1.07	-5.41	6.27e-08	1.77e-06	MFS domain-containing protein;TraesCS2B02G058500;ortholog,SUGAR TRANSPORTER ERD6-LIKE 5 (PTHR48021:SF25),
	TraesCS1A02G269800LC	Cultivar	Cadenza	AM	9.4	-5.8	1.09	-5.34	9.3e-08	2.57e-06	NA
	TraesCS4A02G440300LC	Cultivar	Cadenza	AM	11.84	-5.8	1.1	-5.3	1.18e-07	3.2e-06	NA
	TraesCS2B02G800600LC	Cultivar	Cadenza	AM	7.2	-5.8	1.12	-5.2	1.97e-07	5.14e-06	NA
	TraesCS1B02G795000LC	Cultivar	Cadenza	AM	58.14	-5.79	1.09	-5.32	1.02e-07	2.81e-06	NA
	TraesCS1B02G339900	Cultivar	Cadenza	AM	6.17	-5.79	1.13	-5.15	2.67e-07	6.8e-06	Uncharacterized protein;TraesCS1B02G339900;ortholog,S-ADENOSYL-L-METHIONINE-DEPENDENT METHYLTRANSFERASES SUPERFAMILY PROTEIN (PTHR35276:SF1),methyltransferase(PC00155)
	TraesCS6B02G409300LC	Cultivar	Cadenza	AM	7.06	-5.79	1.09	-5.31	1.1e-07	3e-06	NA
	TraesCS1B02G312200	Cultivar	Cadenza	AM	7.09	-5.77	1.09	-5.29	1.24e-07	3.36e-06	Uncharacterized protein;TraesCS1B02G312200;ortholog,GLYCOSYLTRANSFERASE (PTHR48044:SF50),glycosyltransferase(PC00111)
	TraesCS1B02G170200	Cultivar	Cadenza	AM	550.02	-5.77	0.61	-9.41	5.1e-21	7.34e-19	Uncharacterized protein;TraesCS1B02G170200;ortholog,OS09G0537700 PROTEIN (PTHR11240:SF47),
	TraesCS6B02G228400	Cultivar	Cadenza	AM	11.78	-5.77	1.05	-5.52	3.41e-08	1e-06	Uncharacterized protein;TraesCS6B02G228400;ortholog,,
	TraesCS7A02G576000LC	Cultivar	Cadenza	AM	5.8	-5.77	1.11	-5.19	2.14e-07	5.55e-06	NA
	TraesCS6B02G306500LC	Cultivar	Cadenza	AM	5.26	-5.77	1.13	-5.08	3.68e-07	9.19e-06	NA
	TraesCS4B02G003600	Cultivar	Cadenza	AM	801.47	-5.76	0.25	-22.81	3.46e-115	1.93e-111	PsbP domain-containing protein;TraesCS4B02G003600;ortholog,PSBP-LIKE PROTEIN 1, CHLOROPLASTIC (PTHR31407:SF4),
	TraesCS1A02G466900LC	Cultivar	Cadenza	AM	6.98	-5.74	1.11	-5.15	2.54e-07	6.51e-06	NA
	TraesCS6A02G023000	Cultivar	Cadenza	AM	6.04	-5.74	1.11	-5.19	2.12e-07	5.52e-06	Uncharacterized protein;TraesCS6A02G023000;ortholog,SUBFAMILY NOT NAMED (PTHR33463:SF131),
	TraesCS4A02G121500LC	Cultivar	Cadenza	AM	7.58	-5.74	1.11	-5.16	2.5e-07	6.4e-06	NA
	TraesCS5B02G032400LC	Cultivar	Cadenza	AM	7.54	-5.74	1.13	-5.07	3.89e-07	9.68e-06	NA
	TraesCS7A02G383400LC	Cultivar	Cadenza	AM	6.58	-5.74	1.09	-5.26	1.46e-07	3.91e-06	NA
	TraesCS2D02G183800	Cultivar	Cadenza	AM	11.61	-5.73	1.12	-5.1	3.47e-07	8.69e-06	Glycerophosphodiester phosphodiesterase;TraesCS2D02G183800;ortholog,GLYCEROPHOSPHODIESTER PHOSPHODIESTERASE (PTHR43620:SF4),phosphodiesterase(PC00185)
	TraesCS1B02G357700	Cultivar	Cadenza	AM	8.2	-5.73	1.11	-5.17	2.31e-07	5.95e-06	Uncharacterized protein;TraesCS1B02G357700;ortholog,SUBFAMILY NOT NAMED (PTHR33115:SF58),
	TraesCS2A02G565700	Cultivar	Cadenza	AM	77.16	-5.71	0.57	-10.02	1.2e-23	2.11e-21	Uncharacterized protein;TraesCS2A02G565700;ortholog,SUBFAMILY NOT NAMED (PTHR24281:SF20),hydroxylase(PC00122)
	TraesCS4A02G445420LC	Cultivar	Cadenza	AM	6.87	-5.71	1.12	-5.1	3.35e-07	8.42e-06	NA
	TraesCS1B02G153900LC	Cultivar	Cadenza	AM	6.79	-5.7	1.1	-5.18	2.16e-07	5.6e-06	NA
	TraesCS7D02G424500	Cultivar	Cadenza	AM	6.41	-5.69	1.09	-5.23	1.7e-07	4.48e-06	Protein kinase domain-containing protein;TraesCS7D02G424500;ortholog,PROTEIN KINASE DOMAIN-CONTAINING PROTEIN (PTHR47987:SF20),
	TraesCS4D02G204600LC	Cultivar	Cadenza	AM	6.35	-5.69	1.12	-5.08	3.71e-07	9.25e-06	NA
	TraesCS6B02G203600	Cultivar	Cadenza	AM	6.32	-5.67	1.1	-5.15	2.63e-07	6.71e-06	Uncharacterized protein;TraesCS6B02G203600;ortholog,,
	TraesCS2B02G598300	Cultivar	Cadenza	AM	9.88	-5.66	1.11	-5.12	3.03e-07	7.65e-06	F-box domain-containing protein;TraesCS2B02G598300;ortholog,F-BOX DOMAIN-CONTAINING PROTEIN (PTHR32153:SF37),
	TraesCS3A02G480100	Cultivar	Cadenza	AM	6.07	-5.65	1.11	-5.07	4e-07	9.92e-06	Uncharacterized protein;TraesCS3A02G480100;ortholog,P450, PUTATIVE, EXPRESSED-RELATED (PTHR24296:SF237),oxygenase(PC00177)
	TraesCS7D02G299800	Cultivar	Cadenza	AM	72.14	-5.62	0.47	-11.97	4.88e-33	1.51e-30	Uncharacterized protein;TraesCS7D02G299800;ortholog,SAM DOMAIN-CONTAINING PROTEIN (PTHR33915:SF1),
	TraesCS1B02G619300LC	Cultivar	Cadenza	AM	6.24	-5.61	1.09	-5.13	2.88e-07	7.3e-06	NA
	TraesCS6B02G332800LC	Cultivar	Cadenza	AM	7.63	-5.61	1.08	-5.19	2.14e-07	5.54e-06	NA
	TraesCS1B02G243300	Cultivar	Cadenza	AM	14.28	-5.61	1.04	-5.41	6.17e-08	1.74e-06	3-hydroxyacyl-CoA dehydrogenase;TraesCS1B02G243300;ortholog,3HCDH_N DOMAIN-CONTAINING PROTEIN (PTHR23309:SF35),dehydrogenase(PC00092)
	TraesCS4D02G149600LC	Cultivar	Cadenza	AM	9.55	-5.6	1.09	-5.16	2.52e-07	6.46e-06	NA
	TraesCS5B02G119300	Cultivar	Cadenza	AM	150.95	-5.58	0.41	-13.55	7.6e-42	3.4e-39	Uncharacterized protein;TraesCS5B02G119300;ortholog,SUBFAMILY NOT NAMED (PTHR47999:SF27),DNA-binding transcription factor(PC00218)
	TraesCS3D02G479800LC	Cultivar	Cadenza	AM	10.8	-5.57	1.09	-5.12	2.99e-07	7.57e-06	NA
	TraesCS4A02G301600	Cultivar	Cadenza	AM	279.73	-5.57	0.29	-18.95	4.8e-80	1.34e-76	SAM_MPBQ_MSBQ_MT domain-containing protein;TraesCS4A02G301600;ortholog,SAM_MPBQ_MSBQ_MT DOMAIN-CONTAINING PROTEIN (PTHR44516:SF6),methyltransferase(PC00155)
	TraesCS3B02G506100	Cultivar	Cadenza	AM	13.04	-5.54	1.09	-5.09	3.6e-07	9e-06	Uncharacterized protein;TraesCS3B02G506100;ortholog,F-BOX DOMAIN-CONTAINING PROTEIN (PTHR33207:SF84),
	TraesCS1D02G071100LC	Cultivar	Cadenza	AM	12.8	-5.52	1.04	-5.32	1.01e-07	2.78e-06	NA
	TraesCS3A02G012200	Cultivar	Cadenza	AM	37.8	-5.52	0.71	-7.73	1.03e-14	7.28e-13	Uncharacterized protein;TraesCS3A02G012200;ortholog,,
	TraesCS5B02G158900LC	Cultivar	Cadenza	AM	54.61	-5.5	0.96	-5.7	1.2e-08	3.76e-07	NA
	TraesCS2A02G734600LC	Cultivar	Cadenza	AM	15.84	-5.48	0.94	-5.85	4.79e-09	1.6e-07	NA
	TraesCS1A02G152300	Cultivar	Cadenza	AM	32.13	-5.44	0.65	-8.36	6.51e-17	6.06e-15	NA
	TraesCS1A02G202700	Cultivar	Cadenza	AM	43.32	-5.44	0.58	-9.32	1.13e-20	1.57e-18	Uncharacterized protein;TraesCS1A02G202700;ortholog,SUBFAMILY NOT NAMED (PTHR33326:SF23),
	TraesCS6B02G241300	Cultivar	Cadenza	AM	109.91	-5.43	0.37	-14.75	3.14e-49	2.32e-46	Uncharacterized protein;TraesCS6B02G241300;ortholog,SUBFAMILY NOT NAMED (PTHR47389:SF6),
	TraesCS2B02G627900	Cultivar	Cadenza	AM	198.41	-5.43	0.64	-8.41	3.98e-17	3.82e-15	Uncharacterized protein;TraesCS2B02G627900;ortholog,SUBFAMILY NOT NAMED (PTHR35832:SF14),
	TraesCS4A02G439023	Cultivar	Cadenza	AM	8.95	-5.42	1.06	-5.09	3.57e-07	8.93e-06	Uncharacterized protein;TraesCS4A02G439023;ortholog,PENTATRICOPEPTIDE REPEAT-CONTAINING PROTEIN (PTHR46128:SF117),RNA splicing factor(PC00148)
	TraesCS3B02G490800	Cultivar	Cadenza	AM	105	-5.37	0.65	-8.32	8.81e-17	8e-15	DUF4220 domain-containing protein;TraesCS3B02G490800;ortholog,DUF4220 DOMAIN-CONTAINING PROTEIN (PTHR31325:SF224),
	TraesCS5B02G504100	Cultivar	Cadenza	AM	94.58	-5.36	0.76	-7.1	1.26e-12	6.8e-11	Uncharacterized protein;TraesCS5B02G504100;ortholog,,
	TraesCS4A02G329500	Cultivar	Cadenza	AM	24.83	-5.29	0.87	-6.08	1.21e-09	4.37e-08	Uncharacterized protein;TraesCS4A02G329500;ortholog,SUBFAMILY NOT NAMED (PTHR33326:SF29),
	TraesCS1B02G467100	Cultivar	Cadenza	AM	59.71	-5.27	0.42	-12.55	3.77e-36	1.33e-33	Uncharacterized protein;TraesCS1B02G467100;ortholog,RNA POLYMERASE SIGMA FACTOR SIGC (PTHR30603:SF13),winged helix/forkhead transcription factor(PC00246)
	TraesCS5D02G279600LC	Cultivar	Cadenza	AM	19.39	-5.26	0.93	-5.63	1.79e-08	5.47e-07	NA
	TraesCS4A02G435200	Cultivar	Cadenza	AM	169.09	-5.23	0.63	-8.31	9.25e-17	8.36e-15	t-SNARE coiled-coil homology domain-containing protein;TraesCS4A02G435200;ortholog,SYNAPTOSOMAL-ASSOCIATED PROTEIN 29 (PTHR19305:SF9),SNARE protein(PC00034)
	TraesCS4A02G002600	Cultivar	Cadenza	AM	70.45	-5.21	0.51	-10.18	2.55e-24	4.7e-22	K-box domain-containing protein;TraesCS4A02G002600;ortholog,MADS-BOX TRANSCRIPTION FACTOR 47 (PTHR48019:SF6),
	TraesCS2B02G538800	Cultivar	Cadenza	AM	2713.64	-5.19	0.3	-17.39	9.39e-68	1.34e-64	Uncharacterized protein;TraesCS2B02G538800;ortholog,ISOASPARTYL PEPTIDASE/L-ASPARAGINASE 2-RELATED (PTHR10188:SF13),protease(PC00190)
	TraesCS2B02G802100LC	Cultivar	Cadenza	AM	2225.95	-5.15	0.28	-18.21	3.99e-74	7.62e-71	NA
	TraesCS2B02G242700	Cultivar	Cadenza	AM	34.47	-5.11	0.67	-7.62	2.55e-14	1.69e-12	F-box domain-containing protein;TraesCS2B02G242700;ortholog,F-BOX DOMAIN-CONTAINING PROTEIN (PTHR32153:SF13),
	TraesCS3B02G802300LC	Cultivar	Cadenza	AM	13.09	-5.11	0.84	-6.1	1.08e-09	3.94e-08	NA
	TraesCS5B02G296200LC	Cultivar	Cadenza	AM	34.49	-5.1	0.63	-8.06	7.42e-16	6e-14	NA
	TraesCS6B02G051100	Cultivar	Cadenza	AM	207.84	-5.08	0.37	-13.57	5.78e-42	2.6e-39	Uncharacterized protein;TraesCS6B02G051100;ortholog,,
	TraesCS3D02G137200LC	Cultivar	Cadenza	AM	19.07	-5.08	0.87	-5.82	5.78e-09	1.91e-07	NA
	TraesCS2A02G562200	Cultivar	Cadenza	AM	65.81	-5.07	0.47	-10.72	8.49e-27	1.92e-24	Uncharacterized protein;TraesCS2A02G562200;ortholog,SUBFAMILY NOT NAMED (PTHR47947:SF36),oxygenase(PC00177)
	TraesCS6B02G196200LC	Cultivar	Cadenza	AM	25.77	-5.07	0.64	-7.97	1.62e-15	1.26e-13	NA
	TraesCS2A02G586900	Cultivar	Cadenza	AM	34.52	-4.99	0.61	-8.16	3.49e-16	2.91e-14	Mevalonate kinase;TraesCS2A02G586900;ortholog,MEVALONATE KINASE (PTHR43290:SF2),carbohydrate kinase(PC00065)
	TraesCS3A02G047500	Cultivar	Cadenza	AM	25.01	-4.89	0.69	-7.11	1.17e-12	6.34e-11	Uncharacterized protein;TraesCS3A02G047500;ortholog,MULTICOPPER OXIDASE LPR2 (PTHR11709:SF2),oxidase(PC00175)
	TraesCS7B02G491100	Cultivar	Cadenza	AM	11.91	-4.87	0.78	-6.26	3.93e-10	1.53e-08	NA
	TraesCS3A02G010900	Cultivar	Cadenza	AM	11.07	-4.86	0.83	-5.84	5.36e-09	1.78e-07	Flavin-containing monooxygenase;TraesCS3A02G010900;ortholog,FLAVIN-CONTAINING MONOOXYGENASE FMO GS-OX-LIKE 9 (PTHR23023:SF161),oxygenase(PC00177)
	TraesCS7B02G459800	Cultivar	Cadenza	AM	27.63	-4.85	0.7	-6.94	3.9e-12	1.98e-10	Uncharacterized protein;TraesCS7B02G459800;ortholog,PROTEIN KINASE DOMAIN-CONTAINING PROTEIN (PTHR45707:SF50),
	TraesCS3A02G413900	Cultivar	Cadenza	AM	10.55	-4.85	0.95	-5.11	3.29e-07	8.27e-06	Endo-1,3(4)-beta-glucanase;TraesCS3A02G413900;ortholog,ENDO-1,3(4)-BETA-GLUCANASE 2 (PTHR31983:SF0),
	TraesCS5B02G224400LC	Cultivar	Cadenza	AM	30.37	-4.84	0.64	-7.61	2.84e-14	1.87e-12	NA
	TraesCS1D02G375500	Cultivar	Cadenza	AM	704.86	-4.82	0.31	-15.34	4.08e-53	3.94e-50	Methyltransf_11 domain-containing protein;TraesCS1D02G375500;ortholog,OS05G0548900 PROTEIN (PTHR44307:SF14),methyltransferase(PC00155)
	TraesCS4B02G067800LC	Cultivar	Cadenza	AM	48.01	-4.82	0.48	-10.07	7.78e-24	1.37e-21	NA
	TraesCS7A02G341800	Cultivar	Cadenza	AM	1265.17	-4.8	0.19	-25.09	6.37e-139	7.7e-135	Reticulon-like protein;TraesCS7A02G341800;ortholog,RETICULON-LIKE PROTEIN (PTHR10994:SF73),membrane traffic protein(PC00150)
	TraesCS5D02G527600	Cultivar	Cadenza	AM	51.68	-4.76	0.49	-9.78	1.34e-22	2.18e-20	Protein kinase domain-containing protein;TraesCS5D02G527600;ortholog,PROTEIN KINASE DOMAIN-CONTAINING PROTEIN (PTHR27009:SF287),
	TraesCS7A02G012000	Cultivar	Cadenza	AM	70.24	-4.76	0.36	-13.16	1.54e-39	6.16e-37	NA
	TraesCS2B02G296900LC	Cultivar	Cadenza	AM	63.02	-4.73	0.47	-10.08	6.61e-24	1.17e-21	NA
	TraesCS6B02G196800	Cultivar	Cadenza	AM	39.74	-4.73	0.44	-10.64	1.93e-26	4.2e-24	Uncharacterized protein;TraesCS6B02G196800;ortholog,SUBFAMILY NOT NAMED (PTHR45927:SF20),transmembrane signal receptor(PC00197)
	TraesCS6B02G460700LC	Cultivar	Cadenza	AM	215.25	-4.72	0.24	-19.39	1e-83	3.3e-80	NA
	TraesCS1D02G028600	Cultivar	Cadenza	AM	12.12	-4.72	0.9	-5.26	1.47e-07	3.91e-06	NA
	TraesCS2B02G078900	Cultivar	Cadenza	AM	2558.92	-4.71	0.58	-8.19	2.68e-16	2.27e-14	Ribulose bisphosphate carboxylase small chain;TraesCS2B02G078900;ortholog,RIBULOSE BISPHOSPHATE CARBOXYLASE SMALL CHAIN 1A, CHLOROPLASTIC-RELATED (PTHR31262:SF10),
	TraesCS6A02G036000LC	Cultivar	Cadenza	AM	104.25	-4.71	0.33	-14.39	5.65e-47	3.66e-44	NA
	TraesCS7B02G200500	Cultivar	Cadenza	AM	27.85	-4.71	0.71	-6.67	2.51e-11	1.15e-09	Uncharacterized protein;TraesCS7B02G200500;ortholog,GLYCINE-RICH PROTEIN FAMILY-RELATED (PTHR31851:SF47),transporter(PC00227)
	TraesCS4A02G445500	Cultivar	Cadenza	AM	132.74	-4.69	0.89	-5.3	1.16e-07	3.15e-06	Protein kinase domain-containing protein;TraesCS4A02G445500;ortholog,PROTEIN KINASE DOMAIN-CONTAINING PROTEIN (PTHR48052:SF5),
	TraesCS7D02G278500LC	Cultivar	Cadenza	AM	94.12	-4.69	0.89	-5.27	1.35e-07	3.62e-06	NA
	TraesCS5B02G159000LC	Cultivar	Cadenza	AM	79.69	-4.68	0.72	-6.49	8.82e-11	3.75e-09	NA
	TraesCS1B02G180000	Cultivar	Cadenza	AM	25.28	-4.66	0.67	-6.95	3.72e-12	1.89e-10	Uncharacterized protein;TraesCS1B02G180000;ortholog,,
	TraesCS6B02G066300	Cultivar	Cadenza	AM	171.58	-4.63	0.31	-15.15	7.16e-52	6.11e-49	Peptidylprolyl isomerase;TraesCS6B02G066300;ortholog,PEPTIDYL-PROLYL CIS-TRANS ISOMERASE FKBP18, CHLOROPLASTIC (PTHR47862:SF1),chaperone(PC00072)
	TraesCS2A02G012100	Cultivar	Cadenza	AM	24.21	-4.62	0.7	-6.61	3.97e-11	1.77e-09	Uncharacterized protein;TraesCS2A02G012100;ortholog,,
	TraesCS5D02G526400	Cultivar	Cadenza	AM	102.76	-4.6	0.31	-15.08	2.08e-51	1.69e-48	Uncharacterized protein;TraesCS5D02G526400;ortholog,DUF295 DOMAIN-CONTAINING PROTEIN (PTHR33800:SF15),
	TraesCS1A02G270900	Cultivar	Cadenza	AM	228.04	-4.59	0.77	-5.92	3.24e-09	1.11e-07	Uncharacterized protein;TraesCS1A02G270900;ortholog,OS05G0434600 PROTEIN (PTHR31769:SF38),
	TraesCS4B02G176500LC	Cultivar	Cadenza	AM	94.26	-4.58	0.86	-5.33	9.89e-08	2.72e-06	NA
	TraesCS3B02G890600LC	Cultivar	Cadenza	AM	171.81	-4.58	0.28	-16.41	1.63e-60	1.79e-57	NA
	TraesCS6B02G460600LC	Cultivar	Cadenza	AM	25.42	-4.56	0.56	-8.2	2.47e-16	2.11e-14	NA
	TraesCS6A02G034500	Cultivar	Cadenza	AM	429.87	-4.56	0.34	-13.62	3.19e-42	1.47e-39	Histone H2B;TraesCS6A02G034500;ortholog,HISTONE H2B.4 (PTHR23428:SF264),histone(PC00118)
	TraesCS1A02G467000LC	Cultivar	Cadenza	AM	84.88	-4.56	0.33	-13.88	8.28e-44	4.26e-41	NA
	TraesCS7A02G438900	Cultivar	Cadenza	AM	16.36	-4.55	0.69	-6.61	3.92e-11	1.75e-09	Uncharacterized protein;TraesCS7A02G438900;ortholog,SUBFAMILY NOT NAMED (PTHR33065:SF101),
	TraesCS4B02G025800LC	Cultivar	Cadenza	AM	28.28	-4.55	0.71	-6.45	1.15e-10	4.8e-09	NA
	TraesCS2A02G539400	Cultivar	Cadenza	AM	106.48	-4.54	0.6	-7.59	3.15e-14	2.06e-12	Uncharacterized protein;TraesCS2A02G539400;ortholog,SUBFAMILY NOT NAMED (PTHR45811:SF21),
	TraesCS6A02G015400	Cultivar	Cadenza	AM	75.48	-4.54	0.43	-10.5	8.49e-26	1.75e-23	Uncharacterized protein;TraesCS6A02G015400;ortholog,SUBFAMILY NOT NAMED (PTHR11746:SF188),methyltransferase(PC00155)
	TraesCS1A02G466800LC	Cultivar	Cadenza	AM	26.96	-4.54	0.58	-7.86	3.84e-15	2.84e-13	NA
	TraesCS1D02G375600	Cultivar	Cadenza	AM	312.91	-4.53	0.33	-13.86	1.12e-43	5.66e-41	NA
	TraesCS2A02G728300LC	Cultivar	Cadenza	AM	22.79	-4.52	0.54	-8.31	9.65e-17	8.69e-15	NA
	TraesCS7B02G639700LC	Cultivar	Cadenza	AM	18.74	-4.52	0.67	-6.72	1.84e-11	8.55e-10	NA
	TraesCS2A02G577600	Cultivar	Cadenza	AM	216.49	-4.5	0.26	-17.15	6.67e-66	9.13e-63	3-isopropylmalate dehydrogenase;TraesCS2A02G577600;ortholog,3-ISOPROPYLMALATE DEHYDROGENASE (PTHR42979:SF1),dehydrogenase(PC00092)
	TraesCS6A02G619700LC	Cultivar	Cadenza	AM	38.88	-4.49	0.48	-9.37	7.5e-21	1.06e-18	NA
	TraesCS1A02G262200LC	Cultivar	Cadenza	AM	8.54	-4.46	0.79	-5.63	1.76e-08	5.38e-07	NA
	TraesCS6A02G023300	Cultivar	Cadenza	AM	2187.76	-4.46	0.44	-10.24	1.3e-24	2.45e-22	Uncharacterized protein;TraesCS6A02G023300;ortholog,OS02G0106100 PROTEIN (PTHR31953:SF42),
	TraesCS1B02G525300LC	Cultivar	Cadenza	AM	39.6	-4.43	0.44	-10.18	2.52e-24	4.68e-22	NA
	TraesCS2B02G366300LC	Cultivar	Cadenza	AM	13.97	-4.41	0.8	-5.52	3.46e-08	1.02e-06	NA
	TraesCS5B02G496500	Cultivar	Cadenza	AM	25.6	-4.39	0.64	-6.82	9.25e-12	4.46e-10	DCD domain-containing protein;TraesCS5B02G496500;ortholog,DCD DOMAIN-CONTAINING PROTEIN (PTHR46444:SF14),
	TraesCS2B02G597800	Cultivar	Cadenza	AM	47.58	-4.39	0.5	-8.86	7.83e-19	9.08e-17	F-box domain-containing protein;TraesCS2B02G597800;ortholog,F-BOX DOMAIN-CONTAINING PROTEIN (PTHR32153:SF37),
	TraesCS4D02G144800LC	Cultivar	Cadenza	AM	24.06	-4.39	0.64	-6.82	9.32e-12	4.48e-10	NA
	TraesCS2A02G565600	Cultivar	Cadenza	AM	45.2	-4.38	0.43	-10.14	3.56e-24	6.49e-22	Uncharacterized protein;TraesCS2A02G565600;ortholog,OS08G0527700 PROTEIN (PTHR11654:SF172),transporter(PC00227)
	TraesCS2B02G088600	Cultivar	Cadenza	AM	30.94	-4.37	0.48	-9.19	4.06e-20	5.44e-18	F-box domain-containing protein;TraesCS2B02G088600;ortholog,FBD DOMAIN-CONTAINING PROTEIN (PTHR32141:SF112),
	TraesCS1A02G030000	Cultivar	Cadenza	AM	1979.98	-4.37	0.3	-14.59	3.22e-48	2.2e-45	Uncharacterized protein;TraesCS1A02G030000;ortholog,OS05G0110100 PROTEIN (PTHR36389:SF1),
	TraesCS3D02G359300	Cultivar	Cadenza	AM	267.27	-4.36	0.19	-22.39	5.09e-111	2.46e-107	Alpha-1,4 glucan phosphorylase;TraesCS3D02G359300;ortholog,ALPHA-GLUCAN PHOSPHORYLASE 2, CYTOSOLIC (PTHR11468:SF4),glycosyltransferase(PC00111)
	TraesCS7A02G401200	Cultivar	Cadenza	AM	84.44	-4.34	0.28	-15.3	8.16e-53	7.49e-50	Methionyl-tRNA synthetase;TraesCS7A02G401200;ortholog,METHIONYL-TRNA SYNTHETASE (PTHR45765:SF9),aminoacyl-tRNA synthetase(PC00047)
	TraesCS5B02G140300	Cultivar	Cadenza	AM	63.45	-4.33	0.77	-5.64	1.69e-08	5.2e-07	CYCLIN domain-containing protein;TraesCS5B02G140300;ortholog,,
	TraesCS1B02G088200	Cultivar	Cadenza	AM	10.01	-4.32	0.82	-5.28	1.33e-07	3.56e-06	Uncharacterized protein;TraesCS1B02G088200;ortholog,OS02G0771200 PROTEIN (PTHR31662:SF13),
	TraesCS2B02G618300	Cultivar	Cadenza	AM	18.12	-4.32	0.7	-6.16	7.09e-10	2.66e-08	NA
	TraesCS4A02G477800	Cultivar	Cadenza	AM	59.54	-4.32	0.39	-10.97	5.37e-28	1.32e-25	NA
	TraesCS5D02G244800LC	Cultivar	Cadenza	AM	25.36	-4.3	0.67	-6.47	9.59e-11	4.04e-09	NA
	TraesCS2A02G087300	Cultivar	Cadenza	AM	15.82	-4.28	0.78	-5.46	4.84e-08	1.39e-06	Uncharacterized protein;TraesCS2A02G087300;ortholog,SOSS COMPLEX SUBUNIT B HOMOLOG (PTHR13356:SF0),nucleic acid metabolism protein(PC00171)
	TraesCS4A02G377810LC	Cultivar	Cadenza	AM	115.19	-4.28	0.29	-14.61	2.5e-48	1.72e-45	NA
	TraesCS1B02G205500LC	Cultivar	Cadenza	AM	17.88	-4.25	0.79	-5.36	8.51e-08	2.36e-06	NA
	TraesCS1B02G138900	Cultivar	Cadenza	AM	36.55	-4.25	0.52	-8.14	3.9e-16	3.24e-14	Uncharacterized protein;TraesCS1B02G138900;ortholog,COPPER ION BINDING PROTEIN-RELATED (PTHR31365:SF15),
	TraesCS1B02G072000	Cultivar	Cadenza	AM	15.31	-4.25	0.81	-5.25	1.5e-07	3.99e-06	Uncharacterized protein;TraesCS1B02G072000;ortholog,OS05G0121000 PROTEIN (PTHR31769:SF76),
	TraesCS6B02G068700	Cultivar	Cadenza	AM	177.54	-4.23	0.23	-18.03	1.14e-72	1.97e-69	Lipase_GDSL domain-containing protein;TraesCS6B02G068700;ortholog,OS01G0329900 PROTEIN (PTHR22835:SF634),
	TraesCS4A02G470700	Cultivar	Cadenza	AM	162.21	-4.23	0.35	-12.25	1.68e-34	5.43e-32	SASA domain-containing protein;TraesCS4A02G470700;ortholog,SASA DOMAIN-CONTAINING PROTEIN (PTHR31988:SF21),esterase(PC00097)
	TraesCS5A02G291500	Cultivar	Cadenza	AM	303.58	-4.19	0.17	-24.42	1.05e-131	1.09e-127	Pyruvate dehydrogenase E1 component subunit beta;TraesCS5A02G291500;ortholog,PYRUVATE DEHYDROGENASE E1 COMPONENT SUBUNIT BETA-1, MITOCHONDRIAL (PTHR11624:SF105),dehydrogenase(PC00092)
	TraesCS1D02G064200	Cultivar	Cadenza	AM	32.73	-4.18	0.51	-8.21	2.3e-16	1.97e-14	NA
	TraesCS2B02G894900LC	Cultivar	Cadenza	AM	43.84	-4.17	0.82	-5.11	3.17e-07	8e-06	NA
	TraesCS1A02G285300	Cultivar	Cadenza	AM	17.67	-4.16	0.66	-6.34	2.31e-10	9.25e-09	Histone H2B;TraesCS1A02G285300;ortholog,HISTONE H2B.2 (PTHR23428:SF84),histone(PC00118)
	TraesCS1B02G155400LC	Cultivar	Cadenza	AM	30.6	-4.16	0.45	-9.18	4.39e-20	5.84e-18	NA
	TraesCS3A02G063700	Cultivar	Cadenza	AM	9.47	-4.15	0.71	-5.84	5.2e-09	1.73e-07	Protein kinase domain-containing protein;TraesCS3A02G063700;ortholog,PROTEIN KINASE DOMAIN-CONTAINING PROTEIN (PTHR27009:SF182),
	TraesCS7A02G100600	Cultivar	Cadenza	AM	68.09	-4.12	0.59	-7.02	2.28e-12	1.19e-10	Lipase_GDSL domain-containing protein;TraesCS7A02G100600;ortholog,OS06G0149100 PROTEIN (PTHR45642:SF16),hydrolase(PC00121)
	TraesCS2A02G562100	Cultivar	Cadenza	AM	53.93	-4.11	0.46	-8.85	8.83e-19	1.02e-16	Uncharacterized protein;TraesCS2A02G562100;ortholog,OLIGOPEPTIDE TRANSPORTER 4 (PTHR22601:SF11),
	TraesCS6A02G004600LC	Cultivar	Cadenza	AM	45.7	-4.11	0.39	-10.53	6.45e-26	1.35e-23	NA
	TraesCS3B02G445500LC	Cultivar	Cadenza	AM	110.55	-4.09	0.29	-14.24	5.07e-46	3.04e-43	NA
	TraesCS6B02G145400	Cultivar	Cadenza	AM	23.27	-4.08	0.57	-7.13	9.92e-13	5.41e-11	Fe2OG dioxygenase domain-containing protein;TraesCS6B02G145400;ortholog,FE2OG DIOXYGENASE DOMAIN-CONTAINING PROTEIN (PTHR47991:SF141),oxygenase(PC00177)
	TraesCS7A02G002000	Cultivar	Cadenza	AM	51.18	-4.07	0.37	-10.98	4.63e-28	1.15e-25	PHD-type domain-containing protein;TraesCS7A02G002000;ortholog,OS06G0101000 PROTEIN (PTHR47025:SF11),
	TraesCS4D02G164500	Cultivar	Cadenza	AM	46.09	-4.07	0.45	-9.11	8.2e-20	1.06e-17	Uncharacterized protein;TraesCS4D02G164500;ortholog,REPLICATION FACTOR C SUBUNIT 1 (PTHR11655:SF14),ribosomal protein(PC00202)
	TraesCS1B02G471900	Cultivar	Cadenza	AM	18.01	-4.06	0.58	-7.06	1.66e-12	8.75e-11	SHSP domain-containing protein;TraesCS1B02G471900;ortholog,SHSP DOMAIN-CONTAINING PROTEIN (PTHR43670:SF87),chaperone(PC00072)
	TraesCS3D02G544700	Cultivar	Cadenza	AM	53.5	-4.05	0.37	-10.96	5.73e-28	1.4e-25	NAB domain-containing protein;TraesCS3D02G544700;ortholog,NAB DOMAIN-CONTAINING PROTEIN (PTHR31631:SF5),
	TraesCS6B02G133900	Cultivar	Cadenza	AM	34.95	-4.05	0.46	-8.89	6.37e-19	7.46e-17	Uncharacterized protein;TraesCS6B02G133900;ortholog,IQ DOMAIN-CONTAINING PROTEIN IQM3 (PTHR31250:SF10),
	TraesCS7D02G010200LC	Cultivar	Cadenza	AM	23.65	-4.03	0.48	-8.48	2.28e-17	2.24e-15	NA
	TraesCS4A02G434000	Cultivar	Cadenza	AM	441.08	-4.02	0.29	-13.88	8.86e-44	4.52e-41	Superoxide dismutase;TraesCS4A02G434000;ortholog,SOD_FE_C DOMAIN-CONTAINING PROTEIN (PTHR42769:SF3),oxidoreductase(PC00176)
	TraesCS6B02G745800LC	Cultivar	Cadenza	AM	24.59	-4	0.51	-7.81	5.82e-15	4.22e-13	NA
	TraesCS4B02G003500	Cultivar	Cadenza	AM	30.54	-3.99	0.46	-8.73	2.5e-18	2.74e-16	C2H2-type domain-containing protein;TraesCS4B02G003500;ortholog,C2H2-TYPE DOMAIN-CONTAINING PROTEIN (PTHR36055:SF1),C2H2 zinc finger transcription factor(PC00248)
	TraesCS2D02G121800	Cultivar	Cadenza	AM	23.64	-3.99	0.52	-7.72	1.18e-14	8.17e-13	DUF4220 domain-containing protein;TraesCS2D02G121800;ortholog,DUF4220 DOMAIN-CONTAINING PROTEIN (PTHR31325:SF2),
	TraesCS4A02G691100LC	Cultivar	Cadenza	AM	74.06	-3.99	0.31	-12.68	7.93e-37	2.92e-34	NA
	TraesCS7B02G417500	Cultivar	Cadenza	AM	28.39	-3.98	0.49	-8.07	7.05e-16	5.7e-14	Uncharacterized protein;TraesCS7B02G417500;ortholog,SUBFAMILY NOT NAMED (PTHR31373:SF13),
	TraesCS6B02G795800LC	Cultivar	Cadenza	AM	8.97	-3.98	0.76	-5.21	1.91e-07	5e-06	NA
	TraesCS6B02G100100LC	Cultivar	Cadenza	AM	121.88	-3.98	0.23	-17.62	1.84e-69	2.84e-66	NA
	TraesCS2B02G609700	Cultivar	Cadenza	AM	22.07	-3.97	0.61	-6.54	6.13e-11	2.66e-09	Uncharacterized protein;TraesCS2B02G609700;ortholog,OS04G0686300 PROTEIN (PTHR47817:SF2),
	TraesCS1D02G065300	Cultivar	Cadenza	AM	25.38	-3.97	0.51	-7.78	7.51e-15	5.37e-13	Glyco_transf_20 domain-containing protein;TraesCS1D02G065300;ortholog,GLYCO_TRANSF_20 DOMAIN-CONTAINING PROTEIN (PTHR10788:SF106),
	TraesCS7A02G450900	Cultivar	Cadenza	AM	63.23	-3.95	0.38	-10.4	2.47e-25	4.9e-23	FBD domain-containing protein;TraesCS7A02G450900;ortholog,FBD DOMAIN-CONTAINING PROTEIN (PTHR32141:SF80),
	TraesCS4D02G030400	Cultivar	Cadenza	AM	30.92	-3.94	0.56	-7.03	2.05e-12	1.08e-10	DUF1618 domain-containing protein;TraesCS4D02G030400;ortholog,DUF1618 DOMAIN-CONTAINING PROTEIN (PTHR33074:SF108),
	TraesCS1B02G466200	Cultivar	Cadenza	AM	67.31	-3.93	0.4	-9.94	2.87e-23	4.88e-21	Uncharacterized protein;TraesCS1B02G466200;ortholog,OS01G0248500 PROTEIN (PTHR31723:SF5),
	TraesCS1D02G079800LC	Cultivar	Cadenza	AM	14.33	-3.9	0.7	-5.54	3e-08	8.89e-07	NA
	TraesCS2A02G552800	Cultivar	Cadenza	AM	92.37	-3.88	0.31	-12.49	8.05e-36	2.77e-33	Uncharacterized protein;TraesCS2A02G552800;ortholog,EUKARYOTIC INITIATION FACTOR 4A-III (PTHR47958:SF26),
	TraesCS1A02G418810LC	Cultivar	Cadenza	AM	59.63	-3.87	0.41	-9.48	2.6e-21	3.85e-19	NA
	TraesCS2B02G173310LC	Cultivar	Cadenza	AM	20.59	-3.87	0.56	-6.85	7.32e-12	3.59e-10	NA
	TraesCS5B02G506300	Cultivar	Cadenza	AM	18.06	-3.86	0.59	-6.59	4.35e-11	1.93e-09	F-box domain-containing protein;TraesCS5B02G506300;ortholog,F-BOX DOMAIN-CONTAINING PROTEIN (PTHR32133:SF283),
	TraesCS6B02G050700	Cultivar	Cadenza	AM	192.61	-3.85	0.2	-18.94	5.71e-80	1.53e-76	Carboxypeptidase;TraesCS6B02G050700;ortholog,SERINE CARBOXYPEPTIDASE 3 (PTHR11802:SF259),serine protease(PC00203)
	TraesCS2D02G027310LC	Cultivar	Cadenza	AM	29.76	-3.84	0.49	-7.88	3.31e-15	2.48e-13	NA
	TraesCS6B02G061900	Cultivar	Cadenza	AM	145.67	-3.84	0.29	-13.08	4.55e-39	1.78e-36	Uncharacterized protein;TraesCS6B02G061900;ortholog,OS02G0564300 PROTEIN (PTHR37724:SF1),
	TraesCS4D02G016800	Cultivar	Cadenza	AM	47.19	-3.83	0.36	-10.62	2.47e-26	5.32e-24	Uncharacterized protein;TraesCS4D02G016800;ortholog,ARM REPEAT SUPERFAMILY PROTEIN (PTHR47673:SF1),
	TraesCS4A02G453700LC	Cultivar	Cadenza	AM	39.55	-3.83	0.43	-8.88	6.52e-19	7.63e-17	NA
	TraesCS4B02G486700LC	Cultivar	Cadenza	AM	37.99	-3.79	0.6	-6.28	3.34e-10	1.31e-08	NA
	TraesCS1B02G069200	Cultivar	Cadenza	AM	45.13	-3.79	0.36	-10.66	1.51e-26	3.33e-24	Lipase_GDSL domain-containing protein;TraesCS1B02G069200;ortholog,LIPASE_GDSL DOMAIN-CONTAINING PROTEIN (PTHR22835:SF244),
	TraesCS5B02G420100	Cultivar	Cadenza	AM	13.86	-3.78	0.73	-5.19	2.15e-07	5.57e-06	Brix domain-containing protein;TraesCS5B02G420100;ortholog,RIBOSOME PRODUCTION FACTOR 2 HOMOLOG (PTHR12728:SF0),
	TraesCS7A02G487400	Cultivar	Cadenza	AM	34.79	-3.78	0.53	-7.11	1.18e-12	6.36e-11	Ldh_1_N domain-containing protein;TraesCS7A02G487400;ortholog,LDH_1_N DOMAIN-CONTAINING PROTEIN (PTHR43128:SF24),dehydrogenase(PC00092)
	TraesCS3B02G874700LC	Cultivar	Cadenza	AM	80.82	-3.78	0.31	-12.23	2.11e-34	6.79e-32	NA
	TraesCS3B02G841500LC	Cultivar	Cadenza	AM	42	-3.74	0.46	-8.11	5.26e-16	4.32e-14	NA
	TraesCS3A02G412100LC	Cultivar	Cadenza	AM	19.13	-3.73	0.56	-6.7	2.04e-11	9.4e-10	NA
	TraesCS1B02G367800	Cultivar	Cadenza	AM	36.63	-3.73	0.73	-5.1	3.42e-07	8.56e-06	Lipase_3 domain-containing protein;TraesCS1B02G367800;ortholog,LIPASE_3 DOMAIN-CONTAINING PROTEIN (PTHR31828:SF22),phospholipase(PC00186)
	TraesCS4B02G018500	Cultivar	Cadenza	AM	23.78	-3.71	0.67	-5.53	3.24e-08	9.55e-07	Uncharacterized protein;TraesCS4B02G018500;ortholog,OS03G0665700 PROTEIN (PTHR33108:SF47),
	TraesCS7D02G160700	Cultivar	Cadenza	AM	27.9	-3.7	0.59	-6.24	4.27e-10	1.65e-08	Nucleolar GTP-binding protein 1;TraesCS7D02G160700;ortholog,NUCLEOLAR GTP-BINDING PROTEIN 1 (PTHR45759:SF1),
	TraesCS1B02G629900LC	Cultivar	Cadenza	AM	29.35	-3.68	0.57	-6.47	9.49e-11	4.01e-09	NA
	TraesCS2B02G058300	Cultivar	Cadenza	AM	183.03	-3.68	0.25	-14.47	1.88e-47	1.24e-44	SnoaL-like domain-containing protein;TraesCS2B02G058300;ortholog,NTF2 DOMAIN-CONTAINING PROTEIN (PTHR33698:SF3),
	TraesCS2D02G032200	Cultivar	Cadenza	AM	19.12	-3.67	0.56	-6.6	4.18e-11	1.86e-09	Uncharacterized protein;TraesCS2D02G032200;ortholog,OS11G0485000 PROTEIN (PTHR33157:SF8),viral or transposable element protein(PC00237)
	TraesCS7B02G458700	Cultivar	Cadenza	AM	185.86	-3.63	0.21	-17.14	8.11e-66	1.09e-62	Uncharacterized protein;TraesCS7B02G458700;ortholog,PROTEIN ENHANCED DISEASE RESISTANCE 2-LIKE (PTHR12136:SF100),defense/immunity protein(PC00090)
	TraesCS1B02G136300LC	Cultivar	Cadenza	AM	21.07	-3.63	0.69	-5.25	1.56e-07	4.13e-06	NA
	TraesCS5D02G522900	Cultivar	Cadenza	AM	96.7	-3.62	0.39	-9.39	6.17e-21	8.82e-19	AAA domain-containing protein;TraesCS5D02G522900;ortholog,AAA DOMAIN-CONTAINING PROTEIN (PTHR23076:SF115),metalloprotease(PC00153)
	TraesCS5B02G568800	Cultivar	Cadenza	AM	251.15	-3.61	0.2	-17.74	2.21e-70	3.5e-67	Uncharacterized protein;TraesCS5B02G568800;ortholog,SUBFAMILY NOT NAMED (PTHR31008:SF17),
	TraesCS4D02G184400LC	Cultivar	Cadenza	AM	20.6	-3.61	0.54	-6.63	3.42e-11	1.54e-09	NA
	TraesCS7B02G502000	Cultivar	Cadenza	AM	2757.51	-3.61	0.26	-13.71	8.38e-43	3.94e-40	Uncharacterized protein;TraesCS7B02G502000;ortholog,OS04G0107700 PROTEIN (PTHR12411:SF803),cysteine protease(PC00081)
	TraesCS1D02G103200	Cultivar	Cadenza	AM	228.12	-3.61	0.62	-5.78	7.55e-09	2.45e-07	Lipase_3 domain-containing protein;TraesCS1D02G103200;ortholog,LIPASE_3 DOMAIN-CONTAINING PROTEIN (PTHR46086:SF6),hydrolase(PC00121)
	TraesCS3D02G550210LC	Cultivar	Cadenza	AM	74.13	-3.6	0.7	-5.18	2.25e-07	5.82e-06	NA
	TraesCS6B02G413900	Cultivar	Cadenza	AM	11.3	-3.57	0.69	-5.17	2.34e-07	6.03e-06	Uncharacterized protein;TraesCS6B02G413900;ortholog,PROTEIN KINASE DOMAIN-CONTAINING PROTEIN (PTHR27005:SF394),transmembrane signal receptor(PC00197)
	TraesCS4A02G724610LC	Cultivar	Cadenza	AM	125.35	-3.56	0.26	-13.72	7.97e-43	3.83e-40	NA
	TraesCS4B02G000500	Cultivar	Cadenza	AM	62.46	-3.55	0.32	-11.01	3.48e-28	8.66e-26	Uncharacterized protein;TraesCS4B02G000500;ortholog,ACT DOMAIN-CONTAINING PROTEIN ACR10 (PTHR31096:SF23),
	TraesCS5B02G434900LC	Cultivar	Cadenza	AM	12.21	-3.55	0.67	-5.33	9.86e-08	2.71e-06	NA
	TraesCS6A02G000600	Cultivar	Cadenza	AM	88.38	-3.55	0.26	-13.54	8.74e-42	3.89e-39	Protein disulfide-isomerase;TraesCS6A02G000600;ortholog,PROTEIN DISULFIDE-ISOMERASE A3 (PTHR18929:SF132),chaperone(PC00072)
	TraesCS6B02G142600	Cultivar	Cadenza	AM	32.81	-3.55	0.46	-7.75	9.36e-15	6.61e-13	NA
	TraesCS7B02G523100LC	Cultivar	Cadenza	AM	44.76	-3.55	0.68	-5.23	1.69e-07	4.46e-06	NA
	TraesCS2B02G557800	Cultivar	Cadenza	AM	32.54	-3.54	0.42	-8.36	6.08e-17	5.68e-15	Uncharacterized protein;TraesCS2B02G557800;ortholog,OS04G0636300 PROTEIN (PTHR46658:SF1),
	TraesCS3D02G090900	Cultivar	Cadenza	AM	24.18	-3.54	0.54	-6.58	4.74e-11	2.09e-09	Uncharacterized protein;TraesCS3D02G090900;ortholog,ANK_REP_REGION DOMAIN-CONTAINING PROTEIN (PTHR46224:SF34),
	TraesCS7A02G438500	Cultivar	Cadenza	AM	174.42	-3.54	0.31	-11.29	1.49e-29	3.99e-27	Histone H2A;TraesCS7A02G438500;ortholog,HISTONE H2A (PTHR23430:SF257),histone(PC00118)
	TraesCS2B02G051800	Cultivar	Cadenza	AM	86.36	-3.52	0.29	-12.08	1.29e-33	4.01e-31	C3H1-type domain-containing protein;TraesCS2B02G051800;ortholog,TRNA (URACIL-5-)-METHYLTRANSFERASE HOMOLOG A (PTHR45904:SF2),RNA methyltransferase(PC00033)
	TraesCS1A02G295600	Cultivar	Cadenza	AM	28.37	-3.52	0.64	-5.49	3.95e-08	1.15e-06	Uncharacterized protein;TraesCS1A02G295600;ortholog,70 KDA HEAT SHOCK PROTEIN (PTHR19375:SF493),
	TraesCS6B02G148000	Cultivar	Cadenza	AM	789.32	-3.51	0.21	-16.61	6.24e-62	7.18e-59	Uncharacterized protein;TraesCS6B02G148000;ortholog,UBIQUITIN 13 (PTHR10666:SF296),
	TraesCS7A02G159800	Cultivar	Cadenza	AM	18.25	-3.49	0.65	-5.39	7.05e-08	1.97e-06	Bidirectional sugar transporter SWEET;TraesCS7A02G159800;ortholog,BIDIRECTIONAL SUGAR TRANSPORTER SWEET4 (PTHR10791:SF194),
	TraesCS2B02G077400	Cultivar	Cadenza	AM	22.29	-3.44	0.59	-5.78	7.44e-09	2.42e-07	RING-type domain-containing protein;TraesCS2B02G077400;ortholog,E3 UBIQUITIN-PROTEIN LIGASE EL5 (PTHR22765:SF163),
	TraesCS1B02G432900LC	Cultivar	Cadenza	AM	31.59	-3.41	0.4	-8.47	2.4e-17	2.35e-15	NA
	TraesCS1B02G118400	Cultivar	Cadenza	AM	217.5	-3.41	0.23	-15	7.91e-51	6.37e-48	Pyridoxal phosphate homeostasis protein;TraesCS1B02G118400;ortholog,PYRIDOXAL PHOSPHATE HOMEOSTASIS PROTEIN (PTHR10146:SF15),
	TraesCS6D02G018710LC	Cultivar	Cadenza	AM	25.08	-3.4	0.44	-7.69	1.44e-14	9.9e-13	NA
	TraesCS6A02G040500	Cultivar	Cadenza	AM	35.22	-3.4	0.39	-8.8	1.32e-18	1.5e-16	Histone H2B;TraesCS6A02G040500;ortholog,HISTONE H2B.4 (PTHR23428:SF264),histone(PC00118)
	TraesCS6B02G066900	Cultivar	Cadenza	AM	50.46	-3.39	0.38	-8.99	2.48e-19	3.04e-17	Uncharacterized protein;TraesCS6B02G066900;ortholog,DUF5600 DOMAIN-CONTAINING PROTEIN (PTHR35460:SF3),aminoacyl-tRNA synthetase(PC00047)
	TraesCS4A02G455100LC	Cultivar	Cadenza	AM	122.92	-3.39	0.27	-12.59	2.35e-36	8.42e-34	NA
	TraesCS5B02G420300LC	Cultivar	Cadenza	AM	13.53	-3.39	0.61	-5.58	2.37e-08	7.13e-07	NA
	TraesCS4B02G005900	Cultivar	Cadenza	AM	182.81	-3.38	0.28	-12.25	1.62e-34	5.25e-32	Uncharacterized protein;TraesCS4B02G005900;ortholog,(S)-N-METHYLCOCLAURINE 3'-HYDROXYLASE ISOZYME 2-RELATED (PTHR24281:SF167),hydroxylase(PC00122)
	TraesCS1B02G243400	Cultivar	Cadenza	AM	58.94	-3.35	0.3	-11.12	1.01e-28	2.56e-26	Uncharacterized protein;TraesCS1B02G243400;ortholog,T14P8.17 (PTHR31676:SF76),
	TraesCS7A02G488500	Cultivar	Cadenza	AM	43.16	-3.34	0.35	-9.48	2.48e-21	3.67e-19	Uncharacterized protein;TraesCS7A02G488500;ortholog,INHIBITOR I9 DOMAIN-CONTAINING PROTEIN (PTHR10795:SF563),serine protease(PC00203)
	TraesCS1B02G524200LC	Cultivar	Cadenza	AM	43.87	-3.33	0.38	-8.71	3.07e-18	3.35e-16	NA
	TraesCS6A02G069700LC	Cultivar	Cadenza	AM	134.61	-3.33	0.2	-16.82	1.87e-63	2.34e-60	NA
	TraesCS3B02G829800LC	Cultivar	Cadenza	AM	137.19	-3.32	0.22	-14.92	2.56e-50	1.98e-47	NA
	TraesCS1A02G466700LC	Cultivar	Cadenza	AM	119.29	-3.31	0.26	-12.87	6.75e-38	2.58e-35	NA
	TraesCS5D02G547600	Cultivar	Cadenza	AM	24.02	-3.3	0.58	-5.71	1.13e-08	3.57e-07	Protein kinase domain-containing protein;TraesCS5D02G547600;ortholog,PROTEIN KINASE DOMAIN-CONTAINING PROTEIN (PTHR27008:SF489),
	TraesCS7A02G022900	Cultivar	Cadenza	AM	18.08	-3.27	0.51	-6.38	1.81e-10	7.34e-09	NA
	TraesCS3A02G316500	Cultivar	Cadenza	AM	12.73	-3.26	0.6	-5.44	5.46e-08	1.56e-06	NADH:ubiquinone reductase (non-electrogenic);TraesCS3A02G316500;ortholog,NADH:UBIQUINONE REDUCTASE (NON-ELECTROGENIC) (PTHR43706:SF23),oxidoreductase(PC00176)
	TraesCS2B02G534400	Cultivar	Cadenza	AM	36.09	-3.25	0.39	-8.31	9.62e-17	8.67e-15	Purple acid phosphatase;TraesCS2B02G534400;ortholog,PURPLE ACID PHOSPHATASE (PTHR22953:SF108),phosphatase(PC00181)
	TraesCS6B02G196200	Cultivar	Cadenza	AM	32.4	-3.24	0.39	-8.3	1.04e-16	9.37e-15	Uncharacterized protein;TraesCS6B02G196200;ortholog,,
	TraesCS6B02G063800	Cultivar	Cadenza	AM	489.21	-3.24	0.29	-11.21	3.81e-29	9.9e-27	Peroxidase;TraesCS6B02G063800;ortholog,PEROXIDASE (PTHR31388:SF45),peroxidase(PC00180)
	TraesCS2B02G186100	Cultivar	Cadenza	AM	38.04	-3.23	0.4	-8.04	8.9e-16	7.13e-14	Uncharacterized protein;TraesCS2B02G186100;ortholog,SUBFAMILY NOT NAMED (PTHR24282:SF230),oxygenase(PC00177)
	TraesCS4D02G184600LC	Cultivar	Cadenza	AM	23.46	-3.22	0.52	-6.18	6.27e-10	2.36e-08	NA
	TraesCS6B02G050600	Cultivar	Cadenza	AM	46.04	-3.21	0.46	-6.97	3.18e-12	1.63e-10	Transket_pyr domain-containing protein;TraesCS6B02G050600;ortholog,2-OXOISOVALERATE DEHYDROGENASE SUBUNIT BETA, MITOCHONDRIAL (PTHR42980:SF1),dehydrogenase(PC00092)
	TraesCS3B02G589900	Cultivar	Cadenza	AM	137.49	-3.2	0.23	-13.75	5.01e-43	2.42e-40	Uncharacterized protein;TraesCS3B02G589900;ortholog,OS01G0969000 PROTEIN (PTHR36374:SF1),
	TraesCS6B02G192400	Cultivar	Cadenza	AM	101.99	-3.2	0.22	-14.47	1.97e-47	1.28e-44	Uncharacterized protein;TraesCS6B02G192400;ortholog,COPPER-TRANSPORTING ATPASE HMA5-RELATED (PTHR43520:SF18),primary active transporter(PC00068)
	TraesCS3D02G129500	Cultivar	Cadenza	AM	231.86	-3.2	0.17	-19.01	1.28e-80	3.72e-77	NADH-cytochrome b5 reductase;TraesCS3D02G129500;ortholog,NADH-CYTOCHROME B5 REDUCTASE 2 (PTHR19370:SF171),reductase(PC00198)
	TraesCS5A02G469900	Cultivar	Cadenza	AM	32.76	-3.2	0.36	-8.95	3.67e-19	4.44e-17	4HBT domain-containing protein;TraesCS5A02G469900;ortholog,4HBT DOMAIN-CONTAINING PROTEIN (PTHR43240:SF24),esterase(PC00097)
	TraesCS1B02G177800	Cultivar	Cadenza	AM	57.52	-3.2	0.3	-10.74	6.66e-27	1.52e-24	HD domain-containing protein;TraesCS1B02G177800;ortholog,HD DOMAIN-CONTAINING PROTEIN (PTHR33594:SF1),hydrolase(PC00121)
	TraesCS2A02G370500	Cultivar	Cadenza	AM	38.09	-3.19	0.35	-9.06	1.25e-19	1.58e-17	Uncharacterized protein;TraesCS2A02G370500;ortholog,OS04G0608750 PROTEIN (PTHR33087:SF31),
	TraesCS6B02G225700	Cultivar	Cadenza	AM	45.66	-3.18	0.37	-8.64	5.8e-18	6.1e-16	Brix domain-containing protein;TraesCS6B02G225700;ortholog,RIBOSOME BIOGENESIS PROTEIN BRX1 HOMOLOG (PTHR13634:SF0),RNA metabolism protein(PC00031)
	TraesCS7A02G439100	Cultivar	Cadenza	AM	251.73	-3.18	0.14	-22.6	4.28e-113	2.22e-109	Uncharacterized protein;TraesCS7A02G439100;ortholog,CADMIUM/ZINC-TRANSPORTING ATPASE HMA1, CHLOROPLASTIC-RELATED (PTHR43079:SF1),primary active transporter(PC00068)
	TraesCS1B02G188700	Cultivar	Cadenza	AM	31.43	-3.18	0.38	-8.33	8.02e-17	7.37e-15	DUF1618 domain-containing protein;TraesCS1B02G188700;ortholog,DUF1618 DOMAIN-CONTAINING PROTEIN (PTHR33074:SF14),
	TraesCS2B02G599800	Cultivar	Cadenza	AM	147.92	-3.16	0.5	-6.28	3.47e-10	1.36e-08	4-hydroxy-7-methoxy-3-oxo-3,4-dihydro-2H-1,4-benzoxazin-2-yl glucoside beta-D-glucosidase 1b, chloroplastic;GLU1B;ortholog,BETA-GLUCOSIDASE 33 (PTHR10353:SF267),glycosidase(PC00110)
	TraesCS5D02G541900	Cultivar	Cadenza	AM	44.7	-3.15	0.34	-9.13	7.12e-20	9.25e-18	Uncharacterized protein;TraesCS5D02G541900;ortholog,F-BOX DOMAIN-CONTAINING PROTEIN (PTHR32153:SF37),
	TraesCS5A02G270800	Cultivar	Cadenza	AM	21.22	-3.14	0.49	-6.38	1.77e-10	7.18e-09	Tyrosyl-tRNA synthetase;TraesCS5A02G270800;ortholog,TYROSYL-TRNA SYNTHETASE (PTHR46264:SF7),
	TraesCS1A02G026300	Cultivar	Cadenza	AM	18.32	-3.13	0.57	-5.52	3.39e-08	9.97e-07	Uncharacterized protein;TraesCS1A02G026300;ortholog,MITOCHONDRIAL IMPORT INNER MEMBRANE TRANSLOCASE SUBUNIT (PTHR19338:SF16),
	TraesCS2B02G311700LC	Cultivar	Cadenza	AM	38.87	-3.13	0.4	-7.86	3.97e-15	2.93e-13	NA
	TraesCS5D02G115200LC	Cultivar	Cadenza	AM	11.15	-3.11	0.6	-5.19	2.16e-07	5.59e-06	NA
	TraesCS4A02G437100	Cultivar	Cadenza	AM	116.16	-3.11	0.22	-14.35	1.03e-46	6.53e-44	Uncharacterized protein;TraesCS4A02G437100;ortholog,SUBFAMILY NOT NAMED (PTHR31346:SF29),
	TraesCS4A02G236400	Cultivar	Cadenza	AM	16.2	-3.11	0.51	-6.09	1.16e-09	4.22e-08	FAA_hydrolase domain-containing protein;TraesCS4A02G236400;ortholog,FAA_HYDROLASE DOMAIN-CONTAINING PROTEIN (PTHR11820:SF107),hydrolase(PC00121)
	TraesCS2B02G150200LC	Cultivar	Cadenza	AM	16.63	-3.1	0.57	-5.42	5.84e-08	1.66e-06	NA
	TraesCS4A02G344300	Cultivar	Cadenza	AM	51.5	-3.09	0.38	-8.06	7.55e-16	6.09e-14	Uncharacterized protein;TraesCS4A02G344300;ortholog,SUBFAMILY NOT NAMED (PTHR35545:SF27),
	TraesCS3D02G454600	Cultivar	Cadenza	AM	19.47	-3.09	0.6	-5.14	2.76e-07	7.02e-06	Uncharacterized protein;TraesCS3D02G454600;ortholog,SUBFAMILY NOT NAMED (PTHR34835:SF49),
	TraesCS5D02G399100	Cultivar	Cadenza	AM	356.22	-3.08	0.28	-10.92	9.72e-28	2.36e-25	Uncharacterized protein;TraesCS5D02G399100;ortholog,SUBFAMILY NOT NAMED (PTHR30620:SF115),glucosidase(PC00108)
	TraesCS6B02G062400	Cultivar	Cadenza	AM	125.75	-3.06	0.29	-10.45	1.49e-25	2.99e-23	Peptidase_S9 domain-containing protein;TraesCS6B02G062400;ortholog,ACYLAMINO-ACID-RELEASING ENZYME 2 (PTHR42776:SF18),serine protease(PC00203)
	TraesCS2A02G569700	Cultivar	Cadenza	AM	40.22	-3.06	0.42	-7.28	3.32e-13	1.92e-11	C2H2-type domain-containing protein;TraesCS2A02G569700;ortholog,OS04G0690100 PROTEIN (PTHR31681:SF46),C2H2 zinc finger transcription factor(PC00248)
	TraesCS5D02G526800	Cultivar	Cadenza	AM	80.11	-3.05	0.39	-7.84	4.56e-15	3.34e-13	Uncharacterized protein;TraesCS5D02G526800;ortholog,LRRNT_2 DOMAIN-CONTAINING PROTEIN (PTHR48053:SF101),
	TraesCS7A02G293500	Cultivar	Cadenza	AM	255.17	-3.05	0.18	-17.37	1.46e-67	2.04e-64	LETM1 domain-containing protein;TraesCS7A02G293500;ortholog,LETM1 DOMAIN-CONTAINING PROTEIN (PTHR14009:SF9),secondary carrier transporter(PC00258)
	TraesCS6B02G056200	Cultivar	Cadenza	AM	127.73	-3.04	0.22	-14.12	2.9e-45	1.64e-42	Protein kinase domain-containing protein;TraesCS6B02G056200;ortholog,PROTEIN KINASE DOMAIN-CONTAINING PROTEIN (PTHR32161:SF24),
	TraesCS4D02G184700LC	Cultivar	Cadenza	AM	41.77	-3.04	0.47	-6.5	8.27e-11	3.54e-09	NA
	TraesCS3B02G890300LC	Cultivar	Cadenza	AM	184.75	-3.04	0.21	-14.68	8.56e-49	6.14e-46	NA
	TraesCS2D02G188500LC	Cultivar	Cadenza	AM	12.48	-3.02	0.55	-5.52	3.48e-08	1.02e-06	NA
	TraesCS3B02G496500	Cultivar	Cadenza	AM	16.19	-3.02	0.57	-5.26	1.43e-07	3.81e-06	AB hydrolase-1 domain-containing protein;TraesCS3B02G496500;ortholog,AB HYDROLASE-1 DOMAIN-CONTAINING PROTEIN (PTHR10992:SF1035),esterase(PC00097)
	TraesCS1B02G123900	Cultivar	Cadenza	AM	47.75	-3.01	0.29	-10.48	1.1e-25	2.22e-23	Uncharacterized protein;TraesCS1B02G123900;ortholog,POLYFERREDOXIN PROTEIN VHUB (PTHR24960:SF55),
	TraesCS2A02G049700	Cultivar	Cadenza	AM	34.67	-3	0.58	-5.13	2.94e-07	7.45e-06	ABC transporter domain-containing protein;TraesCS2A02G049700;ortholog,OS04G0194500 PROTEIN (PTHR48041:SF77),ATP-binding cassette (ABC) transporter(PC00003)
	TraesCS7A02G581600LC	Cultivar	Cadenza	AM	10.32	-3	0.58	-5.2	2.03e-07	5.27e-06	NA
	TraesCS2B02G551100	Cultivar	Cadenza	AM	165.64	-2.99	0.17	-17.58	3.58e-69	5.41e-66	RRM domain-containing protein;TraesCS2B02G551100;ortholog,RRM DOMAIN-CONTAINING PROTEIN (PTHR32343:SF26),RNA splicing factor(PC00148)
	TraesCS3D02G474200	Cultivar	Cadenza	AM	38.31	-2.99	0.43	-6.95	3.74e-12	1.9e-10	NA
	TraesCS1A02G016900	Cultivar	Cadenza	AM	122.14	-2.97	0.22	-13.78	3.29e-43	1.61e-40	Phosphatidate cytidylyltransferase;TraesCS1A02G016900;ortholog,PHOSPHATIDATE CYTIDYLYLTRANSFERASE (PTHR13773:SF23),transferase(PC00220)
	TraesCS2B02G191200	Cultivar	Cadenza	AM	281.23	-2.97	0.16	-18.78	1.15e-78	2.77e-75	MHD domain-containing protein;TraesCS2B02G191200;ortholog,AP-4 COMPLEX SUBUNIT MU-1 (PTHR10529:SF270),membrane traffic protein(PC00150)
	TraesCS6A02G005300	Cultivar	Cadenza	AM	33.94	-2.97	0.36	-8.15	3.53e-16	2.95e-14	Uncharacterized protein;TraesCS6A02G005300;ortholog,MULTIPLE ORGANELLAR RNA EDITING FACTOR 2, CHLOROPLASTIC-RELATED (PTHR31346:SF7),
	TraesCS2B02G532600	Cultivar	Cadenza	AM	699.29	-2.97	0.36	-8.33	8.36e-17	7.65e-15	Uncharacterized protein;TraesCS2B02G532600;ortholog,OS07G0168300 PROTEIN (PTHR11260:SF555),transferase(PC00220)
	TraesCS1B02G142400LC	Cultivar	Cadenza	AM	14.64	-2.95	0.53	-5.58	2.35e-08	7.08e-07	NA
	TraesCS1B02G326900	Cultivar	Cadenza	AM	19.76	-2.95	0.55	-5.33	9.81e-08	2.7e-06	Uncharacterized protein;TraesCS1B02G326900;ortholog,EARLY LIGHT-INDUCED PROTEIN 1, CHLOROPLASTIC (PTHR14154:SF5),
	TraesCS7A02G069600	Cultivar	Cadenza	AM	133.76	-2.94	0.22	-13.34	1.44e-40	6e-38	NA
	TraesCS4A02G434500	Cultivar	Cadenza	AM	91.46	-2.93	0.33	-8.87	7.43e-19	8.65e-17	Uncharacterized protein;TraesCS4A02G434500;ortholog,OS06G0115700 PROTEIN (PTHR35103:SF1),
	TraesCS7D02G214100LC	Cultivar	Cadenza	AM	17.8	-2.93	0.51	-5.74	9.6e-09	3.06e-07	NA
	TraesCS1A02G008100	Cultivar	Cadenza	AM	135.79	-2.93	0.22	-13.52	1.25e-41	5.41e-39	NA
	TraesCS4A02G290200	Cultivar	Cadenza	AM	266.54	-2.93	0.23	-12.69	6.52e-37	2.42e-34	Uncharacterized protein;TraesCS4A02G290200;ortholog,ANK_REP_REGION DOMAIN-CONTAINING PROTEIN (PTHR46224:SF19),
	TraesCS5D02G144300	Cultivar	Cadenza	AM	86.86	-2.93	0.32	-9.07	1.22e-19	1.54e-17	Peroxidase;TraesCS5D02G144300;ortholog,PEROXIDASE 52 (PTHR31388:SF24),peroxidase(PC00180)
	TraesCS1A02G443200LC	Cultivar	Cadenza	AM	14.6	-2.9	0.56	-5.16	2.52e-07	6.46e-06	NA
	TraesCS5B02G065000	Cultivar	Cadenza	AM	22.13	-2.89	0.51	-5.71	1.11e-08	3.51e-07	FBD domain-containing protein;TraesCS5B02G065000;ortholog,F-BOX DOMAIN-CONTAINING PROTEIN (PTHR32141:SF107),
	TraesCS7A02G438600	Cultivar	Cadenza	AM	184.07	-2.89	0.15	-18.87	1.99e-79	5.15e-76	Uncharacterized protein;TraesCS7A02G438600;ortholog,SUBFAMILY NOT NAMED (PTHR33065:SF101),
	TraesCS4A02G393600	Cultivar	Cadenza	AM	232.78	-2.89	0.14	-19.96	1.11e-88	4.25e-85	GDT1 family protein;TraesCS4A02G393600;ortholog,TRANSMEMBRANE PROTEIN 165 (PTHR12608:SF1),
	TraesCS1A02G238400LC	Cultivar	Cadenza	AM	97.88	-2.89	0.27	-10.71	9.55e-27	2.12e-24	NA
	TraesCS7D02G178600LC	Cultivar	Cadenza	AM	114.83	-2.89	0.21	-13.85	1.22e-43	6.15e-41	NA
	TraesCS5A02G054300	Cultivar	Cadenza	AM	90.22	-2.88	0.23	-12.67	8.3e-37	3.02e-34	NAB domain-containing protein;TraesCS5A02G054300;ortholog,NAB DOMAIN-CONTAINING PROTEIN (PTHR32258:SF9),
	TraesCS3A02G012300	Cultivar	Cadenza	AM	280.42	-2.87	0.2	-14.07	5.53e-45	3.06e-42	TPR_REGION domain-containing protein;TraesCS3A02G012300;ortholog,TETRATRICOPEPTIDE REPEAT DOMAIN-CONTAINING PROTEIN PYG7, CHLOROPLASTIC (PTHR26312:SF177),
	TraesCS6D02G018700LC	Cultivar	Cadenza	AM	17.03	-2.86	0.48	-6.02	1.74e-09	6.18e-08	NA
	TraesCS3A02G417700	Cultivar	Cadenza	AM	28.86	-2.86	0.4	-7.18	7.13e-13	3.96e-11	Protein arginine methyltransferase NDUFAF7;TraesCS3A02G417700;ortholog,PROTEIN ARGININE METHYLTRANSFERASE NDUFAF7 HOMOLOG, MITOCHONDRIAL (PTHR12049:SF5),
	TraesCS1B02G466300	Cultivar	Cadenza	AM	227.86	-2.86	0.17	-16.54	1.94e-61	2.16e-58	Tyrosine-protein phosphatase domain-containing protein;TraesCS1B02G466300;ortholog,PHOSPHOGLUCAN PHOSPHATASE LSF1, CHLOROPLASTIC (PTHR47661:SF2),phosphatase(PC00181)
	TraesCS1B02G357300	Cultivar	Cadenza	AM	14.91	-2.86	0.55	-5.18	2.19e-07	5.67e-06	F-box domain-containing protein;TraesCS1B02G357300;ortholog,F-BOX DOMAIN-CONTAINING PROTEIN (PTHR33207:SF30),
	TraesCS3D02G123300LC	Cultivar	Cadenza	AM	13.53	-2.85	0.53	-5.36	8.34e-08	2.32e-06	NA
	TraesCS5B02G183100LC	Cultivar	Cadenza	AM	31.98	-2.83	0.44	-6.49	8.8e-11	3.74e-09	NA
	TraesCS1A02G461300LC	Cultivar	Cadenza	AM	31.3	-2.81	0.43	-6.56	5.55e-11	2.43e-09	NA
	TraesCS7A02G441300	Cultivar	Cadenza	AM	31.57	-2.81	0.35	-7.95	1.79e-15	1.38e-13	DUF4220 domain-containing protein;TraesCS7A02G441300;ortholog,OS10G0184200 PROTEIN (PTHR31325:SF166),
	TraesCS4B02G021800	Cultivar	Cadenza	AM	26.2	-2.81	0.45	-6.25	4.23e-10	1.63e-08	GH10 domain-containing protein;TraesCS4B02G021800;ortholog,ENDO-1,4-BETA-XYLANASE 1 (PTHR31490:SF1),metalloprotease(PC00153)
	TraesCS2B02G751100LC	Cultivar	Cadenza	AM	38.47	-2.81	0.34	-8.37	5.79e-17	5.41e-15	NA
	TraesCS7A02G033700	Cultivar	Cadenza	AM	73.32	-2.81	0.31	-9.16	5.05e-20	6.65e-18	Uncharacterized protein;TraesCS7A02G033700;ortholog,BETA-ALANINE-ACTIVATING ENZYME (PTHR44394:SF1),ligase(PC00142)
	TraesCS2A02G563600	Cultivar	Cadenza	AM	45.47	-2.79	0.54	-5.14	2.8e-07	7.1e-06	DUF4220 domain-containing protein;TraesCS2A02G563600;ortholog,OS08G0194900 PROTEIN (PTHR31325:SF169),
	TraesCS2B02G091500	Cultivar	Cadenza	AM	41.86	-2.79	0.34	-8.22	1.99e-16	1.72e-14	Uncharacterized protein;TraesCS2B02G091500;ortholog,SUBFAMILY NOT NAMED (PTHR24281:SF61),hydroxylase(PC00122)
	TraesCS6A02G004500	Cultivar	Cadenza	AM	27.54	-2.79	0.39	-7.13	1.02e-12	5.55e-11	Uncharacterized protein;TraesCS6A02G004500;ortholog,PROTEIN KINASE DOMAIN-CONTAINING PROTEIN (PTHR45707:SF50),
	TraesCS2B02G231200	Cultivar	Cadenza	AM	29.58	-2.79	0.38	-7.26	3.82e-13	2.19e-11	Uncharacterized protein;TraesCS2B02G231200;ortholog,OS04G0558500 PROTEIN (PTHR36045:SF2),
	TraesCS5A02G482600	Cultivar	Cadenza	AM	24.86	-2.79	0.47	-5.97	2.41e-09	8.38e-08	Uncharacterized protein;TraesCS5A02G482600;ortholog,KINETOCHORE PROTEIN NDC80 HOMOLOG (PTHR46681:SF1),
	TraesCS4B02G002700	Cultivar	Cadenza	AM	130.58	-2.78	0.25	-11.14	7.65e-29	1.95e-26	Uncharacterized protein;TraesCS4B02G002700;ortholog,ABC TRANSPORTER F FAMILY MEMBER 1 (PTHR19211:SF124),translation elongation factor(PC00222)
	TraesCS5D02G645800LC	Cultivar	Cadenza	AM	25.71	-2.77	0.39	-7.1	1.23e-12	6.6e-11	NA
	TraesCS1B02G357600	Cultivar	Cadenza	AM	130.69	-2.77	0.28	-9.74	2.06e-22	3.3e-20	Histone H2B;TraesCS1B02G357600;ortholog,HISTONE H2B.4 (PTHR23428:SF264),histone(PC00118)
	TraesCS2B02G611000	Cultivar	Cadenza	AM	44.99	-2.76	0.33	-8.34	7.29e-17	6.73e-15	Inorganic diphosphatase;TraesCS2B02G611000;ortholog,SOLUBLE INORGANIC PYROPHOSPHATASE 1 (PTHR10286:SF72),pyrophosphatase(PC00196)
	TraesCS4A02G461600	Cultivar	Cadenza	AM	75.51	-2.76	0.25	-10.84	2.22e-27	5.22e-25	Uncharacterized protein;TraesCS4A02G461600;ortholog,SUBFAMILY NOT NAMED (PTHR11994:SF24),ribosomal protein(PC00202)
	TraesCS1A02G028900	Cultivar	Cadenza	AM	39.88	-2.76	0.34	-8.06	7.48e-16	6.04e-14	NA
	TraesCS6B02G066500	Cultivar	Cadenza	AM	41.86	-2.74	0.3	-9.22	2.89e-20	3.89e-18	Autophagy protein 5;TraesCS6B02G066500;ortholog,AUTOPHAGY PROTEIN 5 (PTHR13040:SF2),membrane trafficking regulatory protein(PC00151)
	TraesCS5A02G268300	Cultivar	Cadenza	AM	276.86	-2.74	0.5	-5.47	4.45e-08	1.29e-06	Epimerase domain-containing protein;TraesCS5A02G268300;ortholog,NAD(P)-BD_DOM DOMAIN-CONTAINING PROTEIN (PTHR10366:SF660),dehydratase(PC00091)
	TraesCS6B02G067600	Cultivar	Cadenza	AM	68.43	-2.74	0.25	-10.97	5.43e-28	1.33e-25	Uncharacterized protein;TraesCS6B02G067600;ortholog,SUBFAMILY NOT NAMED (PTHR35992:SF4),
	TraesCS3B02G156200LC	Cultivar	Cadenza	AM	30.74	-2.74	0.44	-6.27	3.61e-10	1.41e-08	NA
	TraesCS1B02G778200LC	Cultivar	Cadenza	AM	23.75	-2.73	0.49	-5.62	1.96e-08	5.95e-07	NA
	TraesCS4B02G477600LC	Cultivar	Cadenza	AM	69.14	-2.72	0.28	-9.79	1.3e-22	2.12e-20	NA
	TraesCS4A02G432400	Cultivar	Cadenza	AM	118.36	-2.7	0.21	-12.97	1.83e-38	7.06e-36	RRM domain-containing protein;TraesCS4A02G432400;ortholog,OS06G0127500 PROTEIN (PTHR10501:SF59),RNA splicing factor(PC00148)
	TraesCS1D02G077800	Cultivar	Cadenza	AM	22.23	-2.69	0.41	-6.62	3.48e-11	1.57e-09	Protein kinase domain-containing protein;TraesCS1D02G077800;ortholog,PROTEIN KINASE DOMAIN-CONTAINING PROTEIN (PTHR31149:SF14),
	TraesCS2A02G050400	Cultivar	Cadenza	AM	29.41	-2.69	0.42	-6.46	1.04e-10	4.35e-09	Uncharacterized protein;TraesCS2A02G050400;ortholog,ACIDIC LEUCINE-RICH NUCLEAR PHOSPHOPROTEIN 32 FAMILY B PROTEIN (PTHR36760:SF1),
	TraesCS5B02G259700	Cultivar	Cadenza	AM	114.71	-2.68	0.25	-10.66	1.58e-26	3.48e-24	Uncharacterized protein;TraesCS5B02G259700;ortholog,GLUTATHIONE TRANSFERASE (PTHR43900:SF58),transferase(PC00220)
	TraesCS7A02G139400LC	Cultivar	Cadenza	AM	34.5	-2.68	0.37	-7.33	2.38e-13	1.39e-11	NA
	TraesCS4B02G009300	Cultivar	Cadenza	AM	170.35	-2.68	0.29	-9.24	2.44e-20	3.3e-18	Jacalin-type lectin domain-containing protein;TraesCS4B02G009300;ortholog,OS03G0399800 PROTEIN (PTHR46506:SF4),
	TraesCS1A02G024600	Cultivar	Cadenza	AM	55.83	-2.67	0.32	-8.41	4.22e-17	4.03e-15	Uncharacterized protein;TraesCS1A02G024600;ortholog,PROTEIN DEHYDRATION-INDUCED 19 HOMOLOG 6 (PTHR31875:SF9),
	TraesCS4B02G481100LC	Cultivar	Cadenza	AM	16.59	-2.66	0.47	-5.63	1.84e-08	5.63e-07	NA
	TraesCS2D02G480100	Cultivar	Cadenza	AM	47.81	-2.66	0.28	-9.39	5.86e-21	8.41e-19	Importin N-terminal domain-containing protein;TraesCS2D02G480100;ortholog,IMPORTIN-4 (PTHR10527:SF6),transporter(PC00227)
	TraesCS6B02G212600LC	Cultivar	Cadenza	AM	32.2	-2.65	0.35	-7.67	1.73e-14	1.18e-12	NA
	TraesCS7A02G402200	Cultivar	Cadenza	AM	52.88	-2.64	0.24	-11.11	1.08e-28	2.74e-26	Uncharacterized protein;TraesCS7A02G402200;ortholog,PROTEIN N-TERMINAL ASPARAGINE AMIDOHYDROLASE (PTHR12498:SF0),protein modifying enzyme(PC00260)
	TraesCS1B02G125400	Cultivar	Cadenza	AM	3134.7	-2.64	0.17	-15.7	1.54e-55	1.53e-52	Uncharacterized protein;TraesCS1B02G125400;ortholog,OS09G0315000 PROTEIN (PTHR11266:SF16),transporter(PC00227)
	TraesCS7A02G119300	Cultivar	Cadenza	AM	51.59	-2.64	0.28	-9.37	7.12e-21	1.01e-18	Uncharacterized protein;TraesCS7A02G119300;ortholog,ABC TRANSPORTER C FAMILY MEMBER 10 (PTHR24223:SF369),ATP-binding cassette (ABC) transporter(PC00003)
	TraesCS7D02G040700	Cultivar	Cadenza	AM	29.04	-2.62	0.45	-5.86	4.58e-09	1.54e-07	NA
	TraesCS1B02G473500	Cultivar	Cadenza	AM	34.73	-2.61	0.39	-6.71	1.99e-11	9.2e-10	Uncharacterized protein;TraesCS1B02G473500;ortholog,SUBFAMILY NOT NAMED (PTHR33115:SF52),
	TraesCS7D02G110500	Cultivar	Cadenza	AM	47.17	-2.61	0.26	-9.86	6.27e-23	1.05e-20	Uncharacterized protein;TraesCS7D02G110500;ortholog,NUCLEAR NUCLEIC ACID-BINDING PROTEIN C1D (PTHR15341:SF3),transcription cofactor(PC00217)
	TraesCS7A02G187700LC	Cultivar	Cadenza	AM	69.25	-2.6	0.26	-9.88	5.3e-23	8.85e-21	NA
	TraesCS1B02G465000	Cultivar	Cadenza	AM	49.19	-2.59	0.32	-8.05	8.22e-16	6.61e-14	Adenosinetriphosphatase;TraesCS1B02G465000;ortholog,AAA DOMAIN-CONTAINING PROTEIN (PTHR23070:SF122),
	TraesCS4B02G003400	Cultivar	Cadenza	AM	32.78	-2.58	0.43	-6.05	1.48e-09	5.31e-08	Uncharacterized protein;TraesCS4B02G003400;ortholog,NAD(P)-BINDING ROSSMANN-FOLD SUPERFAMILY PROTEIN (PTHR24320:SF256),dehydrogenase(PC00092)
	TraesCS3B02G042300	Cultivar	Cadenza	AM	43.8	-2.58	0.33	-7.9	2.82e-15	2.14e-13	Glutamine amidotransferase type-1 domain-containing protein;TraesCS3B02G042300;ortholog,ANTHRANILATE SYNTHASE BETA SUBUNIT 1, CHLOROPLASTIC (PTHR43418:SF13),
	TraesCS4B02G005300	Cultivar	Cadenza	AM	73.76	-2.57	0.3	-8.56	1.12e-17	1.14e-15	Fe2OG dioxygenase domain-containing protein;TraesCS4B02G005300;ortholog,DIOX_N DOMAIN-CONTAINING PROTEIN (PTHR10209:SF458),oxidoreductase(PC00176)
	TraesCS2A02G557600	Cultivar	Cadenza	AM	127.15	-2.57	0.21	-12.44	1.61e-35	5.49e-33	Probable magnesium transporter;TraesCS2A02G557600;ortholog,MAGNESIUM TRANSPORTER-RELATED (PTHR12570:SF60),
	TraesCS6D02G345800	Cultivar	Cadenza	AM	36.2	-2.56	0.34	-7.51	5.72e-14	3.64e-12	Uncharacterized protein;TraesCS6D02G345800;ortholog,NEUROCHONDRIN (PTHR13109:SF7),scaffold/adaptor protein(PC00226)
	TraesCS1B02G570800LC	Cultivar	Cadenza	AM	15.77	-2.53	0.5	-5.11	3.3e-07	8.3e-06	NA
	TraesCS2B02G191500	Cultivar	Cadenza	AM	40.18	-2.53	0.49	-5.2	2.02e-07	5.26e-06	Metallophos domain-containing protein;TraesCS2B02G191500;ortholog,METALLOPHOS DOMAIN-CONTAINING PROTEIN (PTHR32440:SF11),
	TraesCS5A02G389100	Cultivar	Cadenza	AM	80.95	-2.52	0.41	-6.2	5.66e-10	2.15e-08	Uncharacterized protein;TraesCS5A02G389100;ortholog,SUBFAMILY NOT NAMED (PTHR30620:SF115),glucosidase(PC00108)
	TraesCS4A02G471500	Cultivar	Cadenza	AM	238.85	-2.5	0.23	-10.79	3.93e-27	9.08e-25	Peptidase A1 domain-containing protein;TraesCS4A02G471500;ortholog,PEPTIDASE A1 DOMAIN-CONTAINING PROTEIN (PTHR47967:SF1),
	TraesCS5D02G410300LC	Cultivar	Cadenza	AM	67.46	-2.49	0.33	-7.56	3.97e-14	2.57e-12	NA
	TraesCS2A02G568300	Cultivar	Cadenza	AM	25.74	-2.48	0.42	-5.96	2.59e-09	8.98e-08	Fe2OG dioxygenase domain-containing protein;TraesCS2A02G568300;ortholog,FE2OG DIOXYGENASE DOMAIN-CONTAINING PROTEIN (PTHR31447:SF1),
	TraesCS3B02G563500	Cultivar	Cadenza	AM	120.81	-2.48	0.37	-6.69	2.26e-11	1.04e-09	Protein DETOXIFICATION;TraesCS3B02G563500;ortholog,PROTEIN DETOXIFICATION (PTHR11206:SF265),transporter(PC00227)
	TraesCS6B02G366500LC	Cultivar	Cadenza	AM	18.47	-2.48	0.47	-5.28	1.26e-07	3.41e-06	NA
	TraesCS6B02G305300LC	Cultivar	Cadenza	AM	13.36	-2.47	0.45	-5.54	3.1e-08	9.16e-07	NA
	TraesCS6B02G064200	Cultivar	Cadenza	AM	68.12	-2.47	0.24	-10.35	4.3e-25	8.39e-23	DUF3456 domain-containing protein;TraesCS6B02G064200;ortholog,OS02G0117200 PROTEIN (PTHR31775:SF17),
	TraesCS6A02G040400	Cultivar	Cadenza	AM	323.73	-2.47	0.29	-8.58	9.12e-18	9.43e-16	Histone H2B;TraesCS6A02G040400;ortholog,HISTONE H2B.4 (PTHR23428:SF264),histone(PC00118)
	TraesCS3B02G042600	Cultivar	Cadenza	AM	118.07	-2.47	0.23	-10.87	1.69e-27	4.02e-25	Signal peptidase complex subunit 3;TraesCS3B02G042600;ortholog,SIGNAL PEPTIDASE COMPLEX SUBUNIT 3-RELATED (PTHR12804:SF9),protease(PC00190)
	TraesCS1B02G047200	Cultivar	Cadenza	AM	12.54	-2.46	0.46	-5.38	7.32e-08	2.05e-06	ULP_PROTEASE domain-containing protein;TraesCS1B02G047200;ortholog,ULP_PROTEASE DOMAIN-CONTAINING PROTEIN (PTHR12606:SF122),protease(PC00190)
	TraesCS1A02G030500	Cultivar	Cadenza	AM	23.47	-2.45	0.38	-6.37	1.86e-10	7.52e-09	Uncharacterized protein;TraesCS1A02G030500;ortholog,ATP-DEPENDENT RNA HELICASE DDX31-RELATED (PTHR24031:SF89),
	TraesCS1B02G062000	Cultivar	Cadenza	AM	58.5	-2.45	0.36	-6.76	1.34e-11	6.3e-10	Uncharacterized protein;TraesCS1B02G062000;ortholog,SUBFAMILY NOT NAMED (PTHR33065:SF111),
	TraesCS3A02G428700	Cultivar	Cadenza	AM	223	-2.45	0.3	-8.23	1.85e-16	1.61e-14	Uncharacterized protein;TraesCS3A02G428700;ortholog,OS01G0921100 PROTEIN (PTHR46038:SF30),
	TraesCS3D02G374900	Cultivar	Cadenza	AM	149.95	-2.45	0.18	-13.48	1.99e-41	8.49e-39	AB hydrolase-1 domain-containing protein;TraesCS3D02G374900;ortholog,AB HYDROLASE-1 DOMAIN-CONTAINING PROTEIN (PTHR10794:SF63),serine protease(PC00203)
	TraesCS4D02G235700	Cultivar	Cadenza	AM	31.12	-2.44	0.36	-6.82	9.13e-12	4.41e-10	Uncharacterized protein;TraesCS4D02G235700;ortholog,EXPRESSED PROTEIN (PTHR34356:SF3),
	TraesCS1A02G596600LC	Cultivar	Cadenza	AM	68.82	-2.44	0.43	-5.67	1.4e-08	4.36e-07	NA
	TraesCS2A02G575300	Cultivar	Cadenza	AM	21.97	-2.44	0.42	-5.85	4.79e-09	1.6e-07	F-box domain-containing protein;TraesCS2A02G575300;ortholog,F-BOX DOMAIN-CONTAINING PROTEIN (PTHR31639:SF128),
	TraesCS5D02G567700	Cultivar	Cadenza	AM	46.25	-2.44	0.29	-8.48	2.24e-17	2.22e-15	DUF4220 domain-containing protein;TraesCS5D02G567700;ortholog,DUF4220 DOMAIN-CONTAINING PROTEIN (PTHR31325:SF152),
	TraesCS2A02G564000	Cultivar	Cadenza	AM	139.04	-2.43	0.17	-14.07	5.51e-45	3.06e-42	RING-type domain-containing protein;TraesCS2A02G564000;ortholog,RECEPTOR HOMOLOGY REGION, TRANSMEMBRANE DOMAIN- AND RING DOMAIN-CONTAINING PROTEIN 2 (PTHR22765:SF358),
	TraesCS3B02G089500	Cultivar	Cadenza	AM	19.56	-2.43	0.48	-5.07	3.92e-07	9.74e-06	Very-long-chain (3R)-3-hydroxyacyl-CoA dehydratase;TraesCS3B02G089500;ortholog,VERY-LONG-CHAIN (3R)-3-HYDROXYACYL-COA DEHYDRATASE (PTHR11035:SF38),
	TraesCS2B02G007600	Cultivar	Cadenza	AM	42.21	-2.43	0.42	-5.77	7.86e-09	2.54e-07	NA
	TraesCS2A02G046100	Cultivar	Cadenza	AM	446.51	-2.42	0.25	-9.89	4.78e-23	8e-21	Amino_oxidase domain-containing protein;TraesCS2A02G046100;ortholog,ARSENITE METHYLTRANSFERASE (PTHR43675:SF8),methyltransferase(PC00155)
	TraesCS1A02G013800	Cultivar	Cadenza	AM	336.53	-2.41	0.17	-13.98	2.07e-44	1.09e-41	Methionine S-methyltransferase;TraesCS1A02G013800;ortholog,METHIONINE S-METHYLTRANSFERASE (PTHR47087:SF1),methyltransferase(PC00155)
	TraesCS1B02G492100LC	Cultivar	Cadenza	AM	32.05	-2.41	0.42	-5.79	6.97e-09	2.28e-07	NA
	TraesCS3A02G477500	Cultivar	Cadenza	AM	106.03	-2.41	0.25	-9.5	2.08e-21	3.09e-19	eRF1_1 domain-containing protein;TraesCS3A02G477500;ortholog,OS01G0939500 PROTEIN (PTHR10113:SF12),translation release factor(PC00225)
	TraesCS7B02G485300	Cultivar	Cadenza	AM	775	-2.4	0.25	-9.64	5.29e-22	8.23e-20	Uncharacterized protein;TraesCS7B02G485300;ortholog,OS04G0107700 PROTEIN (PTHR12411:SF803),cysteine protease(PC00081)
	TraesCS2B02G550500	Cultivar	Cadenza	AM	23.77	-2.4	0.39	-6.23	4.6e-10	1.77e-08	Uncharacterized protein;TraesCS2B02G550500;ortholog,KH DOMAIN-CONTAINING PROTEIN (PTHR10288:SF239),RNA metabolism protein(PC00031)
	TraesCS1D02G368800	Cultivar	Cadenza	AM	220.77	-2.38	0.21	-11.61	3.46e-31	1e-28	Uncharacterized protein;TraesCS1D02G368800;ortholog,OS05G0542100 PROTEIN (PTHR36026:SF1),
	TraesCS1B02G002400	Cultivar	Cadenza	AM	24.89	-2.38	0.41	-5.75	8.91e-09	2.85e-07	NA
	TraesCS5D02G540800	Cultivar	Cadenza	AM	139.38	-2.37	0.25	-9.54	1.43e-21	2.16e-19	Epimerase domain-containing protein;TraesCS5D02G540800;ortholog,EPIMERASE DOMAIN-CONTAINING PROTEIN (PTHR10366:SF750),dehydratase(PC00091)
	TraesCS6A02G035100	Cultivar	Cadenza	AM	173.27	-2.37	0.3	-8.03	9.97e-16	7.94e-14	Histone H2A;TraesCS6A02G035100;ortholog,HISTONE H2A.1 (PTHR23430:SF250),histone(PC00118)
	TraesCS5D02G203400	Cultivar	Cadenza	AM	61.67	-2.37	0.25	-9.63	6.08e-22	9.37e-20	Uncharacterized protein;TraesCS5D02G203400;ortholog,RNA LIGASE/CYCLIC NUCLEOTIDE PHOSPHODIESTERASE FAMILY PROTEIN (PTHR36039:SF2),
	TraesCS1B02G047700	Cultivar	Cadenza	AM	31	-2.37	0.32	-7.44	1.05e-13	6.46e-12	Uncharacterized protein;TraesCS1B02G047700;ortholog,SUBFAMILY NOT NAMED (PTHR13068:SF137),
	TraesCS2A02G561300	Cultivar	Cadenza	AM	26.66	-2.37	0.36	-6.55	5.64e-11	2.47e-09	GATA-type domain-containing protein;TraesCS2A02G561300;ortholog,GATA-TYPE DOMAIN-CONTAINING PROTEIN (PTHR46855:SF17),
	TraesCS5D02G057500	Cultivar	Cadenza	AM	175.02	-2.36	0.18	-13.06	5.34e-39	2.08e-36	TIP120 domain-containing protein;TraesCS5D02G057500;ortholog,CULLIN-ASSOCIATED NEDD8-DISSOCIATED PROTEIN 1 (PTHR12696:SF0),ubiquitin-protein ligase(PC00234)
	TraesCS4A02G485900	Cultivar	Cadenza	AM	131.67	-2.36	0.26	-9	2.27e-19	2.8e-17	Uncharacterized protein;TraesCS4A02G485900;ortholog,SUBFAMILY NOT NAMED (PTHR31953:SF53),
	TraesCS7A02G060200	Cultivar	Cadenza	AM	32.54	-2.36	0.31	-7.59	3.1e-14	2.03e-12	Uncharacterized protein;TraesCS7A02G060200;ortholog,39S RIBOSOMAL PROTEIN L47, MITOCHONDRIAL (PTHR21183:SF18),ribosomal protein(PC00202)
	TraesCS3A02G327700	Cultivar	Cadenza	AM	37.67	-2.34	0.37	-6.4	1.61e-10	6.55e-09	Uncharacterized protein;TraesCS3A02G327700;ortholog,3-HYDROXYACYL-COA DEHYDROGENASE FAMILY PROTEIN (PTHR48075:SF5),dehydrogenase(PC00092)
	TraesCS6B02G689100LC	Cultivar	Cadenza	AM	43.26	-2.34	0.32	-7.27	3.47e-13	1.99e-11	NA
	TraesCS6B02G325200	Cultivar	Cadenza	AM	112.51	-2.33	0.23	-10.01	1.31e-23	2.29e-21	Uncharacterized protein;TraesCS6B02G325200;ortholog,APO PROTEIN 2, CHLOROPLASTIC (PTHR10388:SF15),translation initiation factor(PC00224)
	TraesCS4A02G188600	Cultivar	Cadenza	AM	47.82	-2.33	0.41	-5.67	1.43e-08	4.45e-07	Uncharacterized protein;TraesCS4A02G188600;ortholog,,
	TraesCS4B02G605700LC	Cultivar	Cadenza	AM	81.8	-2.32	0.23	-10.26	1.03e-24	1.97e-22	NA
	TraesCS6B02G728000LC	Cultivar	Cadenza	AM	37.67	-2.32	0.34	-6.86	6.75e-12	3.33e-10	NA
	TraesCS6A02G239600	Cultivar	Cadenza	AM	75.8	-2.32	0.34	-6.74	1.54e-11	7.22e-10	Aldehyde dehydrogenase;TraesCS6A02G239600;ortholog,ALDEHYDE DEHYDROGENASE (PTHR43570:SF21),dehydrogenase(PC00092)
	TraesCS6B02G058300	Cultivar	Cadenza	AM	870.05	-2.3	0.18	-12.51	6.55e-36	2.26e-33	ER molecular chaperone;BiP3;ortholog,HEAT SHOCK 70 KDA PROTEIN BIP1-RELATED (PTHR19375:SF492),
	TraesCS6B02G064300	Cultivar	Cadenza	AM	711.83	-2.3	0.17	-13.83	1.74e-43	8.62e-41	60S ribosomal protein L13;TraesCS6B02G064300;ortholog,60S RIBOSOMAL PROTEIN L13 (PTHR11722:SF0),ribosomal protein(PC00202)
	TraesCS6B02G068600	Cultivar	Cadenza	AM	19.4	-2.3	0.45	-5.16	2.53e-07	6.47e-06	Uncharacterized protein;TraesCS6B02G068600;ortholog,REPEAT-CONTAINING PROTEIN, PUTATIVE-RELATED (PTHR46128:SF179),RNA splicing factor(PC00148)
	TraesCS2A02G013600	Cultivar	Cadenza	AM	14.04	-2.29	0.44	-5.2	1.99e-07	5.18e-06	PfkB domain-containing protein;TraesCS2A02G013600;ortholog,,
	TraesCS1D02G263810LC	Cultivar	Cadenza	AM	20.72	-2.29	0.44	-5.18	2.23e-07	5.78e-06	NA
	TraesCS4A02G184900	Cultivar	Cadenza	AM	62.23	-2.28	0.24	-9.56	1.23e-21	1.86e-19	Uncharacterized protein;TraesCS4A02G184900;ortholog,LD09909P (PTHR43272:SF33),ligase(PC00142)
	TraesCS4A02G474300	Cultivar	Cadenza	AM	78.25	-2.28	0.28	-8.14	3.84e-16	3.2e-14	Putative septum site-determining protein MinD;TraesCS4A02G474300;ortholog,SEPTUM SITE-DETERMINING PROTEIN MIND HOMOLOG, CHLOROPLASTIC-RELATED (PTHR43384:SF6),
	TraesCS2A02G050600	Cultivar	Cadenza	AM	256.73	-2.27	0.14	-15.99	1.61e-57	1.66e-54	Peptidylprolyl isomerase;TraesCS2A02G050600;ortholog,PEPTIDYLPROLYL ISOMERASE (PTHR10516:SF433),chaperone(PC00072)
	TraesCS1D02G061600	Cultivar	Cadenza	AM	33.5	-2.27	0.35	-6.56	5.48e-11	2.41e-09	Ribosome biogenesis regulatory protein;TraesCS1D02G061600;ortholog,RIBOSOME BIOGENESIS REGULATORY PROTEIN (PTHR17602:SF6),ribosomal protein(PC00202)
	TraesCS5B02G496900	Cultivar	Cadenza	AM	67.42	-2.27	0.23	-9.84	7.32e-23	1.21e-20	J domain-containing protein;TraesCS5B02G496900;ortholog,DNAJ HOMOLOG 1, MITOCHONDRIAL-RELATED (PTHR43096:SF10),chaperone(PC00072)
	TraesCS5D02G047100	Cultivar	Cadenza	AM	54.38	-2.26	0.27	-8.3	1.05e-16	9.41e-15	Glucan endo-1,3-beta-D-glucosidase;TraesCS5D02G047100;ortholog,GLUCAN ENDO-1,3-BETA-D-GLUCOSIDASE (PTHR32227:SF225),glucosidase(PC00108)
	TraesCS2B02G089000	Cultivar	Cadenza	AM	80.4	-2.26	0.27	-8.24	1.66e-16	1.45e-14	OTU domain-containing protein;TraesCS2B02G089000;ortholog,UBIQUITINYL HYDROLASE 1 (PTHR12931:SF31),cysteine protease(PC00081)
	TraesCS6B02G066200	Cultivar	Cadenza	AM	43.63	-2.26	0.3	-7.63	2.43e-14	1.62e-12	Glutamate receptor;TraesCS6B02G066200;ortholog,GLUTAMATE RECEPTOR (PTHR18966:SF421),transmembrane signal receptor(PC00197)
	TraesCS1B02G468700	Cultivar	Cadenza	AM	346.57	-2.26	0.15	-15.11	1.43e-51	1.18e-48	HABP4_PAI-RBP1 domain-containing protein;TraesCS1B02G468700;ortholog,OS05G0589600 PROTEIN (PTHR12299:SF33),RNA metabolism protein(PC00031)
	TraesCS3A02G014600	Cultivar	Cadenza	AM	68.11	-2.25	0.27	-8.32	8.54e-17	7.79e-15	NA
	TraesCS5D02G567400	Cultivar	Cadenza	AM	26.45	-2.25	0.38	-5.9	3.55e-09	1.21e-07	Uncharacterized protein;TraesCS5D02G567400;ortholog,OS06G0121100 PROTEIN (PTHR31852:SF244),
	TraesCS1D02G009406	Cultivar	Cadenza	AM	17.52	-2.24	0.43	-5.28	1.32e-07	3.55e-06	NA
	TraesCS1D02G148400	Cultivar	Cadenza	AM	41.59	-2.24	0.38	-5.84	5.07e-09	1.69e-07	Cyclin-dependent kinase inhibitor;TraesCS1D02G148400;ortholog,CYCLIN-DEPENDENT KINASE INHIBITOR 4 (PTHR46776:SF29),kinase inhibitor(PC00139)
	TraesCS2A02G003600	Cultivar	Cadenza	AM	134.52	-2.24	0.36	-6.3	3.05e-10	1.2e-08	NB-ARC domain-containing protein;TraesCS2A02G003600;ortholog,NB-ARC DOMAIN-CONTAINING PROTEIN (PTHR45730:SF91),
	TraesCS4B02G349500	Cultivar	Cadenza	AM	137.17	-2.24	0.3	-7.49	6.93e-14	4.36e-12	Uncharacterized protein;TraesCS4B02G349500;ortholog,AQUAPORIN TIP4-1-RELATED (PTHR45665:SF13),
	TraesCS1B02G306100	Cultivar	Cadenza	AM	21.89	-2.23	0.42	-5.27	1.34e-07	3.6e-06	POP4 domain-containing protein;TraesCS1B02G306100;ortholog,RIBONUCLEASE P PROTEIN SUBUNIT P29 (PTHR13348:SF0),
	TraesCS4D02G309000	Cultivar	Cadenza	AM	848.41	-2.23	0.18	-12.11	9.46e-34	2.95e-31	Rieske domain-containing protein;TraesCS4D02G309000;ortholog,PHEOPHORBIDE A OXYGENASE, CHLOROPLASTIC (PTHR21266:SF24),oxygenase(PC00177)
	TraesCS2B02G604500	Cultivar	Cadenza	AM	94.26	-2.23	0.24	-9.27	1.94e-20	2.64e-18	Protein kinase domain-containing protein;TraesCS2B02G604500;ortholog,PROTEIN KINASE DOMAIN-CONTAINING PROTEIN (PTHR27005:SF427),transmembrane signal receptor(PC00197)
	TraesCS3A02G297700	Cultivar	Cadenza	AM	69.67	-2.23	0.22	-10.26	1.04e-24	1.98e-22	Lipoyl synthase, mitochondrial;TraesCS3A02G297700;ortholog,LIPOYL SYNTHASE 1, CHLOROPLASTIC (PTHR10949:SF31),
	TraesCS1D02G064000	Cultivar	Cadenza	AM	26.26	-2.22	0.35	-6.36	1.96e-10	7.91e-09	DNL-type domain-containing protein;TraesCS1D02G064000;ortholog,DNL-TYPE DOMAIN-CONTAINING PROTEIN (PTHR20922:SF19),
	TraesCS2B02G615800	Cultivar	Cadenza	AM	55.98	-2.22	0.37	-5.93	3.05e-09	1.05e-07	Peroxidase;TraesCS2B02G615800;ortholog,PEROXIDASE (PTHR31235:SF209),peroxidase(PC00180)
	TraesCS7D02G366200	Cultivar	Cadenza	AM	197.47	-2.22	0.2	-10.9	1.15e-27	2.77e-25	Aa_trans domain-containing protein;TraesCS7D02G366200;ortholog,AA_TRANS DOMAIN-CONTAINING PROTEIN (PTHR48017:SF143),
	TraesCS5D02G109700	Cultivar	Cadenza	AM	24.35	-2.22	0.42	-5.28	1.3e-07	3.49e-06	Uncharacterized protein;TraesCS5D02G109700;ortholog,RHO GTPASE-ACTIVATING PROTEIN GACA (PTHR23177:SF35),cytoskeletal protein(PC00085)
	TraesCS4A02G269900	Cultivar	Cadenza	AM	195.91	-2.21	0.19	-11.68	1.59e-31	4.63e-29	Uncharacterized protein;TraesCS4A02G269900;ortholog,ASPARAGINE-RICH PROTEIN (PTHR23111:SF40),
	TraesCS4B02G003100	Cultivar	Cadenza	AM	95.07	-2.21	0.2	-11.29	1.55e-29	4.16e-27	RING-type domain-containing protein;TraesCS4B02G003100;ortholog,RING-TYPE DOMAIN-CONTAINING PROTEIN (PTHR46519:SF2),
	TraesCS2A02G539900	Cultivar	Cadenza	AM	67.43	-2.2	0.25	-8.79	1.49e-18	1.69e-16	Uncharacterized protein;TraesCS2A02G539900;ortholog,REGULATORY PROTEIN RECX FAMILY PROTEIN (PTHR33602:SF1),
	TraesCS3B02G563700	Cultivar	Cadenza	AM	103.93	-2.19	0.34	-6.53	6.44e-11	2.79e-09	Protein DETOXIFICATION;TraesCS3B02G563700;ortholog,PROTEIN DETOXIFICATION (PTHR11206:SF265),transporter(PC00227)
	TraesCS1B02G390000	Cultivar	Cadenza	AM	133.17	-2.19	0.16	-13.71	8.62e-43	4.03e-40	Hexosyltransferase;TraesCS1B02G390000;ortholog,GALACTURONOSYLTRANSFERASE 4-RELATED (PTHR32116:SF7),transferase(PC00220)
	TraesCS4A02G481800	Cultivar	Cadenza	AM	346.04	-2.17	0.13	-16.75	5.27e-63	6.26e-60	Acetyltransferase component of pyruvate dehydrogenase complex;TraesCS4A02G481800;ortholog,DIHYDROLIPOYLLYSINE-RESIDUE ACETYLTRANSFERASE COMPONENT 2 OF PYRUVATE DEHYDROGENASE COMPLEX, MITOCHONDRIAL (PTHR43178:SF1),acetyltransferase(PC00038)
	TraesCS7D02G094300	Cultivar	Cadenza	AM	94.41	-2.17	0.29	-7.39	1.51e-13	9.11e-12	PABS domain-containing protein;TraesCS7D02G094300;ortholog,THERMOSPERMINE SYNTHASE ACAULIS5 (PTHR43317:SF1),transferase(PC00220)
	TraesCS3A02G063600	Cultivar	Cadenza	AM	36.85	-2.16	0.27	-7.97	1.59e-15	1.24e-13	Uncharacterized protein;TraesCS3A02G063600;ortholog,,
	TraesCS4A02G452400	Cultivar	Cadenza	AM	178.98	-2.16	0.26	-8.16	3.22e-16	2.7e-14	Uncharacterized protein;TraesCS4A02G452400;ortholog,OS06G0113900 PROTEIN (PTHR37891:SF1),
	TraesCS7B02G462200	Cultivar	Cadenza	AM	124.42	-2.15	0.34	-6.27	3.73e-10	1.45e-08	Uncharacterized protein;TraesCS7B02G462200;ortholog,CHALCONE SYNTHASE (PTHR11877:SF14),transferase(PC00220)
	TraesCS4A02G693510LC	Cultivar	Cadenza	AM	49.12	-2.15	0.27	-8.04	9.13e-16	7.3e-14	NA
	TraesCS5B02G535500	Cultivar	Cadenza	AM	75.62	-2.13	0.24	-8.92	4.63e-19	5.53e-17	Protein kinase domain-containing protein;TraesCS5B02G535500;ortholog,PROTEIN KINASE DOMAIN-CONTAINING PROTEIN (PTHR45707:SF46),
	TraesCS2B02G604600	Cultivar	Cadenza	AM	26.49	-2.12	0.33	-6.44	1.22e-10	5.05e-09	Uncharacterized protein;TraesCS2B02G604600;ortholog,PROTEIN KINASE DOMAIN-CONTAINING PROTEIN (PTHR27005:SF427),transmembrane signal receptor(PC00197)
	TraesCS5D02G527500	Cultivar	Cadenza	AM	355.77	-2.11	0.22	-9.42	4.39e-21	6.39e-19	Protein kinase domain-containing protein;TraesCS5D02G527500;ortholog,PROTEIN KINASE DOMAIN-CONTAINING PROTEIN (PTHR27009:SF141),
	TraesCS5B02G166300	Cultivar	Cadenza	AM	345.62	-2.1	0.32	-6.48	9e-11	3.82e-09	Indole-3-glycerol-phosphate synthase;TraesCS5B02G166300;ortholog,INDOLE-3-GLYCEROL-PHOSPHATE SYNTHASE (PTHR22854:SF14),isomerase(PC00135)
	TraesCS3A02G531400	Cultivar	Cadenza	AM	1372.39	-2.1	0.22	-9.47	2.86e-21	4.21e-19	Uncharacterized protein;TraesCS3A02G531400;ortholog,METALLOTHIONEIN-LIKE PROTEIN 2B (PTHR33543:SF18),
	TraesCS4B02G009900	Cultivar	Cadenza	AM	72.95	-2.1	0.29	-7.12	1.06e-12	5.77e-11	Beta-amylase;TraesCS4B02G009900;ortholog,BETA-AMYLASE (PTHR31352:SF2),
	TraesCS5B02G090900	Cultivar	Cadenza	AM	20.21	-2.09	0.41	-5.13	2.93e-07	7.41e-06	Uncharacterized protein;TraesCS5B02G090900;ortholog,OS10G0350800 PROTEIN (PTHR36897:SF2),
	TraesCS2A02G564200	Cultivar	Cadenza	AM	165.35	-2.09	0.25	-8.39	4.79e-17	4.54e-15	NA
	TraesCS5B02G391300	Cultivar	Cadenza	AM	168.16	-2.08	0.23	-8.91	5.23e-19	6.2e-17	Uncharacterized protein;TraesCS5B02G391300;ortholog,PHOTOSYSTEM II D1 PRECURSOR PROCESSING PROTEIN PSB27-H2, CHLOROPLASTIC (PTHR34041:SF3),
	TraesCS7A02G317500	Cultivar	Cadenza	AM	86.05	-2.08	0.4	-5.18	2.25e-07	5.81e-06	L-gulonolactone oxidase;TraesCS7A02G317500;ortholog,L-GULONOLACTONE OXIDASE (PTHR13878:SF90),oxidase(PC00175)
	TraesCS2A02G577400	Cultivar	Cadenza	AM	23.46	-2.08	0.38	-5.44	5.4e-08	1.54e-06	Protein kinase domain-containing protein;TraesCS2A02G577400;ortholog,SERINE/THREONINE-PROTEIN KINASE ATG1T (PTHR24348:SF53),non-receptor serine/threonine protein kinase(PC00167)
	TraesCS7A02G748400LC	Cultivar	Cadenza	AM	32.67	-2.08	0.34	-6.06	1.35e-09	4.88e-08	NA
	TraesCS3B02G563200	Cultivar	Cadenza	AM	522.06	-2.08	0.21	-9.9	4.03e-23	6.81e-21	Protein DETOXIFICATION;TraesCS3B02G563200;ortholog,PROTEIN DETOXIFICATION (PTHR11206:SF265),transporter(PC00227)
	TraesCS6A02G213800LC	Cultivar	Cadenza	AM	62.64	-2.07	0.28	-7.45	9.55e-14	5.91e-12	NA
	TraesCS4B02G520500LC	Cultivar	Cadenza	AM	21.62	-2.07	0.39	-5.29	1.23e-07	3.33e-06	NA
	TraesCS2A02G209200	Cultivar	Cadenza	AM	27.92	-2.06	0.4	-5.15	2.56e-07	6.53e-06	Uncharacterized protein;TraesCS2A02G209200;ortholog,OS05G0327000 PROTEIN (PTHR15615:SF84),
	TraesCS6B02G373100	Cultivar	Cadenza	AM	37.23	-2.05	0.39	-5.22	1.84e-07	4.82e-06	Very-long-chain (3R)-3-hydroxyacyl-CoA dehydratase;TraesCS6B02G373100;ortholog,VERY-LONG-CHAIN (3R)-3-HYDROXYACYL-COA DEHYDRATASE (PTHR11035:SF3),
	TraesCS2B02G010200	Cultivar	Cadenza	AM	181.39	-2.04	0.15	-13.78	3.5e-43	1.7e-40	YTH domain-containing protein;TraesCS2B02G010200;ortholog,YTH DOMAIN-CONTAINING PROTEIN (PTHR12357:SF35),
	TraesCS6A02G034900	Cultivar	Cadenza	AM	305.88	-2.04	0.29	-6.95	3.56e-12	1.81e-10	Histone H2A;TraesCS6A02G034900;ortholog,HISTONE H2A (PTHR23430:SF331),histone(PC00118)
	TraesCS2B02G054300LC	Cultivar	Cadenza	AM	38.81	-2.04	0.33	-6.15	7.71e-10	2.87e-08	NA
	TraesCS6A02G034600	Cultivar	Cadenza	AM	343.46	-2.03	0.32	-6.32	2.58e-10	1.02e-08	Histone H2A;TraesCS6A02G034600;ortholog,HISTONE H2A.1 (PTHR23430:SF250),histone(PC00118)
	TraesCS2B02G100000LC	Cultivar	Cadenza	AM	71.97	-2.03	0.28	-7.12	1.06e-12	5.76e-11	NA
	TraesCS3A02G317000	Cultivar	Cadenza	AM	178.05	-2.02	0.18	-11.37	6.22e-30	1.69e-27	Vacuolar protein sorting-associated protein 28 homolog;TraesCS3A02G317000;ortholog,VACUOLAR PROTEIN SORTING-ASSOCIATED PROTEIN 28 HOMOLOG (PTHR12937:SF0),membrane traffic protein(PC00150)
	TraesCS2A02G562400	Cultivar	Cadenza	AM	522.9	-2.02	0.16	-12.63	1.51e-36	5.44e-34	Amidase domain-containing protein;TraesCS2A02G562400;ortholog,AMIDASE 1 (PTHR46310:SF7),
	TraesCS2B02G596600	Cultivar	Cadenza	AM	108.19	-2.02	0.29	-6.91	4.84e-12	2.43e-10	RING-type domain-containing protein;TraesCS2B02G596600;ortholog,RING-TYPE DOMAIN-CONTAINING PROTEIN (PTHR15315:SF96),
	TraesCS6A02G223700LC	Cultivar	Cadenza	AM	29.18	-2.02	0.36	-5.66	1.52e-08	4.69e-07	NA
	TraesCS6B02G063000	Cultivar	Cadenza	AM	585.03	-2.01	0.19	-10.82	2.83e-27	6.59e-25	DUF1995 domain-containing protein;TraesCS6B02G063000;ortholog,PROTEIN LOW PSII ACCUMULATION 3, CHLOROPLASTIC (PTHR34051:SF2),
	TraesCS2B02G604300	Cultivar	Cadenza	AM	125.07	-2	0.2	-10.04	1.05e-23	1.85e-21	Protein kinase domain-containing protein;TraesCS2B02G604300;ortholog,SERINE/THREONINE-PROTEIN KINASE BSK3-RELATED (PTHR45863:SF45),non-receptor serine/threonine protein kinase(PC00167)
	TraesCS7D02G129700	Cultivar	Cadenza	AM	90.7	-2	0.34	-5.9	3.62e-09	1.23e-07	Protein DETOXIFICATION;TraesCS7D02G129700;ortholog,PROTEIN DETOXIFICATION (PTHR11206:SF177),transporter(PC00227)
	TraesCS6A02G015500	Cultivar	Cadenza	AM	59.64	-1.99	0.34	-5.85	4.98e-09	1.66e-07	Uncharacterized protein;TraesCS6A02G015500;ortholog,OS05G0212500 PROTEIN (PTHR11877:SF23),transferase(PC00220)
	TraesCS7A02G416300	Cultivar	Cadenza	AM	119.43	-1.99	0.28	-7.16	7.96e-13	4.39e-11	GGACT domain-containing protein;TraesCS7A02G416300;ortholog,RNASE H DOMAIN-CONTAINING PROTEIN (PTHR33033:SF58),RNA processing factor(PC00147)
	TraesCS4A02G432200	Cultivar	Cadenza	AM	21.28	-1.98	0.34	-5.9	3.53e-09	1.2e-07	Uncharacterized protein;TraesCS4A02G432200;ortholog,RIBOSOMAL LYSINE N-METHYLTRANSFERASE 1 (PTHR13271:SF55),methyltransferase(PC00155)
	TraesCS1B02G189500	Cultivar	Cadenza	AM	54.87	-1.98	0.26	-7.73	1.1e-14	7.68e-13	DUF1618 domain-containing protein;TraesCS1B02G189500;ortholog,DUF1618 DOMAIN-CONTAINING PROTEIN (PTHR33074:SF14),
	TraesCS5B02G503200	Cultivar	Cadenza	AM	506.43	-1.97	0.18	-10.84	2.29e-27	5.37e-25	Uncharacterized protein;TraesCS5B02G503200;ortholog,NON-SPECIFIC PHOSPHOLIPASE C1 (PTHR31956:SF1),phospholipase(PC00186)
	TraesCS4A02G437200	Cultivar	Cadenza	AM	259.33	-1.96	0.13	-14.83	8.86e-50	6.69e-47	Uncharacterized protein;TraesCS4A02G437200;ortholog,PROTEIN ENHANCED DISEASE RESISTANCE 2 (PTHR12136:SF92),defense/immunity protein(PC00090)
	TraesCS5A02G268800	Cultivar	Cadenza	AM	39.03	-1.96	0.3	-6.45	1.12e-10	4.67e-09	Epimerase domain-containing protein;TraesCS5A02G268800;ortholog,OS09G0491820 PROTEIN (PTHR10366:SF768),dehydratase(PC00091)
	TraesCS7A02G486400LC	Cultivar	Cadenza	AM	35.59	-1.95	0.3	-6.51	7.53e-11	3.23e-09	NA
	TraesCS6A02G001100	Cultivar	Cadenza	AM	57.29	-1.95	0.25	-7.84	4.36e-15	3.2e-13	Protein disulfide-isomerase;TraesCS6A02G001100;ortholog,PROTEIN DISULFIDE-ISOMERASE A3 (PTHR18929:SF132),chaperone(PC00072)
	TraesCS4D02G163100	Cultivar	Cadenza	AM	73.82	-1.94	0.22	-8.84	9.19e-19	1.06e-16	XS domain-containing protein;TraesCS4D02G163100;ortholog,EXPRESSED PROTEIN (PTHR46619:SF1),
	TraesCS6B02G492700LC	Cultivar	Cadenza	AM	38.53	-1.94	0.32	-6.04	1.58e-09	5.66e-08	NA
	TraesCS4A02G290100	Cultivar	Cadenza	AM	71.51	-1.92	0.29	-6.6	3.98e-11	1.77e-09	Uncharacterized protein;TraesCS4A02G290100;ortholog,ANK_REP_REGION DOMAIN-CONTAINING PROTEIN (PTHR46224:SF19),
	TraesCS7A02G136300	Cultivar	Cadenza	AM	325.01	-1.92	0.19	-10.09	5.82e-24	1.03e-21	Uncharacterized protein;TraesCS7A02G136300;ortholog,VESICLE-ASSOCIATED MEMBRANE PROTEIN 711-RELATED (PTHR21136:SF172),SNARE protein(PC00034)
	TraesCS7D02G417400	Cultivar	Cadenza	AM	306.44	-1.92	0.36	-5.25	1.5e-07	3.99e-06	Peroxidase;TraesCS7D02G417400;ortholog,PEROXIDASE (PTHR31388:SF52),peroxidase(PC00180)
	TraesCS6B02G176200	Cultivar	Cadenza	AM	178.66	-1.91	0.18	-10.35	4.25e-25	8.32e-23	Protein-serine/threonine phosphatase;TraesCS6B02G176200;ortholog,INTEGRIN-LINKED KINASE-ASSOCIATED SERINE/THREONINE PHOSPHATASE 2C (PTHR13832:SF803),protein phosphatase(PC00195)
	TraesCS6B02G064700	Cultivar	Cadenza	AM	37.67	-1.9	0.26	-7.24	4.36e-13	2.48e-11	Glucan endo-1,3-beta-D-glucosidase;TraesCS6B02G064700;ortholog,GLUCAN ENDO-1,3-BETA-D-GLUCOSIDASE (PTHR32227:SF222),glucosidase(PC00108)
	TraesCS1B02G132400	Cultivar	Cadenza	AM	131.92	-1.9	0.2	-9.35	8.72e-21	1.22e-18	TPT domain-containing protein;TraesCS1B02G132400;ortholog,UDP-XYLOSE TRANSPORTER 3 (PTHR11132:SF451),secondary carrier transporter(PC00258)
	TraesCS7D02G122300LC	Cultivar	Cadenza	AM	94.55	-1.89	0.32	-5.83	5.51e-09	1.82e-07	NA
	TraesCS2A02G568200	Cultivar	Cadenza	AM	67.74	-1.89	0.22	-8.6	7.76e-18	8.08e-16	Uncharacterized protein;TraesCS2A02G568200;ortholog,ZINC FINGER PROTEIN ZPR1 (PTHR10876:SF0),
	TraesCS1B02G468600	Cultivar	Cadenza	AM	51.04	-1.89	0.27	-6.92	4.58e-12	2.3e-10	zf-LSD1 domain-containing protein;TraesCS1B02G468600;ortholog,ZF-LSD1 DOMAIN-CONTAINING PROTEIN (PTHR48104:SF37),
	TraesCS7D02G201800LC	Cultivar	Cadenza	AM	16.72	-1.86	0.35	-5.28	1.26e-07	3.41e-06	NA
	TraesCS1D02G135900	Cultivar	Cadenza	AM	25.77	-1.86	0.36	-5.13	2.97e-07	7.51e-06	Uncharacterized protein;TraesCS1D02G135900;ortholog,SUCROSE TRANSPORT PROTEIN SUT3 (PTHR19432:SF39),secondary carrier transporter(PC00258)
	TraesCS1D02G078400LC	Cultivar	Cadenza	AM	44.79	-1.86	0.31	-5.99	2.15e-09	7.54e-08	NA
	TraesCS4A02G444900LC	Cultivar	Cadenza	AM	39.48	-1.86	0.35	-5.31	1.11e-07	3.03e-06	NA
	TraesCS4B02G559400LC	Cultivar	Cadenza	AM	45.73	-1.86	0.26	-7.24	4.6e-13	2.61e-11	NA
	TraesCS4B02G003200	Cultivar	Cadenza	AM	33.9	-1.86	0.3	-6.17	6.9e-10	2.59e-08	Uncharacterized protein;TraesCS4B02G003200;ortholog,OS09G0570600 PROTEIN (PTHR12271:SF114),nucleotidyltransferase(PC00174)
	TraesCS3B02G508500	Cultivar	Cadenza	AM	35.86	-1.86	0.33	-5.55	2.84e-08	8.44e-07	Fe2OG dioxygenase domain-containing protein;TraesCS3B02G508500;ortholog,DIOX_N DOMAIN-CONTAINING PROTEIN (PTHR10209:SF718),oxidoreductase(PC00176)
	TraesCS1A02G134100	Cultivar	Cadenza	AM	29.09	-1.84	0.33	-5.58	2.45e-08	7.35e-07	Uncharacterized protein;TraesCS1A02G134100;ortholog,SUCROSE TRANSPORT PROTEIN SUT3 (PTHR19432:SF39),secondary carrier transporter(PC00258)
	TraesCS4D02G017000	Cultivar	Cadenza	AM	164.88	-1.84	0.14	-12.75	2.97e-37	1.12e-34	PH domain-containing protein;TraesCS4D02G017000;ortholog,SERINE/THREONINE-PROTEIN KINASE WARTS (PTHR24356:SF370),non-receptor serine/threonine protein kinase(PC00167)
	TraesCS1B02G353500	Cultivar	Cadenza	AM	27.45	-1.84	0.33	-5.52	3.46e-08	1.02e-06	Aminoacyl-tRNA hydrolase;TraesCS1B02G353500;ortholog,PEPTIDYL-TRNA HYDROLASE 2, MITOCHONDRIAL (PTHR12649:SF11),
	TraesCS2B02G250400	Cultivar	Cadenza	AM	79.57	-1.84	0.23	-8.1	5.65e-16	4.61e-14	Uncharacterized protein;TraesCS2B02G250400;ortholog,OS07G0506600 PROTEIN (PTHR31580:SF11),
	TraesCS6B02G369300	Cultivar	Cadenza	AM	33.49	-1.84	0.3	-6.16	7.3e-10	2.72e-08	Aminotran_1_2 domain-containing protein;TraesCS6B02G369300;ortholog,AMINOTRAN_1_2 DOMAIN-CONTAINING PROTEIN (PTHR45744:SF13),transaminase(PC00216)
	TraesCS2A02G581000	Cultivar	Cadenza	AM	780.37	-1.83	0.31	-5.87	4.3e-09	1.45e-07	Uncharacterized protein;TraesCS2A02G581000;ortholog,OS09G0315000 PROTEIN (PTHR11266:SF16),transporter(PC00227)
	TraesCS2A02G381000	Cultivar	Cadenza	AM	37.73	-1.83	0.31	-5.86	4.7e-09	1.58e-07	Phenylalanine ammonia-lyase;TraesCS2A02G381000;ortholog,PHENYLALANINE AMMONIA-LYASE (PTHR10362:SF46),lyase(PC00144)
	TraesCS4A02G325200	Cultivar	Cadenza	AM	250.19	-1.81	0.31	-5.92	3.27e-09	1.12e-07	Uncharacterized protein;TraesCS4A02G325200;ortholog,F-BOX DOMAIN-CONTAINING PROTEIN (PTHR34223:SF48),
	TraesCS6B02G148400	Cultivar	Cadenza	AM	188.3	-1.81	0.35	-5.14	2.69e-07	6.85e-06	NA
	TraesCS2B02G249200LC	Cultivar	Cadenza	AM	25.28	-1.8	0.35	-5.12	3.07e-07	7.76e-06	NA
	TraesCS3D02G247000	Cultivar	Cadenza	AM	42.92	-1.8	0.33	-5.54	2.97e-08	8.81e-07	Methyltransf_11 domain-containing protein;TraesCS3D02G247000;ortholog,METHYLTRANSF_25 DOMAIN-CONTAINING PROTEIN (PTHR44575:SF1),
	TraesCS1B02G183700	Cultivar	Cadenza	AM	28.8	-1.79	0.31	-5.86	4.76e-09	1.59e-07	DUF1308 domain-containing protein;TraesCS1B02G183700;ortholog,UPF0415 PROTEIN C7ORF25 (PTHR13379:SF0),
	TraesCS7D02G225800	Cultivar	Cadenza	AM	33.72	-1.79	0.34	-5.32	1.04e-07	2.85e-06	Uncharacterized protein;TraesCS7D02G225800;ortholog,OS06G0313320 PROTEIN (PTHR31009:SF85),methyltransferase(PC00155)
	TraesCS2A02G568000	Cultivar	Cadenza	AM	179.01	-1.79	0.29	-6.12	9.3e-10	3.41e-08	Glycosyltransferase;TraesCS2A02G568000;ortholog,UDP-RHAMNOSE:RHAMNOSYLTRANSFERASE 1-RELATED (PTHR48044:SF3),glycosyltransferase(PC00111)
	TraesCS5A02G438300LC	Cultivar	Cadenza	AM	35.91	-1.78	0.3	-5.89	3.95e-09	1.34e-07	NA
	TraesCS7B02G720000LC	Cultivar	Cadenza	AM	448.92	-1.77	0.18	-9.84	7.83e-23	1.29e-20	NA
	TraesCS2D02G726000LC	Cultivar	Cadenza	AM	31.2	-1.76	0.33	-5.28	1.27e-07	3.42e-06	NA
	TraesCS1B02G259600	Cultivar	Cadenza	AM	55.15	-1.76	0.28	-6.29	3.26e-10	1.28e-08	J domain-containing protein;TraesCS1B02G259600;ortholog,J DOMAIN-CONTAINING PROTEIN (PTHR44579:SF4),
	TraesCS4B02G272300	Cultivar	Cadenza	AM	132.59	-1.75	0.2	-8.84	9.46e-19	1.09e-16	Uncharacterized protein;TraesCS4B02G272300;ortholog,PROTEIN MID1-COMPLEMENTING ACTIVITY 1 (PTHR46604:SF3),
	TraesCS4B02G024100	Cultivar	Cadenza	AM	81.03	-1.74	0.29	-5.98	2.23e-09	7.8e-08	Uncharacterized protein;TraesCS4B02G024100;ortholog,ANK_REP_REGION DOMAIN-CONTAINING PROTEIN (PTHR46224:SF19),
	TraesCS1B02G472800	Cultivar	Cadenza	AM	170.11	-1.74	0.2	-8.56	1.12e-17	1.14e-15	Uncharacterized protein;TraesCS1B02G472800;ortholog,,
	TraesCS3B02G467600LC	Cultivar	Cadenza	AM	42.93	-1.74	0.3	-5.79	7.16e-09	2.33e-07	NA
	TraesCS7D02G432000	Cultivar	Cadenza	AM	222.34	-1.74	0.31	-5.69	1.29e-08	4.02e-07	Histone H3;TraesCS2A02G318900;ortholog,HISTONE H3-LIKE 1-RELATED (PTHR11426:SF210),histone(PC00118)
	TraesCS6B02G060600	Cultivar	Cadenza	AM	72.03	-1.73	0.2	-8.77	1.83e-18	2.04e-16	Uncharacterized protein;TraesCS6B02G060600;ortholog,OS02G0116500 PROTEIN (PTHR24320:SF200),dehydrogenase(PC00092)
	TraesCS6A02G026400	Cultivar	Cadenza	AM	89.78	-1.71	0.32	-5.33	9.75e-08	2.69e-06	Uncharacterized protein;TraesCS6A02G026400;ortholog,OS06G0731300 PROTEIN (PTHR37230:SF1),
	TraesCS6B02G355500	Cultivar	Cadenza	AM	102.55	-1.71	0.33	-5.25	1.56e-07	4.13e-06	Uncharacterized protein;TraesCS6B02G355500;ortholog,G1/S-SPECIFIC CYCLIN-E PROTEIN (PTHR34553:SF4),
	TraesCS4A02G652000LC	Cultivar	Cadenza	AM	39.87	-1.7	0.3	-5.61	2.03e-08	6.16e-07	NA
	TraesCS3A02G056400	Cultivar	Cadenza	AM	207.76	-1.7	0.18	-9.66	4.43e-22	6.91e-20	Uncharacterized protein;TraesCS3A02G056400;ortholog,SOLUTE CARRIER FAMILY 15 MEMBER 4 (PTHR11654:SF509),transporter(PC00227)
	TraesCS1A02G258510LC	Cultivar	Cadenza	AM	29.92	-1.7	0.3	-5.58	2.46e-08	7.36e-07	NA
	TraesCS3B02G611100	Cultivar	Cadenza	AM	98.75	-1.7	0.3	-5.69	1.28e-08	4.01e-07	Uncharacterized protein;TraesCS3B02G611100;ortholog,MITOCHONDRIAL IMPORT INNER MEMBRANE TRANSLOCASE SUBUNIT (PTHR19338:SF16),
	TraesCS5D02G567500	Cultivar	Cadenza	AM	25.31	-1.7	0.3	-5.67	1.43e-08	4.45e-07	Uncharacterized protein;TraesCS5D02G567500;ortholog,OS06G0121700 PROTEIN (PTHR36480:SF9),
	TraesCS1D02G111400LC	Cultivar	Cadenza	AM	29.09	-1.69	0.32	-5.27	1.38e-07	3.7e-06	NA
	TraesCS2D02G545300	Cultivar	Cadenza	AM	107.88	-1.68	0.16	-10.48	1.07e-25	2.17e-23	NA
	TraesCS4B02G006200	Cultivar	Cadenza	AM	28.09	-1.68	0.32	-5.2	1.97e-07	5.15e-06	Uncharacterized protein;TraesCS4B02G006200;ortholog,OS09G0569300 PROTEIN (PTHR46398:SF11),hydrolase(PC00121)
	TraesCS2B02G077200	Cultivar	Cadenza	AM	53.76	-1.68	0.28	-6.06	1.4e-09	5.03e-08	Microsomal prostaglandin E synthase 2;TraesCS2B02G077200;ortholog,PROSTAGLANDIN E SYNTHASE 2 (PTHR12782:SF5),reductase(PC00198)
	TraesCS2A02G510300	Cultivar	Cadenza	AM	102.77	-1.68	0.23	-7.43	1.08e-13	6.63e-12	Uncharacterized protein;TraesCS2A02G510300;ortholog,PROTEIN KINASE DOMAIN-CONTAINING PROTEIN (PTHR27005:SF170),transmembrane signal receptor(PC00197)
	TraesCS7A02G487800	Cultivar	Cadenza	AM	43.83	-1.67	0.27	-6.2	5.76e-10	2.18e-08	tRNA pseudouridine synthase;TraesCS7A02G487800;ortholog,TRNA PSEUDOURIDINE SYNTHASE (PTHR11142:SF10),lyase(PC00144)
	TraesCS4A02G314400	Cultivar	Cadenza	AM	52.67	-1.67	0.26	-6.47	9.98e-11	4.2e-09	NA
	TraesCS1D02G199100	Cultivar	Cadenza	AM	763.06	-1.67	0.21	-7.8	6.21e-15	4.46e-13	CS domain-containing protein;TraesCS1D02G199100;ortholog,INACTIVE SHIKIMATE KINASE LIKE 2, CHLOROPLASTIC-RELATED (PTHR21087:SF23),kinase(PC00137)
	TraesCS4A02G162700	Cultivar	Cadenza	AM	176.51	-1.67	0.24	-7.01	2.31e-12	1.2e-10	1-phosphatidylinositol-3-phosphate 5-kinase;TraesCS4A02G162700;ortholog,OS03G0399532 PROTEIN (PTHR45748:SF3),kinase(PC00137)
	TraesCS2D02G035500	Cultivar	Cadenza	AM	72.58	-1.67	0.29	-5.71	1.11e-08	3.49e-07	Uncharacterized protein;TraesCS2D02G035500;ortholog,OS05G0415900 PROTEIN (PTHR24286:SF40),oxygenase(PC00177)
	TraesCS5B02G016100	Cultivar	Cadenza	AM	487.43	-1.66	0.26	-6.36	2.03e-10	8.17e-09	Uncharacterized protein;TraesCS5B02G016100;ortholog,SUBFAMILY NOT NAMED (PTHR31048:SF118),
	TraesCS1B02G003200	Cultivar	Cadenza	AM	59.44	-1.66	0.28	-5.9	3.6e-09	1.22e-07	Protein kinase domain-containing protein;TraesCS1B02G003200;ortholog,PROTEIN KINASE DOMAIN-CONTAINING PROTEIN (PTHR45707:SF53),
	TraesCS6A02G002500	Cultivar	Cadenza	AM	51.15	-1.66	0.26	-6.36	2.03e-10	8.17e-09	Uncharacterized protein;TraesCS6A02G002500;ortholog,SUBFAMILY NOT NAMED (PTHR10938:SF5),translation initiation factor(PC00224)
	TraesCS4A02G481400	Cultivar	Cadenza	AM	394.39	-1.66	0.12	-14.16	1.6e-45	9.18e-43	Protein transport protein sec16;TraesCS4A02G481400;ortholog,SEC16_C DOMAIN-CONTAINING PROTEIN (PTHR13402:SF6),
	TraesCS6B02G189300	Cultivar	Cadenza	AM	389.99	-1.65	0.2	-8.32	9.05e-17	8.2e-15	Peptidylprolyl isomerase;TraesCS6B02G189300;ortholog,PEPTIDYL-PROLYL CIS-TRANS ISOMERASE FKBP16-1, CHLOROPLASTIC (PTHR43811:SF26),chaperone(PC00072)
	TraesCS6A02G011600	Cultivar	Cadenza	AM	141.38	-1.65	0.19	-8.48	2.28e-17	2.24e-15	Uncharacterized protein;TraesCS6A02G011600;ortholog,OS02G0104200 PROTEIN (PTHR34212:SF1),
	TraesCS2B02G092200LC	Cultivar	Cadenza	AM	28.17	-1.65	0.32	-5.21	1.92e-07	5.03e-06	NA
	TraesCS1B02G308600	Cultivar	Cadenza	AM	99.67	-1.65	0.18	-8.92	4.85e-19	5.78e-17	Uncharacterized protein;TraesCS1B02G308600;ortholog,OS05G0475300 PROTEIN (PTHR45898:SF6),transporter(PC00227)
	TraesCS1B02G228000	Cultivar	Cadenza	AM	76.92	-1.65	0.2	-8.41	4.1e-17	3.92e-15	SH2 domain-containing protein;TraesCS1B02G228000;ortholog,SIGNAL TRANSDUCER AND TRANSCRIPTION ACTIVATOR (PTHR11801:SF43),DNA-binding transcription factor(PC00218)
	TraesCS2B02G528700	Cultivar	Cadenza	AM	34.78	-1.65	0.31	-5.34	9.55e-08	2.64e-06	Uncharacterized protein;TraesCS2B02G528700;ortholog,SUBFAMILY NOT NAMED (PTHR33065:SF104),
	TraesCS2A02G106700	Cultivar	Cadenza	AM	35.63	-1.64	0.27	-5.98	2.19e-09	7.65e-08	Peroxidase;TraesCS2A02G106700;ortholog,PEROXIDASE (PTHR31388:SF251),peroxidase(PC00180)
	TraesCS3B02G541100	Cultivar	Cadenza	AM	134.25	-1.64	0.18	-9.08	1.06e-19	1.36e-17	NA
	TraesCS3D02G178100	Cultivar	Cadenza	AM	88.32	-1.63	0.21	-7.84	4.57e-15	3.35e-13	CCHC-type domain-containing protein;TraesCS3D02G178100;ortholog,CCHC-TYPE DOMAIN-CONTAINING PROTEIN (PTHR34210:SF3),
	TraesCS7D02G103800	Cultivar	Cadenza	AM	109.98	-1.63	0.25	-6.61	3.87e-11	1.73e-09	Transcription elongation factor 1 homolog;TraesCS7A02G108900;ortholog,TRANSCRIPTION ELONGATION FACTOR 1 HOMOLOG (PTHR20934:SF0),
	TraesCS3D02G142500	Cultivar	Cadenza	AM	568.56	-1.62	0.3	-5.48	4.33e-08	1.25e-06	Uncharacterized protein;TraesCS3D02G142500;ortholog,OS12G0529500 PROTEIN (PTHR33789:SF2),
	TraesCS4A02G486400	Cultivar	Cadenza	AM	190.78	-1.62	0.2	-8.09	6.06e-16	4.93e-14	Uncharacterized protein;TraesCS4A02G486400;ortholog,FAMILY PROTEIN, PUTATIVE (DUF3754)-RELATED (PTHR33645:SF2),protease(PC00190)
	TraesCS7A02G439300	Cultivar	Cadenza	AM	396.65	-1.61	0.3	-5.41	6.43e-08	1.81e-06	HMA domain-containing protein;TraesCS7A02G439300;ortholog,OS02G0530100 PROTEIN (PTHR22814:SF315),
	TraesCS4A02G462400	Cultivar	Cadenza	AM	60.22	-1.61	0.24	-6.75	1.46e-11	6.86e-10	Uncharacterized protein;TraesCS4A02G462400;ortholog,HALOACID DEHALOGENASE-LIKE HYDROLASE DOMAIN-CONTAINING PROTEIN SGPP (PTHR46193:SF9),phosphatase(PC00181)
	TraesCS5B02G503800	Cultivar	Cadenza	AM	1126.81	-1.61	0.24	-6.72	1.81e-11	8.39e-10	Uncharacterized protein;TraesCS5B02G503800;ortholog,39S RIBOSOMAL PROTEIN L18, MITOCHONDRIAL (PTHR12899:SF3),ribosomal protein(PC00202)
	TraesCS1B02G312100	Cultivar	Cadenza	AM	860.92	-1.61	0.2	-8	1.22e-15	9.57e-14	Glycosyltransferase;TraesCS1B02G312100;ortholog,GLYCOSYLTRANSFERASE (PTHR48044:SF50),glycosyltransferase(PC00111)
	TraesCS3D02G412700	Cultivar	Cadenza	AM	144.12	-1.61	0.26	-6.25	4.13e-10	1.6e-08	Aldedh domain-containing protein;TraesCS3D02G412700;ortholog,ALDEHYDE DEHYDROGENASE FAMILY 2 MEMBER C4 (PTHR11699:SF182),dehydrogenase(PC00092)
	TraesCS6A02G006400	Cultivar	Cadenza	AM	110.08	-1.59	0.18	-9.04	1.54e-19	1.93e-17	Uncharacterized protein;TraesCS6A02G006400;ortholog,60 KDA CHAPERONIN BETA SUBUNIT (PTHR45633:SF21),
	TraesCS7D02G341900	Cultivar	Cadenza	AM	98.35	-1.59	0.21	-7.6	3.04e-14	2e-12	Uncharacterized protein;TraesCS7D02G341900;ortholog,GAMMA-AMINOBUTYRATE TRANSAMINASE 3, MITOCHONDRIAL-RELATED (PTHR42684:SF11),transaminase(PC00216)
	TraesCS3B02G511800	Cultivar	Cadenza	AM	135.29	-1.58	0.15	-10.29	7.58e-25	1.45e-22	E3 ubiquitin protein ligase;TraesCS3B02G511800;ortholog,E3 UBIQUITIN-PROTEIN LIGASE BRE1 (PTHR23163:SF0),
	TraesCS7D02G498100	Cultivar	Cadenza	AM	137.08	-1.57	0.22	-6.96	3.33e-12	1.7e-10	Uncharacterized protein;TraesCS7D02G498100;ortholog,ALDEHYDE OXIDASE-LIKE PROTEIN-RELATED (PTHR11908:SF89),oxidoreductase(PC00176)
	TraesCS5B02G420000	Cultivar	Cadenza	AM	47.03	-1.57	0.28	-5.62	1.92e-08	5.86e-07	F-box domain-containing protein;TraesCS5B02G420000;ortholog,F-BOX DOMAIN-CONTAINING PROTEIN (PTHR32133:SF134),
	TraesCS1B02G348600	Cultivar	Cadenza	AM	49.43	-1.56	0.23	-6.67	2.64e-11	1.2e-09	Uncharacterized protein;TraesCS1B02G348600;ortholog,PROTEIN ALP1-LIKE (PTHR22930:SF135),
	TraesCS1A02G031200	Cultivar	Cadenza	AM	402.14	-1.56	0.17	-9.06	1.31e-19	1.65e-17	Protein kinase domain-containing protein;TraesCS1A02G031200;ortholog,SERINE/THREONINE-PROTEIN KINASE PBL10-RELATED (PTHR45621:SF7),
	TraesCS1B02G064800LC	Cultivar	Cadenza	AM	56.32	-1.56	0.26	-5.94	2.82e-09	9.73e-08	NA
	TraesCS7B02G017300	Cultivar	Cadenza	AM	133.05	-1.56	0.23	-6.69	2.26e-11	1.04e-09	Dirigent protein;TraesCS7B02G017300;ortholog,DIRIGENT PROTEIN (PTHR21495:SF50),
	TraesCS2B02G607200	Cultivar	Cadenza	AM	116.15	-1.56	0.19	-8.34	7.36e-17	6.79e-15	Protein kinase domain-containing protein;TraesCS2B02G607200;ortholog,LRRNT_2 DOMAIN-CONTAINING PROTEIN (PTHR46084:SF19),
	TraesCS6B02G081200LC	Cultivar	Cadenza	AM	52.89	-1.56	0.22	-6.94	3.99e-12	2.02e-10	NA
	TraesCS4B02G023400	Cultivar	Cadenza	AM	45.44	-1.55	0.25	-6.23	4.62e-10	1.77e-08	Uncharacterized protein;TraesCS4B02G023400;ortholog,CSC1-LIKE PROTEIN RXW8 (PTHR13018:SF117),
	TraesCS5D02G540000	Cultivar	Cadenza	AM	113.53	-1.55	0.27	-5.79	7.12e-09	2.32e-07	Glycosyltransferase;TraesCS5D02G540000;ortholog,GLYCOSYLTRANSFERASE (PTHR48049:SF86),glycosyltransferase(PC00111)
	TraesCS4A02G432300	Cultivar	Cadenza	AM	327.66	-1.55	0.19	-8.25	1.61e-16	1.42e-14	Protein kinase domain-containing protein;TraesCS4A02G432300;ortholog,PROTEIN KINASE DOMAIN-CONTAINING PROTEIN (PTHR24349:SF343),non-receptor serine/threonine protein kinase(PC00167)
	TraesCS7A02G541100	Cultivar	Cadenza	AM	172.75	-1.55	0.27	-5.79	7.05e-09	2.3e-07	Uncharacterized protein;TraesCS7A02G541100;ortholog,COATOMER SUBUNIT BETA'-2 (PTHR19876:SF61),vesicle coat protein(PC00235)
	TraesCS6A02G034800	Cultivar	Cadenza	AM	341.29	-1.54	0.3	-5.16	2.43e-07	6.25e-06	Histone H2A;TraesCS6A02G034800;ortholog,HISTONE H2A.1 (PTHR23430:SF250),histone(PC00118)
	TraesCS3B02G077100	Cultivar	Cadenza	AM	59.17	-1.54	0.24	-6.44	1.22e-10	5.05e-09	Uncharacterized protein;TraesCS3B02G077100;ortholog,MEDIATOR OF RNA POLYMERASE II TRANSCRIPTION SUBUNIT-RELATED (PTHR37188:SF1),general transcription factor(PC00259)
	TraesCS1D02G061500	Cultivar	Cadenza	AM	38.36	-1.54	0.3	-5.07	4.03e-07	9.98e-06	Uncharacterized protein;TraesCS1D02G061500;ortholog,INTERACTOR OF CONSTITUTIVE ACTIVE ROPS 2, CHLOROPLASTIC (PTHR34224:SF4),
	TraesCS5B02G568700	Cultivar	Cadenza	AM	474.34	-1.54	0.2	-7.78	7.03e-15	5.03e-13	Uncharacterized protein;TraesCS5B02G568700;ortholog,COP1-INTERACTING PROTEIN-LIKE PROTEIN (PTHR31008:SF2),
	TraesCS5B02G383900	Cultivar	Cadenza	AM	54.21	-1.53	0.23	-6.7	2.05e-11	9.45e-10	Uncharacterized protein;TraesCS5B02G383900;ortholog,DEOXYHYPUSINE SYNTHASE (PTHR11703:SF0),
	TraesCS4B02G003000	Cultivar	Cadenza	AM	404.24	-1.53	0.21	-7.38	1.55e-13	9.27e-12	MFS domain-containing protein;TraesCS4B02G003000;ortholog,ASCORBATE TRANSPORTER, CHLOROPLASTIC (PTHR11662:SF255),secondary carrier transporter(PC00258)
	TraesCS1B02G318600	Cultivar	Cadenza	AM	53.44	-1.53	0.25	-6.01	1.84e-09	6.53e-08	Uncharacterized protein;TraesCS1B02G318600;ortholog,CARDIOMYOPATHY-ASSOCIATED PROTEIN (PTHR33870:SF4),
	TraesCS6A02G004600	Cultivar	Cadenza	AM	121.72	-1.53	0.15	-10.1	5.7e-24	1.02e-21	ANK_REP_REGION domain-containing protein;TraesCS6A02G004600;ortholog,ANK_REP_REGION DOMAIN-CONTAINING PROTEIN (PTHR24184:SF18),
	TraesCS4B02G207400	Cultivar	Cadenza	AM	192.61	-1.52	0.14	-10.5	8.32e-26	1.72e-23	Uncharacterized protein;TraesCS4B02G207400;ortholog,REPEAT FAMILY PROTEIN, PUTATIVE, EXPRESSED-RELATED (PTHR24128:SF19),homeodomain transcription factor(PC00119)
	TraesCS7A02G439900	Cultivar	Cadenza	AM	165.32	-1.52	0.22	-7.02	2.18e-12	1.14e-10	Fe2OG dioxygenase domain-containing protein;TraesCS7A02G439900;ortholog,IRON/ASCORBATE OXIDOREDUCTASE DDB_G0283291-RELATED (PTHR47990:SF34),oxygenase(PC00177)
	TraesCS3D02G522900	Cultivar	Cadenza	AM	60.5	-1.51	0.28	-5.38	7.25e-08	2.03e-06	Uncharacterized protein;TraesCS3D02G522900;ortholog,SUBFAMILY NOT NAMED (PTHR34480:SF10),
	TraesCS7B02G554900LC	Cultivar	Cadenza	AM	147.09	-1.51	0.18	-8.58	9.87e-18	1.02e-15	NA
	TraesCS4A02G318100	Cultivar	Cadenza	AM	224.39	-1.51	0.26	-5.71	1.1e-08	3.48e-07	Cytokinin riboside 5'-monophosphate phosphoribohydrolase;TraesCS4A02G318100;ortholog,LOG FAMILY PROTEIN YJL055W (PTHR31223:SF70),
	TraesCS1B02G472000	Cultivar	Cadenza	AM	154.15	-1.5	0.18	-8.48	2.2e-17	2.18e-15	Uncharacterized protein;TraesCS1B02G472000;ortholog,TRIHELIX TRANSCRIPTION FACTOR (PTHR46327:SF6),
	TraesCS5B02G420600	Cultivar	Cadenza	AM	87.22	-1.5	0.21	-7.14	9.44e-13	5.16e-11	NA
	TraesCS4A02G435600	Cultivar	Cadenza	AM	113.61	-1.5	0.27	-5.45	4.9e-08	1.41e-06	DsbD_2 domain-containing protein;TraesCS4A02G435600;ortholog,CHLOROPLAST ZEBRA-NECROSIS PROTEIN (PTHR33876:SF8),
	TraesCS6A02G000700	Cultivar	Cadenza	AM	749.08	-1.49	0.1	-14.27	3.6e-46	2.19e-43	TPR_REGION domain-containing protein;TraesCS6A02G000700;ortholog,HSC70-INTERACTING PROTEIN (PTHR45883:SF2),
	TraesCS6B02G157400	Cultivar	Cadenza	AM	122.96	-1.48	0.22	-6.62	3.59e-11	1.61e-09	Uncharacterized protein;TraesCS6B02G157400;ortholog,F-BOX/KELCH-REPEAT PROTEIN OR23 (PTHR47850:SF1),
	TraesCS5B02G138600	Cultivar	Cadenza	AM	47.37	-1.48	0.24	-6.18	6.33e-10	2.39e-08	WD_REPEATS_REGION domain-containing protein;TraesCS5B02G138600;ortholog,ALADIN (PTHR14494:SF0),
	TraesCS6B02G233700	Cultivar	Cadenza	AM	40.72	-1.48	0.29	-5.1	3.39e-07	8.5e-06	E2F_TDP domain-containing protein;TraesCS6B02G233700;ortholog,TRANSCRIPTION FACTOR E2F1 (PTHR12081:SF18),general transcription factor(PC00259)
	TraesCS7B02G500300	Cultivar	Cadenza	AM	61.22	-1.47	0.27	-5.38	7.56e-08	2.11e-06	Uncharacterized protein;TraesCS7B02G500300;ortholog,PROLYL ENDOPEPTIDASE-LIKE (PTHR11757:SF19),serine protease(PC00203)
	TraesCS6B02G404500	Cultivar	Cadenza	AM	106.56	-1.47	0.22	-6.56	5.41e-11	2.38e-09	RRM domain-containing protein;TraesCS6B02G404500;ortholog,RRM DOMAIN-CONTAINING PROTEIN (PTHR15241:SF297),RNA splicing factor(PC00148)
	TraesCS1B02G097900	Cultivar	Cadenza	AM	183.23	-1.46	0.26	-5.67	1.42e-08	4.42e-07	Histone H4 variant TH011;TraesCS1A02G079900;ortholog,HISTONE H4 VARIANT TH011 (PTHR10484:SF190),histone(PC00118)
	TraesCS1B02G429100LC	Cultivar	Cadenza	AM	37.85	-1.46	0.29	-5.08	3.81e-07	9.47e-06	NA
	TraesCS1B02G472100	Cultivar	Cadenza	AM	529.14	-1.45	0.19	-7.79	6.89e-15	4.94e-13	ATP-dependent Clp protease proteolytic subunit;TraesCS1B02G472100;ortholog,ATP-DEPENDENT CLP PROTEASE PROTEOLYTIC SUBUNIT-RELATED PROTEIN 1, CHLOROPLASTIC (PTHR10381:SF55),serine protease(PC00203)
	TraesCS2A02G114300	Cultivar	Cadenza	AM	52.91	-1.45	0.27	-5.29	1.24e-07	3.34e-06	60S ribosome subunit biogenesis protein NIP7 homolog;TraesCS2A02G114300;ortholog,60S RIBOSOME SUBUNIT BIOGENESIS PROTEIN NIP7 HOMOLOG (PTHR23415:SF4),scaffold/adaptor protein(PC00226)
	TraesCS2A02G514800	Cultivar	Cadenza	AM	81.48	-1.44	0.25	-5.84	5.27e-09	1.75e-07	ERCC4 domain-containing protein;TraesCS2A02G514800;ortholog,ERCC4 DOMAIN-CONTAINING PROTEIN (PTHR21077:SF5),
	TraesCS6B02G141200	Cultivar	Cadenza	AM	45.73	-1.44	0.26	-5.64	1.67e-08	5.13e-07	GGACT domain-containing protein;TraesCS6B02G141200;ortholog,GGACT DOMAIN-CONTAINING PROTEIN (PTHR31544:SF3),
	TraesCS5B02G416700	Cultivar	Cadenza	AM	514.13	-1.43	0.19	-7.67	1.74e-14	1.18e-12	Citrate synthase;TraesCS5B02G416700;ortholog,CITRATE SYNTHASE, PEROXISOMAL (PTHR11739:SF4),transferase(PC00220)
	TraesCS3B02G283400	Cultivar	Cadenza	AM	109.23	-1.43	0.2	-7.21	5.45e-13	3.06e-11	DUF1336 domain-containing protein;TraesCS3B02G283400;ortholog,DUF1336 DOMAIN-CONTAINING PROTEIN (PTHR31558:SF3),
	TraesCS2B02G882600LC	Cultivar	Cadenza	AM	47.04	-1.42	0.24	-5.85	4.96e-09	1.66e-07	NA
	TraesCS4A02G393500	Cultivar	Cadenza	AM	1675.76	-1.42	0.17	-8.23	1.94e-16	1.68e-14	ACB domain-containing protein;TraesCS4A02G393500;ortholog,ACB DOMAIN-CONTAINING PROTEIN (PTHR23310:SF67),transfer/carrier protein(PC00219)
	TraesCS2A02G566700	Cultivar	Cadenza	AM	136.17	-1.42	0.19	-7.63	2.35e-14	1.57e-12	Protein kinase domain-containing protein;TraesCS2A02G566700;ortholog,SERINE/THREONINE-PROTEIN KINASE SRK2A-RELATED (PTHR24343:SF376),non-receptor serine/threonine protein kinase(PC00167)
	TraesCS2A02G496200	Cultivar	Cadenza	AM	142.8	-1.41	0.22	-6.53	6.45e-11	2.79e-09	Uncharacterized protein;TraesCS2A02G496200;ortholog,MOLYBDATE TRANSPORTER 2 (PTHR31970:SF9),
	TraesCS7B02G498600	Cultivar	Cadenza	AM	63.59	-1.41	0.22	-6.52	7.27e-11	3.13e-09	Uncharacterized protein;TraesCS7B02G498600;ortholog,OS06G0731900 PROTEIN (PTHR31210:SF85),
	TraesCS2A02G435000	Cultivar	Cadenza	AM	152.24	-1.4	0.17	-8.5	1.97e-17	1.96e-15	EF-hand domain-containing protein;TraesCS2A02G435000;ortholog,PROTEIN S100-A1-RELATED (PTHR11639:SF134),calmodulin-related(PC00061)
	TraesCS7D02G526100	Cultivar	Cadenza	AM	271.51	-1.4	0.16	-8.6	7.98e-18	8.29e-16	KIX_2 domain-containing protein;TraesCS7D02G526100;ortholog,MEDIATOR OF RNA POLYMERASE II TRANSCRIPTION SUBUNIT 15A-RELATED (PTHR33137:SF4),general transcription factor(PC00259)
	TraesCS4A02G434600	Cultivar	Cadenza	AM	322.93	-1.4	0.16	-8.92	4.63e-19	5.53e-17	Uncharacterized protein;TraesCS4A02G434600;ortholog,OS06G0115800 PROTEIN (PTHR31033:SF26),
	TraesCS7D02G191100	Cultivar	Cadenza	AM	137.5	-1.39	0.16	-8.93	4.27e-19	5.12e-17	RING-type domain-containing protein;TraesCS7D02G191100;ortholog,OS06G0231600 PROTEIN (PTHR46151:SF6),
	TraesCS7D02G715100LC	Cultivar	Cadenza	AM	50.01	-1.39	0.24	-5.78	7.58e-09	2.46e-07	NA
	TraesCS1A02G055000	Cultivar	Cadenza	AM	82.92	-1.38	0.23	-6.13	8.66e-10	3.2e-08	Uncharacterized protein;TraesCS1A02G055000;ortholog,THYLAKOID MEMBRANE PROTEIN TERC, CHLOROPLASTIC (PTHR30238:SF0),
	TraesCS5B02G383100	Cultivar	Cadenza	AM	50.17	-1.38	0.27	-5.15	2.61e-07	6.67e-06	NPH3 domain-containing protein;TraesCS5B02G383100;ortholog,NPH3 DOMAIN-CONTAINING PROTEIN (PTHR32370:SF8),
	TraesCS7D02G014200	Cultivar	Cadenza	AM	83.96	-1.38	0.24	-5.66	1.48e-08	4.6e-07	Protein DETOXIFICATION;TraesCS7D02G014200;ortholog,PROTEIN DETOXIFICATION (PTHR11206:SF377),transporter(PC00227)
	TraesCS5D02G536800	Cultivar	Cadenza	AM	49.16	-1.37	0.23	-6.02	1.7e-09	6.06e-08	AvrRpt-cleavage domain-containing protein;TraesCS5D02G536800;ortholog,AVRRPT-CLEAVAGE DOMAIN-CONTAINING PROTEIN (PTHR33159:SF37),
	TraesCS4A02G472900LC	Cultivar	Cadenza	AM	99.73	-1.36	0.21	-6.55	5.64e-11	2.47e-09	NA
	TraesCS4B02G399200	Cultivar	Cadenza	AM	580.12	-1.36	0.18	-7.59	3.09e-14	2.03e-12	Major facilitator superfamily domain-containing protein 5;TraesCS4B02G399200;ortholog,MAJOR FACILITATOR SUPERFAMILY DOMAIN-CONTAINING PROTEIN 5 (PTHR23516:SF13),transporter(PC00227)
	TraesCS4A02G474200	Cultivar	Cadenza	AM	575.3	-1.36	0.11	-12.3	8.56e-35	2.81e-32	Uncharacterized protein;TraesCS4A02G474200;ortholog,CHORISMATE SYNTHASE (PTHR34802:SF1),
	TraesCS6D02G008900	Cultivar	Cadenza	AM	265.68	-1.35	0.25	-5.47	4.56e-08	1.32e-06	Lipase_GDSL domain-containing protein;TraesCS6D02G008900;ortholog,LIPASE_GDSL DOMAIN-CONTAINING PROTEIN (PTHR22835:SF622),
	TraesCS7D02G277900	Cultivar	Cadenza	AM	831.74	-1.35	0.11	-12.12	8.34e-34	2.62e-31	Cytochrome c domain-containing protein;TraesCS7A02G278100;ortholog,CYTOCHROME C DOMAIN-CONTAINING PROTEIN (PTHR10266:SF11),
	TraesCS5B02G513100	Cultivar	Cadenza	AM	179.03	-1.35	0.23	-6.01	1.83e-09	6.5e-08	Uncharacterized protein;TraesCS5B02G513100;ortholog,HYDROLASE FAMILY 28 PROTEIN, PUTATIVE, EXPRESSED-RELATED (PTHR31339:SF9),lyase(PC00144)
	TraesCS2A02G511000	Cultivar	Cadenza	AM	155.07	-1.35	0.2	-6.76	1.37e-11	6.43e-10	Uncharacterized protein;TraesCS2A02G511000;ortholog,OS08G0416800 PROTEIN (PTHR34563:SF6),
	TraesCS7A02G066200	Cultivar	Cadenza	AM	307.3	-1.34	0.12	-10.72	8.08e-27	1.83e-24	Protein kinase domain-containing protein;TraesCS7A02G066200;ortholog,PROTEIN KINASE DOMAIN-CONTAINING PROTEIN (PTHR48054:SF9),transmembrane signal receptor(PC00197)
	TraesCS3B02G533100	Cultivar	Cadenza	AM	89.72	-1.33	0.25	-5.26	1.47e-07	3.93e-06	NAC domain-containing protein;TraesCS3B02G533100;ortholog,OS01G0378400 PROTEIN (PTHR31989:SF223),
	TraesCS4D02G201100	Cultivar	Cadenza	AM	395.57	-1.33	0.26	-5.14	2.8e-07	7.12e-06	Uncharacterized protein;TraesCS4D02G201100;ortholog,GLUTATHIONE S-TRANSFERASE L2, CHLOROPLASTIC (PTHR44328:SF11),transferase(PC00220)
	TraesCS2B02G050400	Cultivar	Cadenza	AM	128.65	-1.33	0.23	-5.72	1.04e-08	3.3e-07	Stress-response A/B barrel domain-containing protein;TraesCS2B02G050400;ortholog,STRESS-RESPONSE A/B BARREL DOMAIN-CONTAINING PROTEIN (PTHR33178:SF10),
	TraesCS7B02G460900	Cultivar	Cadenza	AM	416.38	-1.32	0.17	-7.67	1.71e-14	1.17e-12	KIX_2 domain-containing protein;TraesCS7B02G460900;ortholog,MEDIATOR OF RNA POLYMERASE II TRANSCRIPTION SUBUNIT 15A-RELATED (PTHR33137:SF4),general transcription factor(PC00259)
	TraesCS2D02G483700	Cultivar	Cadenza	AM	48.58	-1.31	0.24	-5.58	2.48e-08	7.41e-07	MFS domain-containing protein;TraesCS2D02G483700;ortholog,MFS DOMAIN-CONTAINING PROTEIN (PTHR24064:SF568),secondary carrier transporter(PC00258)
	TraesCS7A02G527600	Cultivar	Cadenza	AM	1006.5	-1.31	0.16	-8.11	5.1e-16	4.2e-14	60S ribosomal protein L27;TraesCS7A02G527600;ortholog,60S RIBOSOMAL PROTEIN L27 (PTHR10497:SF8),ribosomal protein(PC00202)
	TraesCS3D02G275700	Cultivar	Cadenza	AM	78.57	-1.31	0.21	-6.29	3.18e-10	1.25e-08	Uncharacterized protein;TraesCS3D02G275700;ortholog,GLUTAMATE CARBOXYPEPTIDASE 2 HOMOLOG (PTHR10404:SF46),metalloprotease(PC00153)
	TraesCS7D02G353900	Cultivar	Cadenza	AM	156.13	-1.31	0.2	-6.43	1.31e-10	5.39e-09	Aldedh domain-containing protein;TraesCS7D02G353900;ortholog,OS06G0592400 PROTEIN (PTHR11699:SF157),dehydrogenase(PC00092)
	TraesCS1B02G303200	Cultivar	Cadenza	AM	155.41	-1.3	0.21	-6.34	2.37e-10	9.44e-09	Uncharacterized protein;TraesCS1B02G303200;ortholog,OS03G0781800 PROTEIN (PTHR33085:SF59),
	TraesCS6B02G060700	Cultivar	Cadenza	AM	288.71	-1.3	0.12	-10.86	1.78e-27	4.22e-25	BHLH domain-containing protein;TraesCS6B02G060700;ortholog,BHLH DOMAIN-CONTAINING PROTEIN (PTHR46133:SF15),basic helix-loop-helix transcription factor(PC00055)
	TraesCS5D02G522700	Cultivar	Cadenza	AM	144.4	-1.3	0.16	-8.02	1.03e-15	8.16e-14	AAA domain-containing protein;TraesCS5D02G522700;ortholog,AAA DOMAIN-CONTAINING PROTEIN (PTHR23076:SF115),metalloprotease(PC00153)
	TraesCS4A02G481700	Cultivar	Cadenza	AM	111.68	-1.3	0.16	-8.22	2.03e-16	1.75e-14	Uncharacterized protein;TraesCS4A02G481700;ortholog,PROTEIN ARGININE N-METHYLTRANSFERASE 7 (PTHR11006:SF4),protein modifying enzyme(PC00260)
	TraesCS2A02G586000	Cultivar	Cadenza	AM	46.1	-1.29	0.24	-5.29	1.21e-07	3.27e-06	Uncharacterized protein;TraesCS2A02G586000;ortholog,OS07G0644700 PROTEIN (PTHR35545:SF8),
	TraesCS1B02G164900	Cultivar	Cadenza	AM	223.39	-1.29	0.15	-8.57	1.06e-17	1.09e-15	Riboflavin kinase;TraesCS1B02G164900;ortholog,RIBOFLAVIN KINASE (PTHR22749:SF6),
	TraesCS3B02G310300	Cultivar	Cadenza	AM	116.18	-1.29	0.23	-5.58	2.34e-08	7.06e-07	Uncharacterized protein;TraesCS3B02G310300;ortholog,3-HYDROXYISOBUTYRATE DEHYDROGENASE-LIKE 1, MITOCHONDRIAL-RELATED (PTHR43060:SF15),dehydrogenase(PC00092)
	TraesCS1B02G165500	Cultivar	Cadenza	AM	198.38	-1.28	0.19	-6.86	7.11e-12	3.49e-10	Uncharacterized protein;TraesCS1B02G165500;ortholog,PFKB DOMAIN-CONTAINING PROTEIN (PTHR42774:SF12),secondary carrier transporter(PC00258)
	TraesCS4B02G179000	Cultivar	Cadenza	AM	132.51	-1.28	0.18	-6.99	2.85e-12	1.47e-10	Uncharacterized protein;TraesCS4B02G179000;ortholog,SUBFAMILY NOT NAMED (PTHR11227:SF47),
	TraesCS3B02G566800	Cultivar	Cadenza	AM	151.12	-1.27	0.17	-7.36	1.82e-13	1.08e-11	RING-type domain-containing protein;TraesCS3B02G566800;ortholog,E3 UBIQUITIN-PROTEIN LIGASE RGLG3 (PTHR45751:SF18),
	TraesCS6A02G012100	Cultivar	Cadenza	AM	92.07	-1.27	0.24	-5.25	1.48e-07	3.94e-06	Uncharacterized protein;TraesCS6A02G012100;ortholog,CYTOCHROME P450 CYP709H1 (PTHR24282:SF145),oxygenase(PC00177)
	TraesCS5B02G392900	Cultivar	Cadenza	AM	196.63	-1.26	0.19	-6.76	1.41e-11	6.62e-10	RRM domain-containing protein;TraesCS5B02G392900;ortholog,RRM DOMAIN-CONTAINING PROTEIN (PTHR32343:SF9),RNA splicing factor(PC00148)
	TraesCS2B02G137400	Cultivar	Cadenza	AM	74.57	-1.26	0.22	-5.7	1.21e-08	3.78e-07	DNA polymerase;TraesCS2B02G137400;ortholog,DNA POLYMERASE ZETA CATALYTIC SUBUNIT (PTHR45812:SF1),DNA-directed DNA polymerase(PC00018)
	TraesCS7A02G344300	Cultivar	Cadenza	AM	100.05	-1.26	0.24	-5.29	1.21e-07	3.28e-06	Glycosyltransferase;TraesCS7A02G344300;ortholog,UDP-GLYCOSYLTRANSFERASE 76F1-RELATED (PTHR11926:SF1374),transferase(PC00220)
	TraesCS7B02G489700	Cultivar	Cadenza	AM	159.1	-1.26	0.16	-7.92	2.34e-15	1.78e-13	PA domain-containing protein;TraesCS7B02G489700;ortholog,SIGNAL PEPTIDE PEPTIDASE-LIKE 5 (PTHR12174:SF62),aspartic protease(PC00053)
	TraesCS6B02G258000	Cultivar	Cadenza	AM	191.93	-1.25	0.18	-7.02	2.3e-12	1.2e-10	Uncharacterized protein;TraesCS6B02G258000;ortholog,OS05G0146900 PROTEIN (PTHR18868:SF28),
	TraesCS7D02G200200	Cultivar	Cadenza	AM	71.23	-1.25	0.21	-5.94	2.87e-09	9.87e-08	DUF1618 domain-containing protein;TraesCS7D02G200200;ortholog,DUF1618 DOMAIN-CONTAINING PROTEIN (PTHR33074:SF66),
	TraesCS4A02G304400	Cultivar	Cadenza	AM	271.45	-1.25	0.25	-5.08	3.87e-07	9.62e-06	Fatty acyl-CoA reductase;TraesCS4A02G304400;ortholog,FATTY ACYL-COA REDUCTASE (PTHR11011:SF44),
	TraesCS4A02G359500	Cultivar	Cadenza	AM	445.49	-1.25	0.13	-9.85	7.16e-23	1.19e-20	SBP-type domain-containing protein;TraesCS4A02G359500;ortholog,SQUAMOSA PROMOTER-BINDING-LIKE PROTEIN 6 (PTHR31251:SF169),
	TraesCS4A02G297300	Cultivar	Cadenza	AM	182.04	-1.24	0.16	-7.76	8.75e-15	6.21e-13	Uncharacterized protein;TraesCS4A02G297300;ortholog,MEMBRALIN (PTHR21650:SF4),non-motor microtubule binding protein(PC00166)
	TraesCS4A02G276900	Cultivar	Cadenza	AM	211.37	-1.24	0.14	-8.72	2.66e-18	2.92e-16	Uncharacterized protein;TraesCS4A02G276900;ortholog,START DOMAIN-CONTAINING PROTEIN (PTHR34560:SF1),
	TraesCS1B02G343800	Cultivar	Cadenza	AM	77.1	-1.23	0.21	-6	2.03e-09	7.14e-08	Lipoyl synthase, chloroplastic;LIP1P;ortholog,LIPOYL SYNTHASE, CHLOROPLASTIC (PTHR10949:SF30),
	TraesCS3B02G563400	Cultivar	Cadenza	AM	82.24	-1.23	0.2	-6.05	1.44e-09	5.15e-08	Protein DETOXIFICATION;TraesCS3B02G563400;ortholog,PROTEIN DETOXIFICATION (PTHR11206:SF265),transporter(PC00227)
	TraesCS1B02G167800	Cultivar	Cadenza	AM	938.8	-1.23	0.12	-10.39	2.88e-25	5.68e-23	Hydrolase_4 domain-containing protein;TraesCS1B02G167800;ortholog,OS01G0362100 PROTEIN (PTHR22753:SF14),
	TraesCS3A02G258800	Cultivar	Cadenza	AM	325.02	-1.21	0.22	-5.52	3.31e-08	9.76e-07	Methyltransf_11 domain-containing protein;TraesCS3A02G258800;ortholog,METHYLTRANSF_25 DOMAIN-CONTAINING PROTEIN (PTHR44307:SF2),methyltransferase(PC00155)
	TraesCS3B02G562500	Cultivar	Cadenza	AM	54.73	-1.21	0.23	-5.19	2.05e-07	5.32e-06	Protein DETOXIFICATION;TraesCS3B02G562500;ortholog,PROTEIN DETOXIFICATION (PTHR11206:SF265),transporter(PC00227)
	TraesCS2B02G524400	Cultivar	Cadenza	AM	99.18	-1.21	0.23	-5.17	2.28e-07	5.89e-06	Uncharacterized protein;TraesCS2B02G524400;ortholog,,
	TraesCS6B02G065300	Cultivar	Cadenza	AM	296.04	-1.21	0.23	-5.22	1.82e-07	4.78e-06	Uncharacterized protein;TraesCS6B02G065300;ortholog,PROTEIN CHLORORESPIRATORY REDUCTION 6, CHLOROPLASTIC (PTHR35724:SF1),
	TraesCS2B02G524200	Cultivar	Cadenza	AM	163.03	-1.21	0.16	-7.5	6.25e-14	3.96e-12	Mediator of RNA polymerase II transcription subunit 7;TraesCS2A02G495900;ortholog,MEDIATOR OF RNA POLYMERASE II TRANSCRIPTION SUBUNIT 7 (PTHR21428:SF11),general transcription factor(PC00259)
	TraesCS1B02G291500	Cultivar	Cadenza	AM	798.14	-1.21	0.2	-6.13	8.94e-10	3.29e-08	Aldo_ket_red domain-containing protein;TraesCS1B02G291500;ortholog,ALDO-KETO REDUCTASE FAMILY 1 MEMBER A1 (PTHR11732:SF421),reductase(PC00198)
	TraesCS2B02G040200	Cultivar	Cadenza	AM	319.14	-1.2	0.12	-9.66	4.37e-22	6.84e-20	Uncharacterized protein;TraesCS2B02G040200;ortholog,OS04G0181100 PROTEIN (PTHR31474:SF5),
	TraesCS6B02G386500	Cultivar	Cadenza	AM	230.03	-1.19	0.12	-10.12	4.66e-24	8.43e-22	Uncharacterized protein;TraesCS6A02G353800;ortholog,SERINC-DOMAIN CONTAINING SERINE AND SPHINGOLIPID BIOSYNTHESIS PROTEIN (PTHR10383:SF54),protein-binding activity modulator(PC00095)
	TraesCS1B02G480100	Cultivar	Cadenza	AM	619.35	-1.19	0.12	-10.08	6.44e-24	1.14e-21	Uncharacterized protein;TraesCS1B02G480100;ortholog,PROTEIN ARGONAUTE 4B (PTHR22891:SF127),translation initiation factor(PC00224)
	TraesCS4B02G029700	Cultivar	Cadenza	AM	73.76	-1.18	0.2	-6.05	1.41e-09	5.07e-08	AMPK1_CBM domain-containing protein;TraesCS4B02G029700;ortholog,PROTEIN PTST HOMOLOG 2, CHLOROPLASTIC (PTHR47434:SF1),
	TraesCS4B02G049700	Cultivar	Cadenza	AM	685.38	-1.18	0.12	-10.18	2.38e-24	4.43e-22	PCI domain-containing protein;TraesCS4B02G049700;ortholog,26S PROTEASOME NON-ATPASE REGULATORY SUBUNIT 8 (PTHR12387:SF0),protease(PC00190)
	TraesCS3A02G533200	Cultivar	Cadenza	AM	156.32	-1.18	0.17	-6.98	2.95e-12	1.52e-10	Pectin acetylesterase;TraesCS3A02G533200;ortholog,PECTIN ACETYLESTERASE (PTHR21562:SF44),
	TraesCS1A02G030600	Cultivar	Cadenza	AM	124.9	-1.17	0.2	-5.76	8.37e-09	2.69e-07	Uncharacterized protein;TraesCS1A02G030600;ortholog,RESPIRASOME COMPLEX ASSEMBLY FACTOR 1 (PTHR12906:SF0),
	TraesCS5D02G500300	Cultivar	Cadenza	AM	170.16	-1.17	0.19	-6.25	4.09e-10	1.58e-08	Smr domain-containing protein;TraesCS5D02G500300;ortholog,OS03G0824100 PROTEIN (PTHR47937:SF1),
	TraesCS2A02G014300	Cultivar	Cadenza	AM	581.45	-1.16	0.17	-6.95	3.69e-12	1.88e-10	Uncharacterized protein;TraesCS2A02G014300;ortholog,OS04G0136700 PROTEIN (PTHR43080:SF23),
	TraesCS1B02G337600	Cultivar	Cadenza	AM	87.26	-1.16	0.22	-5.22	1.75e-07	4.62e-06	Uncharacterized protein;TraesCS1B02G337600;ortholog,OS01G0522400 PROTEIN (PTHR33115:SF24),
	TraesCS6B02G206800	Cultivar	Cadenza	AM	274.79	-1.15	0.19	-6.07	1.25e-09	4.52e-08	ADP,ATP carrier protein;TraesCS6B02G206800;ortholog,ADP,ATP CARRIER PROTEIN (PTHR31187:SF3),
	TraesCS3A02G010300	Cultivar	Cadenza	AM	230.73	-1.15	0.15	-7.57	3.63e-14	2.36e-12	Uncharacterized protein;TraesCS3A02G010300;ortholog,GLYCOSYLTRANSFERASE (PTHR48045:SF2),glycosyltransferase(PC00111)
	TraesCS4D02G182300	Cultivar	Cadenza	AM	76.62	-1.15	0.19	-5.91	3.36e-09	1.15e-07	Uncharacterized protein;TraesCS4D02G182300;ortholog,GPN-LOOP GTPASE 1 (PTHR21231:SF8),small GTPase(PC00208)
	TraesCS2A02G039900LC	Cultivar	Cadenza	AM	136.06	-1.14	0.2	-5.75	8.73e-09	2.79e-07	NA
	TraesCS2B02G596900	Cultivar	Cadenza	AM	130.14	-1.14	0.15	-7.36	1.79e-13	1.07e-11	Uncharacterized protein;TraesCS2B02G596900;ortholog,ACYL-COA-BINDING DOMAIN-CONTAINING PROTEIN 1 (PTHR24119:SF0),
	TraesCS1B02G469400	Cultivar	Cadenza	AM	338.64	-1.13	0.12	-9.61	7.38e-22	1.13e-19	Protein kinase domain-containing protein;TraesCS1B02G469400;ortholog,PROTEIN KINASE DOMAIN-CONTAINING PROTEIN (PTHR47984:SF4),
	TraesCS3A02G017100	Cultivar	Cadenza	AM	184.72	-1.13	0.22	-5.25	1.55e-07	4.1e-06	Protein kinase domain-containing protein;TraesCS3A02G017100;ortholog,PROTEIN KINASE DOMAIN-CONTAINING PROTEIN (PTHR27009:SF74),
	TraesCS7A02G470400	Cultivar	Cadenza	AM	237.97	-1.13	0.12	-9.04	1.62e-19	2.01e-17	Molybdenum cofactor sulfurase;TraesCS7A02G470400;ortholog,MOLYBDENUM COFACTOR SULFURASE (PTHR14237:SF80),
	TraesCS2B02G134700	Cultivar	Cadenza	AM	74.01	-1.12	0.2	-5.64	1.74e-08	5.34e-07	Uncharacterized protein;TraesCS2B02G134700;ortholog,SUBFAMILY NOT NAMED (PTHR33065:SF85),
	TraesCS2B02G236800	Cultivar	Cadenza	AM	144.53	-1.1	0.16	-6.7	2.07e-11	9.54e-10	Receptor-like serine/threonine-protein kinase;TraesCS2B02G236800;ortholog,RECEPTOR-LIKE SERINE/THREONINE-PROTEIN KINASE (PTHR27006:SF460),
	TraesCS5A02G550100LC	Cultivar	Cadenza	AM	171.19	-1.1	0.15	-7.28	3.4e-13	1.96e-11	NA
	TraesCS3B02G089700	Cultivar	Cadenza	AM	142.37	-1.1	0.14	-7.96	1.67e-15	1.29e-13	Uncharacterized protein;TraesCS3B02G089700;ortholog,EXPRESSED PROTEIN (PTHR33981:SF3),
	TraesCS4B02G314600	Cultivar	Cadenza	AM	135.99	-1.09	0.18	-6.15	7.89e-10	2.93e-08	Glycinamide ribonucleotide synthetase;TraesCS4B02G314600;ortholog,GLYCINAMIDE RIBONUCLEOTIDE SYNTHETASE (PTHR43472:SF5),ligase(PC00142)
	TraesCS1D02G024400	Cultivar	Cadenza	AM	683.64	-1.09	0.11	-9.7	2.99e-22	4.74e-20	Uncharacterized protein;TraesCS1D02G024400;ortholog,OS05G0107600 PROTEIN (PTHR11384:SF54),ATP-binding cassette (ABC) transporter(PC00003)
	TraesCS7D02G277800	Cultivar	Cadenza	AM	693.46	-1.08	0.15	-7.31	2.76e-13	1.6e-11	Acid phosphatase;TraesCS7D02G277800;ortholog,ACID PHOSPHATASE-RELATED (PTHR47439:SF1),protein phosphatase(PC00195)
	TraesCS4A02G474100	Cultivar	Cadenza	AM	550.78	-1.08	0.12	-9.32	1.14e-20	1.57e-18	HTH myb-type domain-containing protein;TraesCS4A02G474100;ortholog,HTH MYB-TYPE DOMAIN-CONTAINING PROTEIN (PTHR12802:SF121),chromatin/chromatin-binding, or -regulatory protein(PC00077)
	TraesCS2A02G566600	Cultivar	Cadenza	AM	238.45	-1.08	0.18	-5.92	3.13e-09	1.07e-07	LisH domain-containing protein;TraesCS2A02G566600;ortholog,DDB1- AND CUL4-ASSOCIATED FACTOR 1 (PTHR13129:SF4),
	TraesCS2B02G137300	Cultivar	Cadenza	AM	944.76	-1.08	0.09	-11.69	1.4e-31	4.09e-29	Xylose isomerase;TraesCS2B02G137300;ortholog,XYLOSE ISOMERASE (PTHR32176:SF0),isomerase(PC00135)
	TraesCS3B02G042400	Cultivar	Cadenza	AM	260.47	-1.07	0.15	-7.01	2.31e-12	1.2e-10	Uncharacterized protein;TraesCS3B02G042400;ortholog,AP2/ERF DOMAIN-CONTAINING PROTEIN (PTHR31190:SF125),
	TraesCS2B02G205700	Cultivar	Cadenza	AM	87.14	-1.06	0.19	-5.63	1.82e-08	5.58e-07	RRM domain-containing protein;TraesCS2B02G205700;ortholog,RRM DOMAIN-CONTAINING PROTEIN (PTHR46754:SF8),
	TraesCS1B02G476600	Cultivar	Cadenza	AM	201.79	-1.06	0.17	-6.3	2.88e-10	1.14e-08	AAA domain-containing protein;TraesCS1B02G476600;ortholog,AAA DOMAIN-CONTAINING PROTEIN (PTHR23076:SF103),metalloprotease(PC00153)
	TraesCS1B02G001600	Cultivar	Cadenza	AM	131.7	-1.06	0.17	-6.24	4.51e-10	1.74e-08	Uncharacterized protein;TraesCS1B02G001600;ortholog,OS02G0291500 PROTEIN (PTHR31755:SF3),
	TraesCS3B02G307400	Cultivar	Cadenza	AM	69.49	-1.05	0.2	-5.24	1.65e-07	4.36e-06	S4 RNA-binding domain-containing protein;TraesCS3B02G307400;ortholog,CALPONIN-LIKE DOMAIN PROTEIN-RELATED (PTHR32219:SF3),
	TraesCS5B02G551900	Cultivar	Cadenza	AM	265.6	-1.04	0.2	-5.25	1.5e-07	3.99e-06	CRAL-TRIO domain-containing protein;TraesCS5B02G551900;ortholog,CRAL-TRIO DOMAIN-CONTAINING PROTEIN (PTHR46277:SF3),
	TraesCS3B02G566900	Cultivar	Cadenza	AM	189.59	-1.03	0.2	-5.24	1.6e-07	4.24e-06	Uncharacterized protein;TraesCS3B02G566900;ortholog,SPLICING FACTOR 3A SUBUNIT 1 (PTHR15316:SF1),RNA splicing factor(PC00148)
	TraesCS2A02G107100	Cultivar	Cadenza	AM	698.11	-1.03	0.18	-5.7	1.2e-08	3.77e-07	Potassium transporter;TraesCS2A02G107100;ortholog,POTASSIUM TRANSPORTER 2 (PTHR30540:SF6),transporter(PC00227)
	TraesCS2A02G584900	Cultivar	Cadenza	AM	85.32	-1.02	0.19	-5.28	1.28e-07	3.46e-06	Cysteine protease;TraesCS2A02G584900;ortholog,CCT-ALPHA (PTHR11353:SF213),chaperonin(PC00073)
	TraesCS1B02G479100	Cultivar	Cadenza	AM	90.3	-1.01	0.16	-6.33	2.43e-10	9.65e-09	Heterotrimeric G protein alpha subunit;TraesCS1B02G479100;ortholog,GUANINE NUCLEOTIDE-BINDING PROTEIN G(O) SUBUNIT ALPHA (PTHR10218:SF302),heterotrimeric G-protein(PC00117)
	TraesCS4A02G444300	Cultivar	Cadenza	AM	507.08	-1	0.15	-6.83	8.25e-12	4.01e-10	CBM20 domain-containing protein;TraesCS4A02G444300;ortholog,PHOSPHOGLUCAN, WATER DIKINASE, CHLOROPLASTIC (PTHR47453:SF1),kinase(PC00137)
	TraesCS5D02G542400	Cultivar	Cadenza	AM	313.6	-1	0.15	-6.74	1.6e-11	7.48e-10	Glutaredoxin domain-containing protein;TraesCS5D02G542400;ortholog,GLUTAREDOXIN-3-RELATED (PTHR10293:SF16),reductase(PC00198)
	TraesCS2B02G008900	Cultivar	Cadenza	AM	288.26	-0.99	0.12	-8.44	3.14e-17	3.03e-15	Uncharacterized protein;TraesCS2B02G008900;ortholog,SECRETORY 24AB, ISOFORM A (PTHR13803:SF39),vesicle coat protein(PC00235)
	TraesCS4A02G303500	Cultivar	Cadenza	AM	257.03	-0.99	0.11	-8.93	4.33e-19	5.18e-17	HPt domain-containing protein;HP;ortholog,HISTIDINE-CONTAINING PHOSPHOTRANSFER PROTEIN 2 (PTHR28242:SF30),
	TraesCS1A02G165300	Cultivar	Cadenza	AM	125.22	-0.98	0.16	-6.09	1.16e-09	4.22e-08	Uncharacterized protein;TraesCS1A02G165300;ortholog,METALLOPHOS DOMAIN-CONTAINING PROTEIN (PTHR36492:SF2),
	TraesCS7A02G452100	Cultivar	Cadenza	AM	1045.74	-0.98	0.17	-5.65	1.64e-08	5.06e-07	AAI domain-containing protein;TraesCS7A02G452100;ortholog,AAI DOMAIN-CONTAINING PROTEIN (PTHR33122:SF7),
	TraesCS1B02G150000	Cultivar	Cadenza	AM	362.17	-0.98	0.1	-9.77	1.45e-22	2.35e-20	Uncharacterized protein;TraesCS1B02G150000;ortholog,PROTEIN ZNTA (PTHR11040:SF70),secondary carrier transporter(PC00258)
	TraesCS4B02G019100	Cultivar	Cadenza	AM	287.03	-0.97	0.15	-6.49	8.74e-11	3.72e-09	Uncharacterized protein;TraesCS4B02G019100;ortholog,OS03G0666500 PROTEIN (PTHR24073:SF1180),
	TraesCS4A02G485300	Cultivar	Cadenza	AM	843.64	-0.97	0.13	-7.59	3.32e-14	2.17e-12	WD_REPEATS_REGION domain-containing protein;TraesCS4A02G485300;ortholog,WD_REPEATS_REGION DOMAIN-CONTAINING PROTEIN (PTHR19878:SF17),
	TraesCS1B02G290900	Cultivar	Cadenza	AM	187.91	-0.96	0.13	-7.32	2.47e-13	1.44e-11	Protein YIPF;TraesCS1B02G290900;ortholog,PROTEIN YIPF (PTHR12822:SF5),
	TraesCS1B02G002000	Cultivar	Cadenza	AM	699.77	-0.96	0.12	-7.8	6.15e-15	4.43e-13	HDAC_interact domain-containing protein;TraesCS1B02G002000;ortholog,HDAC_INTERACT DOMAIN-CONTAINING PROTEIN (PTHR12346:SF0),chromatin/chromatin-binding, or -regulatory protein(PC00077)
	TraesCS1B02G001800	Cultivar	Cadenza	AM	301.13	-0.96	0.14	-6.66	2.74e-11	1.25e-09	Phospholipid-transporting ATPase;TraesCS1B02G001800;ortholog,PHOSPHOLIPID-TRANSPORTING ATPASE (PTHR24092:SF65),primary active transporter(PC00068)
	TraesCS6B02G063300	Cultivar	Cadenza	AM	189.09	-0.94	0.17	-5.63	1.78e-08	5.45e-07	GMP synthase (glutamine-hydrolyzing);TraesCS6B02G063300;ortholog,GMP SYNTHASE [GLUTAMINE-HYDROLYZING] (PTHR11922:SF2),ligase(PC00142)
	TraesCS2B02G594300	Cultivar	Cadenza	AM	167.21	-0.92	0.15	-6.13	9.03e-10	3.32e-08	Uncharacterized protein;TraesCS2B02G594300;ortholog,PROTEIN RALF-LIKE 31 (PTHR33136:SF36),
	TraesCS5D02G500400	Cultivar	Cadenza	AM	180.16	-0.92	0.12	-7.63	2.43e-14	1.62e-12	MTS domain-containing protein;TraesCS5D02G500400;ortholog,METHYLTRANSFERASE N6AMT1 (PTHR45875:SF1),methyltransferase(PC00155)
	TraesCS1B02G469200	Cultivar	Cadenza	AM	99.18	-0.92	0.18	-5.19	2.13e-07	5.53e-06	DUF2062 domain-containing protein;TraesCS1B02G469200;ortholog,DUF2062 DOMAIN-CONTAINING PROTEIN (PTHR35102:SF1),ubiquitin-protein ligase(PC00234)
	TraesCS4A02G442900	Cultivar	Cadenza	AM	173.64	-0.91	0.17	-5.49	3.97e-08	1.15e-06	Uncharacterized protein;TraesCS4A02G442900;ortholog,PEROXISOMAL MEMBRANE PROTEIN 11C-RELATED (PTHR12652:SF10),
	TraesCS4A02G462100	Cultivar	Cadenza	AM	151.1	-0.91	0.15	-6.16	7.21e-10	2.69e-08	Uncharacterized protein;TraesCS4A02G462100;ortholog,U4/U6.U5 TRI-SNRNP-ASSOCIATED PROTEIN 2 (PTHR21646:SF16),cysteine protease(PC00081)
	TraesCS7A02G549100	Cultivar	Cadenza	AM	202.27	-0.9	0.14	-6.55	5.65e-11	2.47e-09	1,4-alpha-glucan branching enzyme;TraesCS7A02G549100;ortholog,1,4-ALPHA-GLUCAN-BRANCHING ENZYME, CHLOROPLASTIC/AMYLOPLASTIC (PTHR43651:SF2),amylase(PC00048)
	TraesCS1D02G023400	Cultivar	Cadenza	AM	177.93	-0.9	0.15	-6.09	1.1e-09	4.02e-08	Rab-GAP TBC domain-containing protein;TraesCS1D02G023400;ortholog,OS08G0337700 PROTEIN (PTHR22957:SF636),GTPase-activating protein(PC00257)
	TraesCS4D02G057300	Cultivar	Cadenza	AM	352.54	-0.9	0.11	-7.9	2.88e-15	2.18e-13	Uncharacterized protein;TraesCS4D02G057300;ortholog,EXPRESSED PROTEIN (PTHR33700:SF16),
	TraesCS1B02G066400	Cultivar	Cadenza	AM	98.82	-0.9	0.16	-5.64	1.69e-08	5.18e-07	Uncharacterized protein;TraesCS1B02G066400;ortholog,ALCOHOL DEHYDROGENASE-LIKE 4 (PTHR43880:SF56),dehydrogenase(PC00092)
	TraesCS5B02G496400	Cultivar	Cadenza	AM	963.71	-0.9	0.16	-5.51	3.68e-08	1.08e-06	Alpha-mannosidase;TraesCS5B02G496400;ortholog,ALPHA-MANNOSIDASE 2-RELATED (PTHR11607:SF3),
	TraesCS2A02G494700	Cultivar	Cadenza	AM	177.64	-0.89	0.16	-5.59	2.3e-08	6.94e-07	Mediator of RNA polymerase II transcription subunit 13;TraesCS2A02G494700;ortholog,MEDIATOR OF RNA POLYMERASE II TRANSCRIPTION SUBUNIT 13 (PTHR48249:SF3),
	TraesCS3A02G026500	Cultivar	Cadenza	AM	460.62	-0.88	0.12	-7.25	4.29e-13	2.44e-11	ABC transporter domain-containing protein;TraesCS3A02G026500;ortholog,ABC TRANSPORTER G FAMILY MEMBER 7 (PTHR19241:SF617),ATP-binding cassette (ABC) transporter(PC00003)
	TraesCS5D02G374200	Cultivar	Cadenza	AM	289.73	-0.88	0.15	-6.05	1.43e-09	5.15e-08	BED-type domain-containing protein;TraesCS5D02G374200;ortholog,BUB3-INTERACTING AND GLEBS MOTIF-CONTAINING PROTEIN ZNF207 (PTHR23215:SF0),DNA metabolism protein(PC00009)
	TraesCS1D02G074600	Cultivar	Cadenza	AM	229.61	-0.88	0.17	-5.08	3.7e-07	9.24e-06	Acetylornithine transaminase;TraesCS1D02G074600;ortholog,ACETYLORNITHINE AMINOTRANSFERASE, MITOCHONDRIAL (PTHR11986:SF79),transaminase(PC00216)
	TraesCS1B02G480800	Cultivar	Cadenza	AM	98.78	-0.88	0.17	-5.08	3.75e-07	9.33e-06	H15 domain-containing protein;TraesCS1B02G480800;ortholog,H15 DOMAIN-CONTAINING PROTEIN (PTHR11467:SF98),histone(PC00118)
	TraesCS1D02G266700	Cultivar	Cadenza	AM	205.92	-0.86	0.16	-5.49	4.08e-08	1.19e-06	Hexosyltransferase;TraesCS1D02G266700;ortholog,UDP-GLUCURONATE:XYLAN ALPHA-GLUCURONOSYLTRANSFERASE 3-RELATED (PTHR11183:SF56),glycosyltransferase(PC00111)
	TraesCS1B02G255900	Cultivar	Cadenza	AM	202.05	-0.85	0.15	-5.77	8.05e-09	2.6e-07	Beta-mannosidase;TraesCS1B02G255900;ortholog,MANNOSYLGLYCOPROTEIN ENDO-BETA-MANNOSIDASE (PTHR43536:SF1),galactosidase(PC00104)
	TraesCS2B02G507700	Cultivar	Cadenza	AM	426.99	-0.83	0.14	-5.84	5.36e-09	1.78e-07	Epimerase domain-containing protein;TraesCS2B02G507700;ortholog,EPIMERASE DOMAIN-CONTAINING PROTEIN (PTHR10366:SF707),dehydratase(PC00091)
	TraesCS1B02G377000	Cultivar	Cadenza	AM	960.59	-0.83	0.11	-7.41	1.31e-13	7.97e-12	Uncharacterized protein;TraesCS1B02G377000;ortholog,NUCLEOSOME ASSEMBLY PROTEIN 1,2 (PTHR11875:SF149),chromatin/chromatin-binding, or -regulatory protein(PC00077)
	TraesCS6B02G272800	Cultivar	Cadenza	AM	286.29	-0.83	0.16	-5.07	3.92e-07	9.74e-06	Uncharacterized protein;TraesCS6B02G272800;ortholog,HETERODIMERIC GERANYLGERANYL PYROPHOSPHATE SYNTHASE SMALL SUBUNIT, CHLOROPLASTIC (PTHR43281:SF5),acyltransferase(PC00042)
	TraesCS1A02G323600	Cultivar	Cadenza	AM	432.95	-0.81	0.13	-6.16	7.22e-10	2.7e-08	NA
	TraesCS6B02G192500	Cultivar	Cadenza	AM	387.12	-0.8	0.14	-5.81	6.41e-09	2.1e-07	POTRA domain-containing protein;TraesCS6B02G192500;ortholog,OUTER ENVELOPE PROTEIN 80, CHLOROPLASTIC (PTHR12815:SF32),
	TraesCS1B02G360800	Cultivar	Cadenza	AM	415.22	-0.79	0.14	-5.73	1.02e-08	3.23e-07	Reticulon-like protein;TraesCS1B02G360800;ortholog,RETICULON-LIKE PROTEIN (PTHR10994:SF132),membrane traffic protein(PC00150)
	TraesCS2B02G024400	Cultivar	Cadenza	AM	149.86	-0.78	0.15	-5.21	1.9e-07	4.98e-06	Uncharacterized protein;TraesCS2B02G024400;ortholog,MEIOSIS-SPECIFIC PROTEIN ASY3 (PTHR36027:SF1),
	TraesCS1B02G479800	Cultivar	Cadenza	AM	331.71	-0.77	0.13	-6.13	8.59e-10	3.18e-08	Structural maintenance of chromosomes protein 5;TraesCS1B02G479800;ortholog,STRUCTURAL MAINTENANCE OF CHROMOSOMES PROTEIN 5 (PTHR45916:SF1),
	TraesCS1B02G129300	Cultivar	Cadenza	AM	365.74	-0.77	0.13	-5.8	6.56e-09	2.15e-07	Uncharacterized protein;TraesCS1B02G129300;ortholog,OS05G0163700 PROTEIN (PTHR43188:SF10),oxidase(PC00175)
	TraesCS1A02G430400	Cultivar	Cadenza	AM	237.43	-0.74	0.14	-5.33	9.82e-08	2.7e-06	Uncharacterized protein;TraesCS1A02G430400;ortholog,LYSINE-SPECIFIC DEMETHYLASE JMJ16-RELATED (PTHR10694:SF113),histone modifying enzyme(PC00261)
	TraesCS2B02G077300	Cultivar	Cadenza	AM	351.45	-0.74	0.12	-6.13	8.72e-10	3.22e-08	GTP--RNA guanylyltransferase;TraesCS2B02G077300;ortholog,GTP--RNA GUANYLYLTRANSFERASE (PTHR10367:SF13),mRNA capping factor(PC00145)
	TraesCS3B02G603500	Cultivar	Cadenza	AM	194.44	-0.74	0.14	-5.32	1.04e-07	2.85e-06	DUF4005 domain-containing protein;TraesCS3B02G603500;ortholog,DUF4005 DOMAIN-CONTAINING PROTEIN (PTHR32295:SF138),
	TraesCS4B02G152700	Cultivar	Cadenza	AM	267.02	-0.71	0.11	-6.29	3.15e-10	1.24e-08	HP domain-containing protein;TraesCS4B02G152700;ortholog,VILLIN-2 (PTHR11977:SF98),non-motor actin binding protein(PC00165)
	TraesCS1B02G481100	Cultivar	Cadenza	AM	613.22	-0.7	0.09	-8.01	1.17e-15	9.25e-14	Protein kinase domain-containing protein;TraesCS1B02G481100;ortholog,PROTEIN KINASE DOMAIN-CONTAINING PROTEIN (PTHR11909:SF352),non-receptor serine/threonine protein kinase(PC00167)
	TraesCS6D02G099400	Cultivar	Cadenza	AM	584.22	-0.68	0.12	-5.92	3.28e-09	1.12e-07	Terpene cyclase/mutase family member;TraesCS6D02G099400;ortholog,LANOSTEROL SYNTHASE (PTHR11764:SF20),cyclase(PC00079)
	TraesCS1B02G250600	Cultivar	Cadenza	AM	505.84	-0.68	0.12	-5.53	3.17e-08	9.35e-07	Uncharacterized protein;TraesCS1B02G250600;ortholog,2-NITROPROPANE DIOXYGENASE-LIKE PROTEIN (PTHR32332:SF20),oxygenase(PC00177)
	TraesCS6A02G026500	Cultivar	Cadenza	AM	300.63	-0.68	0.13	-5.41	6.31e-08	1.78e-06	Uncharacterized protein;TraesCS6A02G026500;ortholog,ZF-4CXXC_R1 DOMAIN-CONTAINING PROTEIN (PTHR12549:SF61),histone modifying enzyme(PC00261)
	TraesCS2B02G154200	Cultivar	Cadenza	AM	153.65	-0.66	0.13	-5.12	3.09e-07	7.79e-06	Uncharacterized protein;TraesCS2B02G154200;ortholog,SUBFAMILY NOT NAMED (PTHR33065:SF59),
	TraesCS6A02G354100	Cultivar	Cadenza	AM	324.65	-0.65	0.12	-5.57	2.52e-08	7.54e-07	Nudix hydrolase domain-containing protein;TraesCS6A02G354100;ortholog,NUDIX HYDROLASE 3 (PTHR23422:SF9),metalloprotease(PC00153)
	TraesCS2B02G091600	Cultivar	Cadenza	AM	365.14	-0.62	0.12	-5.2	1.98e-07	5.15e-06	Tr-type G domain-containing protein;TraesCS2B02G091600;ortholog,TR-TYPE G DOMAIN-CONTAINING PROTEIN (PTHR23115:SF36),translation factor(PC00223)
	TraesCS6D02G336400	Cultivar	Cadenza	AM	387.16	-0.6	0.11	-5.28	1.26e-07	3.41e-06	Nudix hydrolase domain-containing protein;TraesCS6D02G336400;ortholog,NUDIX HYDROLASE 3 (PTHR23422:SF9),metalloprotease(PC00153)
	TraesCS1B02G124900	Cultivar	Cadenza	AM	669.99	-0.57	0.1	-5.56	2.76e-08	8.21e-07	Dihydrolipoyl dehydrogenase;TraesCS1B02G124900;ortholog,DIHYDROLIPOYL DEHYDROGENASE (PTHR22912:SF204),oxidoreductase(PC00176)
	TraesCS1B02G473400	Cultivar	Cadenza	AM	600.26	-0.53	0.09	-6.03	1.6e-09	5.72e-08	DNA damage-binding protein 1;TraesCS1B02G473400;ortholog,DNA DAMAGE-BINDING PROTEIN 1 (PTHR10644:SF3),RNA processing factor(PC00147)
	TraesCS1A02G029300	Cultivar	Cadenza	AM	1375.29	-0.51	0.1	-5.2	1.95e-07	5.1e-06	NA
	TraesCS6B02G361800	Cultivar	Cadenza	AM	2288.26	-0.43	0.07	-5.8	6.77e-09	2.22e-07	Uncharacterized protein;TraesCS6B02G361800;ortholog,OS06G0210500 PROTEIN (PTHR45671:SF22),mitochondrial carrier protein(PC00158)
	TraesCS5D02G543600	Cultivar	Cadenza	AM	828.59	-0.4	0.07	-5.66	1.54e-08	4.76e-07	PCI domain-containing protein;TraesCS5D02G543600;ortholog,26S PROTEASOME NON-ATPASE REGULATORY SUBUNIT 12 (PTHR10855:SF1),protease(PC00190)
	TraesCS3D02G657000LC	Cultivar	Paragon	AM	676.85	12.13	1.03	11.76	6.2e-32	1.84e-29	NA
	TraesCS1B02G000600	Cultivar	Paragon	AM	314.44	12.1	1.05	11.56	6.38e-31	1.83e-28	Uncharacterized protein;TraesCS1B02G000600;ortholog,50S RIBOSOMAL PROTEIN L28, CHLOROPLASTIC (PTHR13528:SF6),ribosomal protein(PC00202)
	TraesCS7D02G553500	Cultivar	Paragon	AM	211.15	11.32	1.04	10.87	1.57e-27	3.75e-25	Uncharacterized protein;TraesCS7D02G553500;ortholog,CHLOROPLASTIC GROUP IIA INTRON SPLICING FACILITATOR CRS1, CHLOROPLASTIC (PTHR31846:SF10),
	TraesCS1D02G447000	Cultivar	Paragon	AM	256.14	11.01	1.04	10.63	2.22e-26	4.8e-24	Uncharacterized protein;TraesCS1D02G447000;ortholog,,
	TraesCS2B02G240300	Cultivar	Paragon	AM	231.28	10.95	1.03	10.64	2.02e-26	4.37e-24	Myb_DNA-bind_3 domain-containing protein;TraesCS2B02G240300;ortholog,MYB_DNA-BIND_3 DOMAIN-CONTAINING PROTEIN (PTHR46934:SF8),
	TraesCS3B02G097400LC	Cultivar	Paragon	AM	237.74	10.86	1.03	10.5	9.04e-26	1.86e-23	NA
	TraesCS6B02G223800	Cultivar	Paragon	AM	181.95	10.8	1.03	10.5	8.96e-26	1.85e-23	Uncharacterized protein;TraesCS6B02G223800;ortholog,,
	TraesCS1D02G448600	Cultivar	Paragon	AM	163.49	10.67	1.03	10.35	4.05e-25	7.97e-23	Uncharacterized protein;TraesCS1D02G448600;ortholog,,
	TraesCS7A02G769900LC	Cultivar	Paragon	AM	109.61	10.67	1.07	9.95	2.47e-23	4.25e-21	NA
	TraesCS3D02G369300	Cultivar	Paragon	AM	186.64	10.64	1.03	10.29	8.14e-25	1.55e-22	ULP_PROTEASE domain-containing protein;TraesCS3D02G369300;ortholog,ULP_PROTEASE DOMAIN-CONTAINING PROTEIN (PTHR34835:SF9),
	TraesCS6B02G158300	Cultivar	Paragon	AM	122.32	10.58	1.06	9.99	1.77e-23	3.07e-21	Uncharacterized protein;TraesCS6B02G158300;ortholog,SUBFAMILY NOT NAMED (PTHR24281:SF9),hydroxylase(PC00122)
	TraesCS4B02G188000LC	Cultivar	Paragon	AM	119.52	10.53	1.04	10.14	3.85e-24	6.98e-22	NA
	TraesCS1D02G449900	Cultivar	Paragon	AM	102.03	10.27	1.03	9.98	1.86e-23	3.23e-21	Uncharacterized protein;TraesCS1D02G449900;ortholog,GH26960P-RELATED (PTHR11743:SF70),voltage-gated ion channel(PC00241)
	TraesCS6B02G151600	Cultivar	Paragon	AM	183.43	10.19	1.03	9.92	3.28e-23	5.56e-21	Fibronectin type-III domain-containing protein;TraesCS6B02G151600;ortholog,VIN3-LIKE PROTEIN 2-RELATED (PTHR46286:SF2),
	TraesCS1D02G447200	Cultivar	Paragon	AM	119.84	10.15	1.04	9.81	1.04e-22	1.69e-20	Uncharacterized protein;TraesCS1D02G447200;ortholog,,
	TraesCS2B02G013700LC	Cultivar	Paragon	AM	92.99	10.15	1.07	9.53	1.58e-21	2.38e-19	NA
	TraesCS4B02G256300LC	Cultivar	Paragon	AM	95.19	10.1	1.04	9.69	3.26e-22	5.13e-20	NA
	TraesCS5B02G068100	Cultivar	Paragon	AM	112.96	10.09	1.04	9.7	2.92e-22	4.63e-20	Protein kinase domain-containing protein;TraesCS5B02G068100;ortholog,PROTEIN KINASE DOMAIN-CONTAINING PROTEIN (PTHR27008:SF413),
	TraesCS1D02G581200LC	Cultivar	Paragon	AM	122.47	10.09	1.04	9.74	2.14e-22	3.41e-20	NA
	TraesCS1D02G593100LC	Cultivar	Paragon	AM	108.37	10.06	1.04	9.71	2.71e-22	4.31e-20	NA
	TraesCS5D02G057600LC	Cultivar	Paragon	AM	108.9	10.05	1.03	9.75	1.82e-22	2.93e-20	NA
	TraesCS2B02G019100	Cultivar	Paragon	AM	70.86	10.01	1.17	8.54	1.34e-17	1.36e-15	Diacylglycerol O-acyltransferase;TraesCS2B02G019100;ortholog,DIACYLGLYCEROL O-ACYLTRANSFERASE (PTHR31650:SF61),acyltransferase(PC00042)
	TraesCS2A02G046500	Cultivar	Paragon	AM	60.4	9.99	1.06	9.39	5.94e-21	8.51e-19	Uncharacterized protein;TraesCS2A02G046500;ortholog,CARBOXYPEPTIDASE (PTHR11802:SF46),serine protease(PC00203)
	TraesCS2B02G352300LC	Cultivar	Paragon	AM	150.27	9.93	1.03	9.64	5.3e-22	8.23e-20	NA
	TraesCS1B02G008800	Cultivar	Paragon	AM	85	9.92	1.2	8.27	1.3e-16	1.16e-14	LRRNT_2 domain-containing protein;TraesCS1B02G008800;ortholog,LRRNT_2 DOMAIN-CONTAINING PROTEIN (PTHR46662:SF10),
	TraesCS6A02G000200	Cultivar	Paragon	AM	119.58	9.9	1.14	8.66	4.76e-18	5.04e-16	Protein kinase domain-containing protein;TraesCS6A02G000200;ortholog,PROTEIN KINASE DOMAIN-CONTAINING PROTEIN (PTHR27005:SF228),transmembrane signal receptor(PC00197)
	TraesCS1B02G376400	Cultivar	Paragon	AM	117.98	9.88	1.06	9.34	9.49e-21	1.33e-18	Histone H4 variant TH011;TraesCS1A02G079900;ortholog,HISTONE H4 VARIANT TH011 (PTHR10484:SF190),histone(PC00118)
	TraesCS1B02G546300LC	Cultivar	Paragon	AM	78.17	9.85	1.05	9.37	7.03e-21	9.98e-19	NA
	TraesCS1D02G452900	Cultivar	Paragon	AM	70.86	9.77	1.04	9.41	4.91e-21	7.09e-19	Uncharacterized protein;TraesCS1D02G452900;ortholog,OS05G0596200 PROTEIN (PTHR33828:SF1),
	TraesCS5D02G353200LC	Cultivar	Paragon	AM	71.44	9.72	1.06	9.15	5.95e-20	7.77e-18	NA
	TraesCS6B02G322700LC	Cultivar	Paragon	AM	89.77	9.69	1.04	9.3	1.46e-20	2.01e-18	NA
	TraesCS1B02G142200LC	Cultivar	Paragon	AM	65.33	9.67	1.05	9.23	2.64e-20	3.57e-18	NA
	TraesCS6B02G338900	Cultivar	Paragon	AM	79.01	9.63	1.04	9.3	1.36e-20	1.87e-18	AD domain-containing protein;TraesCS6B02G338900;ortholog,PROTEIN LSM12 HOMOLOG (PTHR13542:SF0),
	TraesCS6B02G204100	Cultivar	Paragon	AM	139.9	9.59	1.03	9.32	1.12e-20	1.56e-18	Uncharacterized protein;TraesCS6B02G204100;ortholog,OS05G0146900 PROTEIN (PTHR18868:SF28),
	TraesCS7A02G808900LC	Cultivar	Paragon	AM	75.71	9.58	1.06	9.04	1.63e-19	2.02e-17	NA
	TraesCS1B02G163400	Cultivar	Paragon	AM	130.67	9.56	1.03	9.31	1.33e-20	1.83e-18	Uncharacterized protein;TraesCS1B02G163400;ortholog,SUBFAMILY NOT NAMED (PTHR19375:SF399),
	TraesCS4A02G496300	Cultivar	Paragon	AM	81.78	9.56	1.49	6.42	1.37e-10	5.62e-09	Dirigent protein;TraesCS4A02G496300;ortholog,DIRIGENT PROTEIN (PTHR46506:SF46),
	TraesCS2D02G594100LC	Cultivar	Paragon	AM	77.48	9.52	1.05	9.05	1.41e-19	1.77e-17	NA
	TraesCS1D02G194600	Cultivar	Paragon	AM	90.57	9.52	1.06	9.02	1.93e-19	2.39e-17	Histone domain-containing protein;TraesCS1D02G194600;ortholog,HISTONE H2B (PTHR23428:SF268),histone(PC00118)
	TraesCS7D02G715600LC	Cultivar	Paragon	AM	65.83	9.51	1.05	9.07	1.21e-19	1.53e-17	NA
	TraesCS7D02G540700	Cultivar	Paragon	AM	891.93	9.51	0.52	18.13	1.95e-73	3.63e-70	HTH myb-type domain-containing protein;TraesCS7D02G540700;ortholog,HTH MYB-TYPE DOMAIN-CONTAINING PROTEIN (PTHR12802:SF143),chromatin/chromatin-binding, or -regulatory protein(PC00077)
	TraesCS2B02G017300LC	Cultivar	Paragon	AM	75.88	9.51	1.04	9.11	7.88e-20	1.02e-17	NA
	TraesCS1B02G144800LC	Cultivar	Paragon	AM	75.13	9.49	1.03	9.18	4.23e-20	5.66e-18	NA
	TraesCS2B02G114700	Cultivar	Paragon	AM	71.56	9.48	1.03	9.17	4.73e-20	6.26e-18	3-deoxy-8-phosphooctulonate synthase;TraesCS2B02G114700;ortholog,2-DEHYDRO-3-DEOXYPHOSPHOOCTONATE ALDOLASE 1-RELATED (PTHR21057:SF2),aldolase(PC00044)
	TraesCS6B02G687900LC	Cultivar	Paragon	AM	80.99	9.47	1.05	9.01	2.02e-19	2.5e-17	NA
	TraesCS6B02G323900LC	Cultivar	Paragon	AM	67.05	9.46	1.04	9.1	8.79e-20	1.14e-17	NA
	TraesCS2D02G645900LC	Cultivar	Paragon	AM	94.36	9.45	1.05	9.04	1.6e-19	2e-17	NA
	TraesCS4B02G154900LC	Cultivar	Paragon	AM	120.59	9.44	1.04	9.07	1.18e-19	1.5e-17	NA
	TraesCS2D02G637500LC	Cultivar	Paragon	AM	80.52	9.42	1.05	8.94	3.78e-19	4.56e-17	NA
	TraesCS2D02G500700	Cultivar	Paragon	AM	67.79	9.42	1.05	8.97	2.93e-19	3.58e-17	Uncharacterized protein;TraesCS2D02G500700;ortholog,,
	TraesCS2B02G013600	Cultivar	Paragon	AM	171.87	9.41	1.01	9.32	1.21e-20	1.67e-18	Uncharacterized protein;TraesCS2B02G013600;ortholog,ATP SYNTHASE SUBUNIT E, MITOCHONDRIAL (PTHR36028:SF2),
	TraesCS3B02G604800	Cultivar	Paragon	AM	66.74	9.38	1.03	9.09	9.66e-20	1.24e-17	NA
	TraesCS7D02G553300	Cultivar	Paragon	AM	1348.03	9.37	0.41	22.83	2.25e-115	1.48e-111	15-cis-phytoene synthase;Psy-D1;ortholog,PHYTOENE SYNTHASE, CHLOROPLASTIC (PTHR31480:SF2),cyclase(PC00079)
	TraesCS1B02G260700LC	Cultivar	Paragon	AM	68.54	9.29	1.04	8.96	3.35e-19	4.08e-17	NA
	TraesCS6B02G232500LC	Cultivar	Paragon	AM	55.3	9.26	1.07	8.66	4.68e-18	4.97e-16	NA
	TraesCS1B02G000100	Cultivar	Paragon	AM	74.02	9.25	1.03	8.95	3.49e-19	4.24e-17	NA
	TraesCS5D02G338600LC	Cultivar	Paragon	AM	87.91	9.23	1.04	8.88	6.55e-19	7.65e-17	NA
	TraesCS2D02G594200LC	Cultivar	Paragon	AM	66.13	9.23	1.05	8.78	1.58e-18	1.79e-16	NA
	TraesCS2D02G511600	Cultivar	Paragon	AM	53.61	9.23	1.04	8.9	5.44e-19	6.44e-17	NA
	TraesCS4D02G407700LC	Cultivar	Paragon	AM	55.3	9.2	1.03	8.9	5.82e-19	6.88e-17	NA
	TraesCS2A02G558300	Cultivar	Paragon	AM	246.04	9.15	1.03	8.89	6.27e-19	7.36e-17	Uncharacterized protein;TraesCS2A02G558300;ortholog,PROTEIN KINASE DOMAIN-CONTAINING PROTEIN (PTHR45707:SF67),
	TraesCS7D02G542200	Cultivar	Paragon	AM	65.89	9.14	1.05	8.74	2.38e-18	2.62e-16	NA
	TraesCS2D02G488500	Cultivar	Paragon	AM	29.6	9.12	1.07	8.52	1.65e-17	1.65e-15	HTH myb-type domain-containing protein;TraesCS2D02G488500;ortholog,MYB FAMILY TRANSCRIPTION FACTOR PHL5 (PTHR31314:SF7),DNA-binding transcription factor(PC00218)
	TraesCS2D02G644300LC	Cultivar	Paragon	AM	47.46	9.12	1.04	8.75	2.23e-18	2.46e-16	NA
	TraesCS2A02G582400	Cultivar	Paragon	AM	70.22	9.11	1.05	8.65	5.22e-18	5.51e-16	NA
	TraesCS4A02G628800LC	Cultivar	Paragon	AM	61.16	9.11	1.04	8.74	2.31e-18	2.54e-16	NA
	TraesCS7B02G403800LC	Cultivar	Paragon	AM	84.19	9.1	1.05	8.68	4.06e-18	4.35e-16	NA
	TraesCS2B02G616300	Cultivar	Paragon	AM	56.59	9.1	1.04	8.78	1.62e-18	1.82e-16	Dolichyl-diphosphooligosaccharide--protein glycosyltransferase subunit 1;TraesCS2B02G616300;ortholog,DOLICHYL-DIPHOSPHOOLIGOSACCHARIDE--PROTEIN GLYCOSYLTRANSFERASE SUBUNIT 1B (PTHR21049:SF2),glycosyltransferase(PC00111)
	TraesCS2B02G383900LC	Cultivar	Paragon	AM	53.56	9.1	1.05	8.63	6.02e-18	6.33e-16	NA
	TraesCS5A02G236200	Cultivar	Paragon	AM	48.09	9.09	1.03	8.8	1.33e-18	1.51e-16	Uncharacterized protein;TraesCS5A02G236200;ortholog,OS09G0453900 PROTEIN (PTHR23084:SF226),kinase(PC00137)
	TraesCS4D02G417500LC	Cultivar	Paragon	AM	45.26	9.08	1.04	8.69	3.53e-18	3.83e-16	NA
	TraesCS6B02G128600LC	Cultivar	Paragon	AM	50.01	9.07	1.04	8.69	3.77e-18	4.07e-16	NA
	TraesCS1D02G586900LC	Cultivar	Paragon	AM	55.79	9.05	1.03	8.78	1.6e-18	1.8e-16	NA
	TraesCS2D02G644200LC	Cultivar	Paragon	AM	41.35	9.03	1.04	8.68	3.94e-18	4.24e-16	NA
	TraesCS1B02G076800	Cultivar	Paragon	AM	76.17	9.03	1.04	8.66	4.93e-18	5.22e-16	Protein kinase domain-containing protein;TraesCS1B02G076800;ortholog,PROTEIN KINASE DOMAIN-CONTAINING PROTEIN (PTHR45707:SF51),
	TraesCS1D02G448800	Cultivar	Paragon	AM	62.26	9.03	1.03	8.72	2.68e-18	2.94e-16	Uncharacterized protein;TraesCS1D02G448800;ortholog,WAS/WASL-INTERACTING FAMILY PROTEIN (PTHR34364:SF1),
	TraesCS3D02G443500	Cultivar	Paragon	AM	88.9	8.99	1.04	8.68	3.95e-18	4.24e-16	CBFD_NFYB_HMF domain-containing protein;TraesCS3D02G443500;ortholog,CBFD_NFYB_HMF DOMAIN-CONTAINING PROTEIN (PTHR47173:SF2),
	TraesCS2D02G347200LC	Cultivar	Paragon	AM	49.01	8.98	1.03	8.69	3.7e-18	4e-16	NA
	TraesCS1D02G083100	Cultivar	Paragon	AM	52.14	8.98	1.04	8.63	6.13e-18	6.43e-16	Reticulon-like protein;TraesCS1D02G083100;ortholog,RETICULON-LIKE PROTEIN (PTHR10994:SF177),membrane traffic protein(PC00150)
	TraesCS2D02G502200	Cultivar	Paragon	AM	36.25	8.97	1.07	8.38	5.1e-17	4.81e-15	Uncharacterized protein;TraesCS2A02G501700;ortholog,OS04G0657900 PROTEIN (PTHR37225:SF1),
	TraesCS3D02G087600LC	Cultivar	Paragon	AM	47.28	8.96	1.04	8.62	6.75e-18	7.06e-16	NA
	TraesCS4A02G733500LC	Cultivar	Paragon	AM	55.3	8.95	1.05	8.53	1.46e-17	1.48e-15	NA
	TraesCS4B02G031000	Cultivar	Paragon	AM	76.78	8.94	1.04	8.56	1.1e-17	1.12e-15	Plasma membrane ATPase;TraesCS4B02G031000;ortholog,PLASMA MEMBRANE ATPASE (PTHR42861:SF57),primary active transporter(PC00068)
	TraesCS4A02G090200	Cultivar	Paragon	AM	207.82	8.94	0.87	10.3	7.37e-25	1.42e-22	Uncharacterized protein;TraesCS4A02G090200;ortholog,ALPHA-DIOXYGENASE 1 (PTHR11903:SF11),oxygenase(PC00177)
	TraesCS1D02G442100	Cultivar	Paragon	AM	43.29	8.94	1.04	8.6	7.85e-18	8.17e-16	zf-LSD1 domain-containing protein;TraesCS1D02G442100;ortholog,ZF-LSD1 DOMAIN-CONTAINING PROTEIN (PTHR48104:SF37),
	TraesCS3A02G016200	Cultivar	Paragon	AM	39.38	8.94	1.25	7.15	8.54e-13	4.67e-11	Protein kinase domain-containing protein;TraesCS3A02G016200;ortholog,PROTEIN KINASE DOMAIN-CONTAINING PROTEIN (PTHR27007:SF342),
	TraesCS4A02G734010LC	Cultivar	Paragon	AM	51.22	8.92	1.05	8.48	2.17e-17	2.15e-15	NA
	TraesCS1B02G166300	Cultivar	Paragon	AM	41.39	8.92	1.04	8.57	1.07e-17	1.1e-15	Uncharacterized protein;TraesCS1B02G166300;ortholog,SUBFAMILY NOT NAMED (PTHR33085:SF97),
	TraesCS2B02G335810LC	Cultivar	Paragon	AM	47.51	8.91	1.04	8.53	1.45e-17	1.46e-15	NA
	TraesCS1A02G004100	Cultivar	Paragon	AM	35.18	8.9	1.05	8.51	1.81e-17	1.8e-15	NA
	TraesCS6B02G182500	Cultivar	Paragon	AM	36.22	8.9	1.04	8.58	9.4e-18	9.69e-16	BZIP domain-containing protein;TraesCS6B02G182500;ortholog,BZIP TRANSCRIPTION FACTOR RISBZ3 (PTHR47693:SF1),DNA-binding transcription factor(PC00218)
	TraesCS2B02G226300LC	Cultivar	Paragon	AM	53.13	8.89	1.05	8.47	2.46e-17	2.41e-15	NA
	TraesCS7B02G008900	Cultivar	Paragon	AM	75.24	8.87	1.04	8.56	1.16e-17	1.18e-15	NA
	TraesCS7A02G136900	Cultivar	Paragon	AM	39.32	8.86	1.06	8.39	4.74e-17	4.51e-15	Uncharacterized protein;TraesCS7A02G136900;ortholog,SUBFAMILY NOT NAMED (PTHR31147:SF55),transferase(PC00220)
	TraesCS5B02G525400LC	Cultivar	Paragon	AM	43.23	8.83	1.04	8.49	2.13e-17	2.11e-15	NA
	TraesCS2B02G019200	Cultivar	Paragon	AM	35.68	8.82	1.07	8.21	2.23e-16	1.91e-14	Uncharacterized protein;TraesCS2B02G019200;ortholog,SUBFAMILY NOT NAMED (PTHR11877:SF59),transferase(PC00220)
	TraesCS4A02G253900	Cultivar	Paragon	AM	31.47	8.82	1.04	8.45	3e-17	2.91e-15	Uncharacterized protein;TraesCS4A02G253900;ortholog,OS04G0453200 PROTEIN (PTHR23500:SF33),secondary carrier transporter(PC00258)
	TraesCS1B02G244200LC	Cultivar	Paragon	AM	47.53	8.82	1.05	8.4	4.28e-17	4.09e-15	NA
	TraesCS1D02G454700	Cultivar	Paragon	AM	48.37	8.79	1.03	8.53	1.46e-17	1.48e-15	H15 domain-containing protein;TraesCS1D02G454700;ortholog,H15 DOMAIN-CONTAINING PROTEIN (PTHR11467:SF29),histone(PC00118)
	TraesCS7D02G259900LC	Cultivar	Paragon	AM	48.95	8.79	1.04	8.47	2.38e-17	2.34e-15	NA
	TraesCS1B02G099900LC	Cultivar	Paragon	AM	49.39	8.78	1.05	8.39	4.89e-17	4.64e-15	NA
	TraesCS5D02G057500LC	Cultivar	Paragon	AM	49.32	8.78	1.04	8.45	2.8e-17	2.73e-15	NA
	TraesCS3B02G006100	Cultivar	Paragon	AM	43.13	8.76	1.04	8.47	2.51e-17	2.45e-15	3-isopropylmalate dehydrogenase;TraesCS3B02G006100;ortholog,3-ISOPROPYLMALATE DEHYDROGENASE (PTHR42979:SF1),dehydrogenase(PC00092)
	TraesCS7A02G486900LC	Cultivar	Paragon	AM	32.34	8.76	1.07	8.19	2.54e-16	2.16e-14	NA
	TraesCS2A02G578400LC	Cultivar	Paragon	AM	55.81	8.73	1.04	8.43	3.46e-17	3.33e-15	NA
	TraesCS1D02G440100	Cultivar	Paragon	AM	47.65	8.73	1.04	8.35	6.71e-17	6.23e-15	RING-CH-type domain-containing protein;TraesCS1D02G440100;ortholog,RING-CH-TYPE DOMAIN-CONTAINING PROTEIN (PTHR13145:SF4),ubiquitin-protein ligase(PC00234)
	TraesCS2D02G511700	Cultivar	Paragon	AM	29.23	8.72	1.05	8.29	1.12e-16	9.99e-15	NA
	TraesCS1B02G100000LC	Cultivar	Paragon	AM	40.27	8.7	1.05	8.27	1.29e-16	1.15e-14	NA
	TraesCS2B02G015600	Cultivar	Paragon	AM	69.5	8.7	1.06	8.18	2.82e-16	2.38e-14	Uncharacterized protein;TraesCS2B02G015600;ortholog,OS04G0345400 PROTEIN (PTHR31225:SF186),
	TraesCS3D02G087500LC	Cultivar	Paragon	AM	41.11	8.69	1.05	8.31	9.38e-17	8.47e-15	NA
	TraesCS7A02G039400	Cultivar	Paragon	AM	37.8	8.69	1.05	8.25	1.58e-16	1.39e-14	NA
	TraesCS1D02G587000LC	Cultivar	Paragon	AM	40.27	8.68	1.04	8.32	8.58e-17	7.81e-15	NA
	TraesCS1B02G244400LC	Cultivar	Paragon	AM	45.91	8.67	1.04	8.34	7.29e-17	6.73e-15	NA
	TraesCS3D02G144400LC	Cultivar	Paragon	AM	28.52	8.67	1.06	8.17	3.05e-16	2.56e-14	NA
	TraesCS3B02G522500	Cultivar	Paragon	AM	35.53	8.65	1.04	8.32	8.56e-17	7.81e-15	NA
	TraesCS3B02G290800	Cultivar	Paragon	AM	417.25	8.63	0.48	18.07	5.56e-73	9.82e-70	Lipase_GDSL domain-containing protein;TraesCS3B02G290800;ortholog,LIPASE_GDSL DOMAIN-CONTAINING PROTEIN (PTHR22835:SF213),
	TraesCS2B02G608800	Cultivar	Paragon	AM	44.03	8.63	1.05	8.24	1.72e-16	1.51e-14	NA
	TraesCS7B02G022100	Cultivar	Paragon	AM	70.33	8.63	1.03	8.36	6.42e-17	5.98e-15	PDZ_6 domain-containing protein;TraesCS7B02G022100;ortholog,OS03G0221100 PROTEIN (PTHR43019:SF40),serine protease(PC00203)
	TraesCS7A02G102800	Cultivar	Paragon	AM	311.24	8.6	0.68	12.68	7.34e-37	2.71e-34	PALP domain-containing protein;TraesCS7A02G102800;ortholog,PALP DOMAIN-CONTAINING PROTEIN (PTHR10314:SF184),lyase(PC00144)
	TraesCS2D02G521300	Cultivar	Paragon	AM	28.67	8.59	1.06	8.12	4.77e-16	3.93e-14	Fe2OG dioxygenase domain-containing protein;TraesCS2D02G521300;ortholog,FE2OG DIOXYGENASE DOMAIN-CONTAINING PROTEIN (PTHR10209:SF732),oxidoreductase(PC00176)
	TraesCS1A02G437800LC	Cultivar	Paragon	AM	109.74	8.58	1.02	8.39	5.06e-17	4.79e-15	NA
	TraesCS6B02G352500LC	Cultivar	Paragon	AM	36.37	8.57	1.03	8.3	9.99e-17	8.97e-15	NA
	TraesCS3B02G502000LC	Cultivar	Paragon	AM	30.73	8.57	1.05	8.13	4.32e-16	3.58e-14	NA
	TraesCS2A02G397200	Cultivar	Paragon	AM	64.9	8.55	1.07	8.03	9.88e-16	7.88e-14	Protein kinase domain-containing protein;TraesCS2A02G397200;ortholog,PROTEIN KINASE DOMAIN-CONTAINING PROTEIN (PTHR48056:SF28),transmembrane signal receptor(PC00197)
	TraesCS5B02G116700	Cultivar	Paragon	AM	62.22	8.54	1.04	8.25	1.61e-16	1.42e-14	PH domain-containing protein;TraesCS5B02G116700;ortholog,OXYSTEROL-BINDING PROTEIN-RELATED PROTEIN 1D (PTHR10972:SF67),
	TraesCS6B02G334700	Cultivar	Paragon	AM	53.74	8.54	1.03	8.26	1.42e-16	1.26e-14	Uncharacterized protein;TraesCS6B02G334700;ortholog,OS02G0747600 PROTEIN (PTHR32467:SF114),DNA-binding transcription factor(PC00218)
	TraesCS4A02G496200	Cultivar	Paragon	AM	41.1	8.53	1.46	5.85	4.77e-09	1.6e-07	Jacalin-type lectin domain-containing protein;TraesCS4A02G496200;ortholog,JACALIN-TYPE LECTIN DOMAIN-CONTAINING PROTEIN (PTHR46506:SF41),
	TraesCS6D02G384800	Cultivar	Paragon	AM	138.73	8.52	0.85	10	1.49e-23	2.58e-21	LRRNT_2 domain-containing protein;TraesCS6D02G384800;ortholog,LRRNT_2 DOMAIN-CONTAINING PROTEIN (PTHR48063:SF22),transmembrane signal receptor(PC00197)
	TraesCS4B02G246400LC	Cultivar	Paragon	AM	31.67	8.52	1.08	7.88	3.19e-15	2.4e-13	NA
	TraesCS7A02G042500	Cultivar	Paragon	AM	86.31	8.51	0.85	10.01	1.43e-23	2.49e-21	Uncharacterized protein;TraesCS7A02G042500;ortholog,SUBFAMILY NOT NAMED (PTHR33493:SF12),
	TraesCS2D02G512400	Cultivar	Paragon	AM	32.76	8.5	1.06	8.02	1.09e-15	8.63e-14	Uncharacterized protein;TraesCS2D02G512400;ortholog,OS08G0416800 PROTEIN (PTHR34563:SF6),
	TraesCS1B02G007300	Cultivar	Paragon	AM	35.17	8.5	1.04	8.2	2.41e-16	2.06e-14	Uncharacterized protein;TraesCS1B02G007300;ortholog,F-BOX DOMAIN-CONTAINING PROTEIN (PTHR13318:SF170),
	TraesCS1D02G453700	Cultivar	Paragon	AM	32.6	8.49	1.05	8.07	6.88e-16	5.57e-14	Reticulon domain-containing protein;TraesCS1D02G453700;ortholog,RETICULON-LIKE PROTEIN (PTHR10994:SF183),membrane traffic protein(PC00150)
	TraesCS4B02G036000LC	Cultivar	Paragon	AM	28.51	8.49	1.05	8.1	5.51e-16	4.5e-14	NA
	TraesCS3A02G074800LC	Cultivar	Paragon	AM	28.11	8.49	1.04	8.13	4.24e-16	3.52e-14	NA
	TraesCS6B02G205100	Cultivar	Paragon	AM	50.38	8.48	1.03	8.2	2.32e-16	1.99e-14	Uncharacterized protein;TraesCS6B02G205100;ortholog,SUBFAMILY NOT NAMED (PTHR24281:SF39),hydroxylase(PC00122)
	TraesCS5B02G260600	Cultivar	Paragon	AM	52.66	8.46	1.06	7.99	1.33e-15	1.04e-13	Uncharacterized protein;TraesCS5B02G260600;ortholog,,
	TraesCS7A02G044700	Cultivar	Paragon	AM	40.97	8.45	1.03	8.17	2.96e-16	2.49e-14	NA
	TraesCS4B02G036100LC	Cultivar	Paragon	AM	30.95	8.44	1.04	8.09	5.96e-16	4.85e-14	NA
	TraesCS7B02G366700LC	Cultivar	Paragon	AM	41.52	8.42	1.04	8.12	4.56e-16	3.77e-14	NA
	TraesCS1B02G571100LC	Cultivar	Paragon	AM	35.5	8.41	1.04	8.13	4.43e-16	3.67e-14	NA
	TraesCS3A02G596700LC	Cultivar	Paragon	AM	34.5	8.38	1.05	8.02	1.04e-15	8.26e-14	NA
	TraesCS5B02G311600LC	Cultivar	Paragon	AM	50.73	8.38	1.07	7.87	3.68e-15	2.74e-13	NA
	TraesCS2D02G168700LC	Cultivar	Paragon	AM	97.56	8.37	1.01	8.32	8.51e-17	7.78e-15	NA
	TraesCS7B02G022500LC	Cultivar	Paragon	AM	48.26	8.37	1.24	6.77	1.3e-11	6.13e-10	NA
	TraesCS1A02G151400	Cultivar	Paragon	AM	31.87	8.35	1.06	7.89	2.94e-15	2.21e-13	Cyclin-dependent kinase inhibitor;TraesCS1A02G151400;ortholog,CYCLIN-DEPENDENT KINASE INHIBITOR 4 (PTHR46776:SF29),kinase inhibitor(PC00139)
	TraesCS4A02G476000LC	Cultivar	Paragon	AM	37.96	8.35	1.04	8.02	1.03e-15	8.16e-14	NA
	TraesCS3D02G594400LC	Cultivar	Paragon	AM	31.59	8.34	1.08	7.73	1.12e-14	7.82e-13	NA
	TraesCS7B02G697700LC	Cultivar	Paragon	AM	47.94	8.33	1.13	7.4	1.38e-13	8.41e-12	NA
	TraesCS1D02G008100	Cultivar	Paragon	AM	32.84	8.31	1.05	7.94	1.97e-15	1.51e-13	Uncharacterized protein;TraesCS1D02G008100;ortholog,EARLY ENDOSOME ANTIGEN (PTHR35689:SF1),
	TraesCS3A02G318900	Cultivar	Paragon	AM	45.41	8.31	1.06	7.81	5.87e-15	4.25e-13	CYSTM domain-containing protein;TraesCS3A02G318900;ortholog,CYSTM DOMAIN-CONTAINING PROTEIN (PTHR31568:SF105),
	TraesCS1B02G319000LC	Cultivar	Paragon	AM	32.26	8.31	1.07	7.75	8.87e-15	6.29e-13	NA
	TraesCS7D02G540000	Cultivar	Paragon	AM	21.85	8.3	1.07	7.74	9.62e-15	6.79e-13	NA
	TraesCS1A02G159700	Cultivar	Paragon	AM	97.58	8.28	1.01	8.19	2.66e-16	2.26e-14	Uncharacterized protein;TraesCS1A02G159700;ortholog,EXPRESSED PROTEIN (PTHR35107:SF4),
	TraesCS2A02G364900	Cultivar	Paragon	AM	36.12	8.28	1.04	7.97	1.58e-15	1.23e-13	Myb_DNA-bind_3 domain-containing protein;TraesCS2A02G364900;ortholog,MYB_DNA-BIND_3 DOMAIN-CONTAINING PROTEIN (PTHR46929:SF16),
	TraesCS7A02G229300	Cultivar	Paragon	AM	39.61	8.28	1.04	7.95	1.91e-15	1.47e-13	CYCLIN domain-containing protein;TraesCS7A02G229300;ortholog,CYCLIN-B1-1 (PTHR10177:SF526),kinase activator(PC00138)
	TraesCS4A02G021010LC	Cultivar	Paragon	AM	37.09	8.28	1.04	7.97	1.59e-15	1.24e-13	NA
	TraesCS4B02G036200LC	Cultivar	Paragon	AM	27.24	8.27	1.05	7.87	3.56e-15	2.66e-13	NA
	TraesCS7D02G490900LC	Cultivar	Paragon	AM	28.03	8.27	1.04	7.96	1.77e-15	1.37e-13	NA
	TraesCS2B02G013800LC	Cultivar	Paragon	AM	27.37	8.26	1.06	7.77	7.98e-15	5.68e-13	NA
	TraesCS5B02G402500	Cultivar	Paragon	AM	26.49	8.26	1.07	7.71	1.23e-14	8.54e-13	Uncharacterized protein;TraesCS5B02G402500;ortholog,LIPASE_3 DOMAIN-CONTAINING PROTEIN (PTHR31479:SF25),hydrolase(PC00121)
	TraesCS2D02G594300LC	Cultivar	Paragon	AM	29.85	8.26	1.06	7.82	5.32e-15	3.87e-13	NA
	TraesCS6B02G472900LC	Cultivar	Paragon	AM	27.82	8.26	1.04	7.92	2.38e-15	1.82e-13	NA
	TraesCS2D02G517700	Cultivar	Paragon	AM	36.89	8.25	1.05	7.82	5.31e-15	3.87e-13	Uncharacterized protein;TraesCS2D02G517700;ortholog,OS02G0640800 PROTEIN (PTHR43490:SF84),dehydrogenase(PC00092)
	TraesCS7B02G403900LC	Cultivar	Paragon	AM	28.83	8.24	1.07	7.74	1.01e-14	7.12e-13	NA
	TraesCS1B02G110800	Cultivar	Paragon	AM	42.78	8.24	1.05	7.82	5.4e-15	3.93e-13	Uncharacterized protein;TraesCS1B02G110800;ortholog,SUBFAMILY NOT NAMED (PTHR46610:SF24),
	TraesCS3A02G319000	Cultivar	Paragon	AM	30.28	8.23	1.05	7.83	4.98e-15	3.64e-13	Uncharacterized protein;TraesCS3A02G319000;ortholog,OS01G0777800 PROTEIN (PTHR22870:SF390),guanyl-nucleotide exchange factor(PC00113)
	TraesCS2D02G204600	Cultivar	Paragon	AM	31.94	8.2	1.04	7.89	3.03e-15	2.28e-13	Uncharacterized protein;TraesCS2A02G196600;ortholog,PROTEIN BRICK1 (PTHR33668:SF1),
	TraesCS3D02G266000	Cultivar	Paragon	AM	35.24	8.2	1.09	7.49	6.87e-14	4.32e-12	Histone H3;TraesCS3D02G266000;ortholog,HISTONE DOMAIN-CONTAINING PROTEIN (PTHR11426:SF198),histone(PC00118)
	TraesCS1D02G095000LC	Cultivar	Paragon	AM	25.88	8.19	1.07	7.68	1.53e-14	1.05e-12	NA
	TraesCS7B02G697900LC	Cultivar	Paragon	AM	40.6	8.17	1.11	7.35	1.97e-13	1.16e-11	NA
	TraesCS7D02G260000LC	Cultivar	Paragon	AM	32.22	8.17	1.04	7.85	4.12e-15	3.04e-13	NA
	TraesCS7A02G111000	Cultivar	Paragon	AM	35.26	8.17	1.04	7.86	3.71e-15	2.76e-13	NA
	TraesCS1B02G318700LC	Cultivar	Paragon	AM	33.03	8.15	1.07	7.64	2.25e-14	1.51e-12	NA
	TraesCS4B02G101800LC	Cultivar	Paragon	AM	34.27	8.14	1.05	7.77	8.16e-15	5.81e-13	NA
	TraesCS5B02G396600	Cultivar	Paragon	AM	112.61	8.14	1.08	7.55	4.31e-14	2.78e-12	Uncharacterized protein;TraesCS5B02G396600;ortholog,TRUNCATED TRANSCRIPTION FACTOR CAULIFLOWER A (PTHR48019:SF30),
	TraesCS1B02G172100LC	Cultivar	Paragon	AM	34.62	8.14	1.05	7.72	1.13e-14	7.88e-13	NA
	TraesCS1D02G441100	Cultivar	Paragon	AM	49.26	8.13	1.03	7.86	3.76e-15	2.79e-13	F-box domain-containing protein;TraesCS1D02G441100;ortholog,F-BOX DOMAIN-CONTAINING PROTEIN (PTHR31639:SF91),
	TraesCS2B02G931800LC	Cultivar	Paragon	AM	39.33	8.13	1.06	7.65	2.01e-14	1.35e-12	NA
	TraesCS7B02G697800LC	Cultivar	Paragon	AM	37.61	8.12	1.14	7.13	1.01e-12	5.49e-11	NA
	TraesCS1B02G399800LC	Cultivar	Paragon	AM	22.78	8.12	1.05	7.72	1.2e-14	8.35e-13	NA
	TraesCS6B02G424400	Cultivar	Paragon	AM	35.62	8.09	1.11	7.32	2.4e-13	1.4e-11	Uncharacterized protein;TraesCS6B02G424400;ortholog,FLOWERING-PROMOTING FACTOR 1-LIKE PROTEIN 1 (PTHR33433:SF8),
	TraesCS1B02G099700LC	Cultivar	Paragon	AM	31.92	8.09	1.05	7.72	1.16e-14	8.06e-13	NA
	TraesCS5A02G663800LC	Cultivar	Paragon	AM	33.07	8.08	1.06	7.6	2.86e-14	1.88e-12	NA
	TraesCS1B02G377300	Cultivar	Paragon	AM	28.63	8.07	1.05	7.69	1.45e-14	9.97e-13	Uncharacterized protein;TraesCS1B02G377300;ortholog,,
	TraesCS2A02G038100LC	Cultivar	Paragon	AM	32.35	8.07	1.06	7.64	2.25e-14	1.51e-12	NA
	TraesCS4B02G294700LC	Cultivar	Paragon	AM	24.45	8.07	1.05	7.65	1.95e-14	1.31e-12	NA
	TraesCS1B02G659600LC	Cultivar	Paragon	AM	32.24	8.07	1.1	7.33	2.22e-13	1.3e-11	NA
	TraesCS2D02G484700	Cultivar	Paragon	AM	27.12	8.06	1.04	7.75	9.05e-15	6.4e-13	Receptor-like serine/threonine-protein kinase;TraesCS2D02G484700;ortholog,BULB-TYPE LECTIN DOMAIN-CONTAINING PROTEIN (PTHR32444:SF43),
	TraesCS6D02G002000	Cultivar	Paragon	AM	32.83	8.06	1.05	7.67	1.66e-14	1.13e-12	Uncharacterized protein;TraesCS6D02G002000;ortholog,,
	TraesCS4A02G498400	Cultivar	Paragon	AM	28.28	8.06	1.04	7.71	1.24e-14	8.6e-13	WD_REPEATS_REGION domain-containing protein;TraesCS4A02G498400;ortholog,WD REPEAT-CONTAINING PROTEIN 89 (PTHR22889:SF0),
	TraesCS3A02G537500LC	Cultivar	Paragon	AM	23.76	8.05	1.06	7.61	2.66e-14	1.76e-12	NA
	TraesCS7A02G044800	Cultivar	Paragon	AM	35.63	8.05	1.05	7.7	1.39e-14	9.6e-13	NA
	TraesCS6B02G324000LC	Cultivar	Paragon	AM	30.37	8.05	1.05	7.66	1.83e-14	1.24e-12	NA
	TraesCS4D02G428000LC	Cultivar	Paragon	AM	31.95	8.04	1.06	7.59	3.1e-14	2.03e-12	NA
	TraesCS7A02G110700	Cultivar	Paragon	AM	66.08	8.04	1.01	7.94	1.97e-15	1.51e-13	NA
	TraesCS1B02G208400LC	Cultivar	Paragon	AM	26.74	8.03	1.05	7.66	1.83e-14	1.24e-12	NA
	TraesCS3A02G034200LC	Cultivar	Paragon	AM	46.07	8.02	1.05	7.66	1.91e-14	1.29e-12	NA
	TraesCS1B02G541500LC	Cultivar	Paragon	AM	22.35	8.01	1.05	7.6	2.87e-14	1.89e-12	NA
	TraesCS2D02G482100	Cultivar	Paragon	AM	66.7	8.01	1.02	7.87	3.59e-15	2.67e-13	Epimerase domain-containing protein;TraesCS2D02G482100;ortholog,EPIMERASE DOMAIN-CONTAINING PROTEIN (PTHR10366:SF727),dehydratase(PC00091)
	TraesCS7D02G018100LC	Cultivar	Paragon	AM	23.54	8.01	1.06	7.53	5.13e-14	3.27e-12	NA
	TraesCS1D02G441900	Cultivar	Paragon	AM	30.72	8	1.04	7.66	1.8e-14	1.22e-12	USP domain-containing protein;TraesCS1D02G441900;ortholog,USP DOMAIN-CONTAINING PROTEIN (PTHR31325:SF139),
	TraesCS1D02G567200LC	Cultivar	Paragon	AM	30.38	7.99	1.05	7.62	2.59e-14	1.71e-12	NA
	TraesCS6B02G424800	Cultivar	Paragon	AM	1083.05	7.99	0.31	25.41	1.94e-142	3.52e-138	Ribosomal protein L17;TraesCS1A02G148400;ortholog,OS03G0139100 PROTEIN (PTHR11761:SF42),ribosomal protein(PC00202)
	TraesCS2D02G637600LC	Cultivar	Paragon	AM	25.25	7.98	1.07	7.46	8.69e-14	5.41e-12	NA
	TraesCS7A02G490147	Cultivar	Paragon	AM	53.34	7.97	1.04	7.66	1.9e-14	1.28e-12	Protein kinase domain-containing protein;TraesCS7A02G490147;ortholog,PROTEIN KINASE DOMAIN-CONTAINING PROTEIN (PTHR45707:SF46),
	TraesCS1B02G176600LC	Cultivar	Paragon	AM	17.2	7.97	1.06	7.49	7.11e-14	4.47e-12	NA
	TraesCS1D02G442900	Cultivar	Paragon	AM	41.33	7.97	1.04	7.68	1.61e-14	1.1e-12	DUF2062 domain-containing protein;TraesCS1D02G442900;ortholog,DUF2062 DOMAIN-CONTAINING PROTEIN (PTHR35102:SF1),ubiquitin-protein ligase(PC00234)
	TraesCS6B02G687800LC	Cultivar	Paragon	AM	26.38	7.96	1.05	7.58	3.4e-14	2.22e-12	NA
	TraesCS3A02G723300LC	Cultivar	Paragon	AM	22.74	7.96	1.08	7.4	1.39e-13	8.43e-12	NA
	TraesCS4D02G273800LC	Cultivar	Paragon	AM	27.61	7.96	1.07	7.43	1.08e-13	6.67e-12	NA
	TraesCS1D02G456800LC	Cultivar	Paragon	AM	37.68	7.94	1.04	7.62	2.51e-14	1.66e-12	NA
	TraesCS1B02G065100	Cultivar	Paragon	AM	24.24	7.94	1.04	7.61	2.65e-14	1.76e-12	Protein kinase domain-containing protein;TraesCS1B02G065100;ortholog,PROTEIN KINASE DOMAIN-CONTAINING PROTEIN (PTHR48005:SF55),
	TraesCS7A02G770000LC	Cultivar	Paragon	AM	32.31	7.93	1.04	7.62	2.51e-14	1.67e-12	NA
	TraesCS7D02G398000	Cultivar	Paragon	AM	26.8	7.93	1.05	7.58	3.53e-14	2.3e-12	Protein kinase domain-containing protein;TraesCS7D02G398000;ortholog,PROTEIN KINASE DOMAIN-CONTAINING PROTEIN (PTHR48016:SF23),non-receptor serine/threonine protein kinase(PC00167)
	TraesCS4D02G274100LC	Cultivar	Paragon	AM	31.65	7.93	1.06	7.49	6.83e-14	4.3e-12	NA
	TraesCS4A02G317500	Cultivar	Paragon	AM	26.12	7.92	1.12	7.1	1.28e-12	6.88e-11	Uncharacterized protein;TraesCS4A02G317500;ortholog,OS04G0197200 PROTEIN (PTHR27002:SF372),transmembrane signal receptor(PC00197)
	TraesCS2B02G006900LC	Cultivar	Paragon	AM	46.06	7.92	1.18	6.73	1.69e-11	7.87e-10	NA
	TraesCS2B02G017600LC	Cultivar	Paragon	AM	30.7	7.91	1.05	7.57	3.78e-14	2.45e-12	NA
	TraesCS7B02G366600LC	Cultivar	Paragon	AM	26.26	7.91	1.06	7.49	7.15e-14	4.49e-12	NA
	TraesCS5A02G663700LC	Cultivar	Paragon	AM	47.99	7.89	1.04	7.58	3.47e-14	2.26e-12	NA
	TraesCS7B02G766600LC	Cultivar	Paragon	AM	22.06	7.87	1.05	7.5	6.61e-14	4.17e-12	NA
	TraesCS7A02G426200	Cultivar	Paragon	AM	29.15	7.86	1.05	7.49	6.79e-14	4.28e-12	Uncharacterized protein;TraesCS7A02G426200;ortholog,,
	TraesCS2D02G515400	Cultivar	Paragon	AM	19.49	7.86	1.29	6.11	9.96e-10	3.65e-08	Uncharacterized protein;TraesCS2D02G515400;ortholog,NODULIN-24 (PTHR37389:SF9),
	TraesCS1A02G166000	Cultivar	Paragon	AM	29.6	7.85	1.04	7.55	4.46e-14	2.87e-12	Ubiquitin;TraesCS1A02G166000;ortholog,UBIQUITIN (PTHR10666:SF291),
	TraesCS2B02G073900LC	Cultivar	Paragon	AM	22.98	7.85	1.05	7.5	6.27e-14	3.98e-12	NA
	TraesCS1D02G577700LC	Cultivar	Paragon	AM	18.14	7.85	1.06	7.41	1.28e-13	7.83e-12	NA
	TraesCS2D02G593200LC	Cultivar	Paragon	AM	23.29	7.85	1.06	7.42	1.21e-13	7.43e-12	NA
	TraesCS7D02G540500	Cultivar	Paragon	AM	21.85	7.84	1.05	7.46	8.62e-14	5.37e-12	NA
	TraesCS6B02G322600LC	Cultivar	Paragon	AM	23.78	7.83	1.06	7.37	1.74e-13	1.04e-11	NA
	TraesCS2D02G520700	Cultivar	Paragon	AM	14.54	7.82	1.15	6.8	1.07e-11	5.1e-10	Uncharacterized protein;TraesCS2D02G520700;ortholog,SUBFAMILY NOT NAMED (PTHR33743:SF19),
	TraesCS2B02G335700LC	Cultivar	Paragon	AM	20.24	7.82	1.05	7.43	1.1e-13	6.79e-12	NA
	TraesCS3B02G604900	Cultivar	Paragon	AM	38.28	7.81	1.06	7.38	1.54e-13	9.23e-12	rRNA N-glycosidase;TraesCS3B02G604900;ortholog,RRNA N-GLYCOSIDASE (PTHR33453:SF25),
	TraesCS3B02G783300LC	Cultivar	Paragon	AM	23.53	7.81	1.06	7.37	1.72e-13	1.03e-11	NA
	TraesCS6D02G000600	Cultivar	Paragon	AM	22.34	7.8	1.09	7.16	8.19e-13	4.49e-11	DIOX_N domain-containing protein;TraesCS6D02G000600;ortholog,FE2OG DIOXYGENASE DOMAIN-CONTAINING PROTEIN (PTHR10209:SF628),oxidoreductase(PC00176)
	TraesCS1B02G203300LC	Cultivar	Paragon	AM	27.44	7.8	1.04	7.46	8.36e-14	5.22e-12	NA
	TraesCS1D02G471200LC	Cultivar	Paragon	AM	31.26	7.8	1.06	7.38	1.59e-13	9.54e-12	NA
	TraesCS1D02G450900	Cultivar	Paragon	AM	36.49	7.8	1.06	7.38	1.54e-13	9.24e-12	RBR-type E3 ubiquitin transferase;TraesCS1D02G450900;ortholog,E3 UBIQUITIN-PROTEIN LIGASE RNF14 (PTHR11685:SF237),ubiquitin-protein ligase(PC00234)
	TraesCS3B02G094100	Cultivar	Paragon	AM	27.4	7.79	1.07	7.32	2.57e-13	1.49e-11	Protein-serine/threonine phosphatase;TraesCS3B02G094100;ortholog,PROTEIN KINASE DOMAIN-CONTAINING PROTEIN (PTHR47975:SF31),
	TraesCS2D02G639600LC	Cultivar	Paragon	AM	19.09	7.78	1.04	7.45	9.09e-14	5.65e-12	NA
	TraesCS1B02G567400LC	Cultivar	Paragon	AM	23.2	7.77	1.05	7.41	1.23e-13	7.53e-12	NA
	TraesCS2B02G000100LC	Cultivar	Paragon	AM	36.72	7.76	1.05	7.39	1.51e-13	9.11e-12	NA
	TraesCS1B02G000400	Cultivar	Paragon	AM	25.48	7.76	1.06	7.32	2.56e-13	1.49e-11	NA
	TraesCS4A02G323300	Cultivar	Paragon	AM	18.53	7.76	1.05	7.4	1.37e-13	8.31e-12	F-box domain-containing protein;TraesCS4A02G323300;ortholog,OS06G0204600 PROTEIN (PTHR31639:SF65),
	TraesCS1B02G105000	Cultivar	Paragon	AM	22.83	7.75	1.05	7.41	1.26e-13	7.7e-12	ERCC4 domain-containing protein;TraesCS1B02G105000;ortholog,ERCC4 DOMAIN-CONTAINING PROTEIN (PTHR13451:SF14),
	TraesCS5D02G111200	Cultivar	Paragon	AM	25.71	7.75	1.06	7.34	2.16e-13	1.27e-11	Uncharacterized protein;TraesCS5D02G111200;ortholog,AUXIN-BINDING PROTEIN 1 (PTHR37236:SF1),
	TraesCS1B02G007100LC	Cultivar	Paragon	AM	24.16	7.73	1.06	7.29	3.06e-13	1.77e-11	NA
	TraesCS2D02G617500LC	Cultivar	Paragon	AM	23.36	7.73	1.05	7.39	1.48e-13	8.98e-12	NA
	TraesCS7A02G499700LC	Cultivar	Paragon	AM	13.61	7.72	1.08	7.12	1.09e-12	5.89e-11	NA
	TraesCS4A02G037000LC	Cultivar	Paragon	AM	17.4	7.71	1.08	7.16	8.13e-13	4.47e-11	NA
	TraesCS7B02G692200LC	Cultivar	Paragon	AM	24.88	7.71	1.04	7.42	1.19e-13	7.33e-12	NA
	TraesCS7D02G588900LC	Cultivar	Paragon	AM	16.95	7.7	1.08	7.12	1.09e-12	5.88e-11	NA
	TraesCS2D02G506200	Cultivar	Paragon	AM	77.72	7.7	1.09	7.09	1.35e-12	7.23e-11	Uncharacterized protein;TraesCS2D02G506200;ortholog,SUBFAMILY NOT NAMED (PTHR11040:SF136),secondary carrier transporter(PC00258)
	TraesCS4B02G178600	Cultivar	Paragon	AM	61.22	7.69	1.01	7.61	2.79e-14	1.84e-12	Glucose-6-phosphate 1-dehydrogenase;TraesCS4B02G178600;ortholog,TRANSCRIPTION FACTOR TGA2.2 (PTHR45693:SF14),DNA-binding transcription factor(PC00218)
	TraesCS1D02G450600	Cultivar	Paragon	AM	256.73	7.68	0.5	15.33	5.18e-53	4.81e-50	Uncharacterized protein;TraesCS1D02G450600;ortholog,MITOCHONDRIAL OUTER MEMBRANE PROTEIN PORIN 4 (PTHR11743:SF30),voltage-gated ion channel(PC00241)
	TraesCS7A02G111200	Cultivar	Paragon	AM	161.19	7.68	0.62	12.35	4.77e-35	1.6e-32	NA
	TraesCS7A02G044300	Cultivar	Paragon	AM	22.56	7.67	1.04	7.35	1.94e-13	1.15e-11	NA
	TraesCS7A02G812100LC	Cultivar	Paragon	AM	19.91	7.65	1.07	7.13	1e-12	5.47e-11	NA
	TraesCS1B02G189300LC	Cultivar	Paragon	AM	49.71	7.65	1.01	7.56	4.13e-14	2.66e-12	NA
	TraesCS6B02G740200LC	Cultivar	Paragon	AM	21.72	7.64	1.05	7.29	3.11e-13	1.8e-11	NA
	TraesCS1B02G166600LC	Cultivar	Paragon	AM	18.75	7.64	1.05	7.28	3.42e-13	1.97e-11	NA
	TraesCS3D02G531400	Cultivar	Paragon	AM	39.18	7.64	1.04	7.36	1.87e-13	1.11e-11	Uncharacterized protein;TraesCS3D02G531400;ortholog,,
	TraesCS4B02G154300LC	Cultivar	Paragon	AM	25.57	7.63	1.41	5.4	6.69e-08	1.88e-06	NA
	TraesCS6B02G409400LC	Cultivar	Paragon	AM	39.94	7.63	1.05	7.28	3.43e-13	1.97e-11	NA
	TraesCS1D02G593000LC	Cultivar	Paragon	AM	22.3	7.63	1.04	7.3	2.91e-13	1.69e-11	NA
	TraesCS2A02G083100LC	Cultivar	Paragon	AM	20.78	7.62	1.05	7.24	4.33e-13	2.46e-11	NA
	TraesCS5A02G231700	Cultivar	Paragon	AM	39.6	7.62	1.05	7.25	4.19e-13	2.39e-11	Uncharacterized protein;TraesCS5A02G231700;ortholog,,
	TraesCS1B02G311900LC	Cultivar	Paragon	AM	21.62	7.61	1.06	7.19	6.41e-13	3.58e-11	NA
	TraesCS2B02G628400	Cultivar	Paragon	AM	22.56	7.6	1.05	7.21	5.47e-13	3.07e-11	Uncharacterized protein;TraesCS2B02G628400;ortholog,SUBFAMILY NOT NAMED (PTHR33065:SF88),
	TraesCS6B02G730400LC	Cultivar	Paragon	AM	25.06	7.6	1.07	7.09	1.33e-12	7.11e-11	NA
	TraesCS7B02G022400LC	Cultivar	Paragon	AM	118.62	7.6	0.97	7.86	3.71e-15	2.75e-13	NA
	TraesCS1A02G052700LC	Cultivar	Paragon	AM	20.95	7.59	1.05	7.23	4.75e-13	2.69e-11	NA
	TraesCS4D02G243800	Cultivar	Paragon	AM	17.06	7.59	1.07	7.08	1.39e-12	7.43e-11	Uncharacterized protein;TraesCS4D02G243800;ortholog,,
	TraesCS3A02G000700	Cultivar	Paragon	AM	18.55	7.58	1.08	7.03	2.05e-12	1.08e-10	BHLH domain-containing protein;TraesCS3A02G000700;ortholog,BHLH DOMAIN-CONTAINING PROTEIN (PTHR13935:SF113),basic helix-loop-helix transcription factor(PC00055)
	TraesCS1D02G582800LC	Cultivar	Paragon	AM	13.48	7.57	1.08	7	2.61e-12	1.35e-10	NA
	TraesCS4B02G246500LC	Cultivar	Paragon	AM	14.16	7.55	1.08	6.99	2.73e-12	1.41e-10	NA
	TraesCS5D02G525000	Cultivar	Paragon	AM	30.44	7.55	1.07	7.05	1.81e-12	9.56e-11	Uncharacterized protein;TraesCS5D02G525000;ortholog,PROTEIN KINASE DOMAIN-CONTAINING PROTEIN (PTHR45707:SF43),
	TraesCS7A02G058100	Cultivar	Paragon	AM	16.87	7.55	1.07	7.03	2e-12	1.05e-10	ULP_PROTEASE domain-containing protein;TraesCS7A02G058100;ortholog,ULP_PROTEASE DOMAIN-CONTAINING PROTEIN (PTHR34835:SF62),
	TraesCS5B02G525600LC	Cultivar	Paragon	AM	29.97	7.54	1.05	7.18	6.84e-13	3.81e-11	NA
	TraesCS5B02G525300LC	Cultivar	Paragon	AM	17.24	7.53	1.06	7.12	1.09e-12	5.88e-11	NA
	TraesCS2A02G123800LC	Cultivar	Paragon	AM	17.19	7.52	1.06	7.12	1.07e-12	5.81e-11	NA
	TraesCS5A02G470500	Cultivar	Paragon	AM	18.17	7.51	1.04	7.19	6.3e-13	3.53e-11	Uncharacterized protein;TraesCS5A02G470500;ortholog,MYOSIN HEAVY CHAIN-LIKE PROTEIN (PTHR34360:SF2),
	TraesCS4B02G339000LC	Cultivar	Paragon	AM	15.62	7.5	1.07	6.98	2.85e-12	1.47e-10	NA
	TraesCS3B02G046800LC	Cultivar	Paragon	AM	24.25	7.5	1.06	7.08	1.47e-12	7.83e-11	NA
	TraesCS5D02G072000LC	Cultivar	Paragon	AM	18.48	7.5	1.06	7.11	1.17e-12	6.33e-11	NA
	TraesCS7A02G021400	Cultivar	Paragon	AM	15.33	7.5	1.05	7.15	8.59e-13	4.7e-11	NA
	TraesCS1D02G366200	Cultivar	Paragon	AM	50.13	7.49	1.01	7.4	1.32e-13	8.04e-12	SANT domain-containing protein;TraesCS1D02G366200;ortholog,DNA METHYLTRANSFERASE 1-ASSOCIATED PROTEIN 1 (PTHR12855:SF10),chromatin/chromatin-binding, or -regulatory protein(PC00077)
	TraesCS4B02G351600LC	Cultivar	Paragon	AM	20.33	7.49	1.07	7.02	2.28e-12	1.19e-10	NA
	TraesCS1B02G008500	Cultivar	Paragon	AM	25.4	7.47	1.26	5.91	3.42e-09	1.17e-07	Protein kinase domain-containing protein;TraesCS1B02G008500;ortholog,PROTEIN KINASE DOMAIN-CONTAINING PROTEIN (PTHR48052:SF5),
	TraesCS2B02G021400LC	Cultivar	Paragon	AM	19.52	7.46	1.09	6.82	8.86e-12	4.28e-10	NA
	TraesCS2B02G917300LC	Cultivar	Paragon	AM	18.78	7.45	1.04	7.13	9.79e-13	5.34e-11	NA
	TraesCS2B02G007300LC	Cultivar	Paragon	AM	20.58	7.43	1.06	7.04	1.93e-12	1.02e-10	NA
	TraesCS1A02G020300	Cultivar	Paragon	AM	21.16	7.43	1.05	7.07	1.52e-12	8.11e-11	BRX domain-containing protein;TraesCS1A02G020300;ortholog,PROTEIN BREVIS RADIX-LIKE 2 (PTHR46058:SF2),
	TraesCS2B02G910000LC	Cultivar	Paragon	AM	20.03	7.42	1.06	7.01	2.45e-12	1.27e-10	NA
	TraesCS2B02G018800	Cultivar	Paragon	AM	19.3	7.42	1.06	7.02	2.24e-12	1.17e-10	Uncharacterized protein;TraesCS2B02G018800;ortholog,NB-ARC DOMAIN-CONTAINING PROTEIN (PTHR34630:SF52),
	TraesCS2D02G638600LC	Cultivar	Paragon	AM	13.19	7.42	1.06	7.01	2.31e-12	1.2e-10	NA
	TraesCS3B02G498200LC	Cultivar	Paragon	AM	17.98	7.41	1.05	7.07	1.52e-12	8.12e-11	NA
	TraesCS6B02G213400	Cultivar	Paragon	AM	18.81	7.4	1.07	6.9	5.35e-12	2.67e-10	Uncharacterized protein;TraesCS6B02G213400;ortholog,SUBFAMILY NOT NAMED (PTHR48241:SF1),
	TraesCS1B02G121100	Cultivar	Paragon	AM	16.29	7.4	1.07	6.94	3.83e-12	1.94e-10	Uncharacterized protein;TraesCS1B02G121100;ortholog,,
	TraesCS4B02G155800	Cultivar	Paragon	AM	37.65	7.39	1.07	6.93	4.34e-12	2.19e-10	Uncharacterized protein;TraesCS4B02G155800;ortholog,CCT MOTIF FAMILY PROTEIN, EXPRESSED (PTHR31717:SF10),
	TraesCS7A02G767100LC	Cultivar	Paragon	AM	14.99	7.39	1.08	6.85	7.41e-12	3.63e-10	NA
	TraesCS4B02G616000LC	Cultivar	Paragon	AM	11.22	7.39	1.06	6.97	3.1e-12	1.59e-10	NA
	TraesCS2D02G485000	Cultivar	Paragon	AM	13.19	7.37	1.07	6.89	5.74e-12	2.86e-10	Receptor-like serine/threonine-protein kinase;TraesCS2D02G485000;ortholog,BULB-TYPE LECTIN DOMAIN-CONTAINING PROTEIN (PTHR32444:SF43),
	TraesCS1A02G021700	Cultivar	Paragon	AM	17.93	7.36	1.06	6.93	4.25e-12	2.14e-10	NA
	TraesCS1D02G001500	Cultivar	Paragon	AM	32.85	7.36	1.21	6.09	1.14e-09	4.16e-08	Protein kinase domain-containing protein;TraesCS1D02G001500;ortholog,PROTEIN KINASE DOMAIN-CONTAINING PROTEIN (PTHR48005:SF25),
	TraesCS1D02G028800	Cultivar	Paragon	AM	10.49	7.34	1.08	6.78	1.18e-11	5.62e-10	NA
	TraesCS2B02G012700LC	Cultivar	Paragon	AM	11.36	7.34	1.08	6.8	1.06e-11	5.06e-10	NA
	TraesCS3D02G658500LC	Cultivar	Paragon	AM	10.04	7.33	1.07	6.87	6.41e-12	3.17e-10	NA
	TraesCS7B02G002700	Cultivar	Paragon	AM	15.4	7.33	1.07	6.84	7.79e-12	3.8e-10	Uncharacterized protein;TraesCS7B02G002700;ortholog,OS05G0146900 PROTEIN (PTHR18868:SF28),
	TraesCS7A02G106200	Cultivar	Paragon	AM	14.82	7.31	1.11	6.59	4.27e-11	1.9e-09	Uncharacterized protein;TraesCS7A02G106200;ortholog,OS07G0620200 PROTEIN (PTHR45496:SF25),chaperone(PC00072)
	TraesCS2A02G012100LC	Cultivar	Paragon	AM	17.36	7.31	1.05	6.97	3.12e-12	1.6e-10	NA
	TraesCS2B02G018700	Cultivar	Paragon	AM	15.87	7.31	1.06	6.9	5.21e-12	2.61e-10	NA
	TraesCS7A02G782200LC	Cultivar	Paragon	AM	17.69	7.31	1.08	6.79	1.1e-11	5.24e-10	NA
	TraesCS5B02G003400LC	Cultivar	Paragon	AM	52.55	7.3	1.02	7.17	7.41e-13	4.1e-11	NA
	TraesCS3B02G783200LC	Cultivar	Paragon	AM	13.22	7.3	1.07	6.85	7.48e-12	3.66e-10	NA
	TraesCS3A02G034100LC	Cultivar	Paragon	AM	45.25	7.3	1.02	7.13	9.93e-13	5.41e-11	NA
	TraesCS6B02G209700	Cultivar	Paragon	AM	14.45	7.29	1.07	6.85	7.49e-12	3.66e-10	F-box domain-containing protein;TraesCS6B02G209700;ortholog,OS02G0202900 PROTEIN (PTHR46344:SF16),
	TraesCS6B02G261400LC	Cultivar	Paragon	AM	16.88	7.29	1.07	6.79	1.11e-11	5.26e-10	NA
	TraesCS3D02G098700LC	Cultivar	Paragon	AM	20.38	7.27	1.06	6.85	7.32e-12	3.59e-10	NA
	TraesCS5B02G003500LC	Cultivar	Paragon	AM	48.51	7.27	1.03	7.07	1.56e-12	8.27e-11	NA
	TraesCS2B02G054800	Cultivar	Paragon	AM	10.22	7.26	1.14	6.36	1.99e-10	8.01e-09	Uncharacterized protein;TraesCS2B02G054800;ortholog,PHOSPHOGLYCERATE MUTASE-LIKE PROTEIN (PTHR48100:SF1),phosphatase(PC00181)
	TraesCS1B02G319900LC	Cultivar	Paragon	AM	19.3	7.26	1.05	6.9	5.33e-12	2.67e-10	NA
	TraesCS6B02G439400LC	Cultivar	Paragon	AM	13.86	7.25	1.06	6.87	6.36e-12	3.15e-10	NA
	TraesCS3B02G604100	Cultivar	Paragon	AM	22.22	7.25	1.05	6.87	6.3e-12	3.12e-10	NA
	TraesCS1D02G578320LC	Cultivar	Paragon	AM	20.41	7.25	1.08	6.73	1.66e-11	7.74e-10	NA
	TraesCS7D02G744700LC	Cultivar	Paragon	AM	12.8	7.25	1.08	6.72	1.88e-11	8.71e-10	NA
	TraesCS1D02G002900	Cultivar	Paragon	AM	43.58	7.24	1.12	6.48	9.14e-11	3.87e-09	Protein kinase domain-containing protein;TraesCS1D02G002900;ortholog,PROTEIN KINASE DOMAIN-CONTAINING PROTEIN (PTHR27008:SF480),
	TraesCS3D02G382800LC	Cultivar	Paragon	AM	17.59	7.24	1.06	6.84	7.89e-12	3.84e-10	NA
	TraesCS1B02G509600LC	Cultivar	Paragon	AM	15.66	7.24	1.07	6.74	1.57e-11	7.34e-10	NA
	TraesCS1B02G122400	Cultivar	Paragon	AM	16.89	7.23	1.05	6.87	6.24e-12	3.1e-10	ERCC4 domain-containing protein;TraesCS1B02G122400;ortholog,ERCC4 DOMAIN-CONTAINING PROTEIN (PTHR13451:SF14),
	TraesCS3B02G605600	Cultivar	Paragon	AM	13.43	7.23	1.09	6.64	3.17e-11	1.43e-09	Uncharacterized protein;TraesCS3B02G605600;ortholog,OS04G0158400 PROTEIN (PTHR23159:SF46),chromatin/chromatin-binding, or -regulatory protein(PC00077)
	TraesCS2B02G128000	Cultivar	Paragon	AM	13.17	7.23	1.07	6.77	1.28e-11	6.07e-10	Uncharacterized protein;TraesCS2B02G128000;ortholog,SUBFAMILY NOT NAMED (PTHR35545:SF18),
	TraesCS4A02G499300	Cultivar	Paragon	AM	18.11	7.23	1.06	6.83	8.75e-12	4.23e-10	Uncharacterized protein;TraesCS4A02G499300;ortholog,PROTEIN-LYSINE N-METHYLTRANSFERASE EFM6 (PTHR14614:SF109),
	TraesCS5B02G068300	Cultivar	Paragon	AM	91.7	7.23	0.67	10.71	8.85e-27	1.99e-24	Uncharacterized protein;TraesCS5B02G068300;ortholog,EXTRA-LARGE GUANINE NUCLEOTIDE-BINDING PROTEIN 1 (PTHR10218:SF222),heterotrimeric G-protein(PC00117)
	TraesCS1D02G445800	Cultivar	Paragon	AM	133.68	7.22	0.57	12.56	3.57e-36	1.26e-33	Uncharacterized protein;TraesCS1D02G445800;ortholog,SUBFAMILY NOT NAMED (PTHR33115:SF52),
	TraesCS7D02G441300LC	Cultivar	Paragon	AM	10.93	7.21	1.09	6.64	3.14e-11	1.42e-09	NA
	TraesCS3B02G489500LC	Cultivar	Paragon	AM	15.26	7.2	1.06	6.82	9.04e-12	4.37e-10	NA
	TraesCS1B02G399900LC	Cultivar	Paragon	AM	10.49	7.2	1.07	6.74	1.59e-11	7.44e-10	NA
	TraesCS1B02G001000LC	Cultivar	Paragon	AM	22.8	7.2	1.06	6.77	1.27e-11	6e-10	NA
	TraesCS2B02G562700	Cultivar	Paragon	AM	43.08	7.2	1.02	7.05	1.75e-12	9.26e-11	NA
	TraesCS5B02G149710LC	Cultivar	Paragon	AM	25.77	7.2	1.09	6.59	4.45e-11	1.97e-09	NA
	TraesCS6B02G128200LC	Cultivar	Paragon	AM	14.11	7.2	1.07	6.75	1.53e-11	7.15e-10	NA
	TraesCS2D02G502700	Cultivar	Paragon	AM	113.55	7.2	0.67	10.82	2.8e-27	6.54e-25	Usp domain-containing protein;TraesCS2D02G502700;ortholog,USP DOMAIN-CONTAINING PROTEIN (PTHR31964:SF113),hydrolase(PC00121)
	TraesCS2B02G336200LC	Cultivar	Paragon	AM	12.5	7.2	1.1	6.56	5.34e-11	2.35e-09	NA
	TraesCS1B02G114100LC	Cultivar	Paragon	AM	19.64	7.19	1.06	6.77	1.31e-11	6.2e-10	NA
	TraesCS6B02G170400LC	Cultivar	Paragon	AM	19.31	7.18	1.05	6.84	8.03e-12	3.91e-10	NA
	TraesCS7A02G114100	Cultivar	Paragon	AM	20.97	7.18	1.09	6.61	3.83e-11	1.71e-09	Uncharacterized protein;TraesCS7A02G114100;ortholog,SUBFAMILY NOT NAMED (PTHR43490:SF110),dehydrogenase(PC00092)
	TraesCS5B02G167700LC	Cultivar	Paragon	AM	17.07	7.18	1.07	6.7	2.09e-11	9.63e-10	NA
	TraesCS4A02G492100	Cultivar	Paragon	AM	11.6	7.17	1.08	6.63	3.38e-11	1.52e-09	NA
	TraesCS7B02G765400LC	Cultivar	Paragon	AM	14.2	7.17	1.05	6.83	8.3e-12	4.03e-10	NA
	TraesCS5B02G417000	Cultivar	Paragon	AM	14.65	7.17	1.05	6.79	1.09e-11	5.2e-10	Uncharacterized protein;TraesCS5B02G417000;ortholog,OS10G0369600 PROTEIN (PTHR31636:SF274),
	TraesCS5B02G227700LC	Cultivar	Paragon	AM	18.64	7.16	1.06	6.73	1.67e-11	7.8e-10	NA
	TraesCS5D02G075400LC	Cultivar	Paragon	AM	18.8	7.16	1.07	6.71	1.93e-11	8.92e-10	NA
	TraesCS1B02G076700	Cultivar	Paragon	AM	19.99	7.16	1.05	6.79	1.14e-11	5.43e-10	Protein kinase domain-containing protein;TraesCS1B02G076700;ortholog,PROTEIN KINASE DOMAIN-CONTAINING PROTEIN (PTHR27006:SF526),
	TraesCS4B02G351400LC	Cultivar	Paragon	AM	14.79	7.15	1.07	6.66	2.66e-11	1.21e-09	NA
	TraesCS2D02G707600LC	Cultivar	Paragon	AM	12.33	7.14	1.07	6.68	2.35e-11	1.08e-09	NA
	TraesCS1B02G068300	Cultivar	Paragon	AM	16.91	7.13	1.06	6.76	1.39e-11	6.53e-10	Uncharacterized protein;TraesCS1B02G068300;ortholog,F-BOX DOMAIN-CONTAINING PROTEIN (PTHR32153:SF37),
	TraesCS3D02G474300	Cultivar	Paragon	AM	21.48	7.13	1.05	6.8	1.06e-11	5.06e-10	NA
	TraesCS6B02G073600LC	Cultivar	Paragon	AM	16.18	7.13	1.08	6.62	3.66e-11	1.64e-09	NA
	TraesCS6B02G424100	Cultivar	Paragon	AM	41.83	7.12	1.1	6.47	9.5e-11	4.01e-09	Protein kinase domain-containing protein;TraesCS6B02G424100;ortholog,PROTEIN KINASE DOMAIN-CONTAINING PROTEIN (PTHR48054:SF10),transmembrane signal receptor(PC00197)
	TraesCS1D02G444400	Cultivar	Paragon	AM	14.1	7.12	1.06	6.72	1.78e-11	8.26e-10	Uncharacterized protein;TraesCS1D02G444400;ortholog,SUBFAMILY NOT NAMED (PTHR33401:SF15),
	TraesCS3B02G736200LC	Cultivar	Paragon	AM	16.58	7.12	1.09	6.55	5.79e-11	2.53e-09	NA
	TraesCS3B02G895700LC	Cultivar	Paragon	AM	13.82	7.11	1.15	6.19	6.12e-10	2.32e-08	NA
	TraesCS1B02G377100	Cultivar	Paragon	AM	11.27	7.09	1.12	6.33	2.41e-10	9.61e-09	Endoglucanase;TraesCS1B02G377100;ortholog,ENDOGLUCANASE 17 (PTHR22298:SF55),
	TraesCS2D02G637400LC	Cultivar	Paragon	AM	12.28	7.08	1.15	6.17	6.67e-10	2.51e-08	NA
	TraesCS6B02G232700LC	Cultivar	Paragon	AM	18.53	7.08	1.09	6.49	8.73e-11	3.72e-09	NA
	TraesCS2D02G555400	Cultivar	Paragon	AM	12.31	7.08	1.07	6.6	4.08e-11	1.82e-09	Uncharacterized protein;TraesCS2D02G555400;ortholog,,
	TraesCS4A02G638500LC	Cultivar	Paragon	AM	16.31	7.07	1.06	6.69	2.19e-11	1e-09	NA
	TraesCS5D02G170700LC	Cultivar	Paragon	AM	19.71	7.07	1.09	6.52	7.17e-11	3.09e-09	NA
	TraesCS5A02G410300LC	Cultivar	Paragon	AM	16.55	7.06	1.06	6.69	2.27e-11	1.04e-09	NA
	TraesCS2D02G485700	Cultivar	Paragon	AM	12.93	7.05	1.09	6.48	9.34e-11	3.95e-09	Receptor-like serine/threonine-protein kinase;TraesCS2D02G485700;ortholog,D-MANNOSE BINDING LECTIN FAMILY PROTEIN, EXPRESSED (PTHR32444:SF118),
	TraesCS2B02G538500	Cultivar	Paragon	AM	11.13	7.05	1.09	6.5	8.18e-11	3.5e-09	Uncharacterized protein;TraesCS2B02G538500;ortholog,PROTEIN KINASE DOMAIN-CONTAINING PROTEIN (PTHR27005:SF170),transmembrane signal receptor(PC00197)
	TraesCS7B02G406600	Cultivar	Paragon	AM	12.87	7.05	1.06	6.65	2.98e-11	1.35e-09	Uncharacterized protein;TraesCS7B02G406600;ortholog,TF-B3 DOMAIN-CONTAINING PROTEIN (PTHR31920:SF53),DNA-binding transcription factor(PC00218)
	TraesCS1B02G067300	Cultivar	Paragon	AM	26.48	7.04	1.09	6.44	1.23e-10	5.09e-09	Knot1 domain-containing protein;PDF7;ortholog,DEFENSIN-LIKE PROTEIN CAL1 (PTHR33147:SF8),antimicrobial response protein(PC00051)
	TraesCS1B02G644100LC	Cultivar	Paragon	AM	11.58	7.04	1.07	6.55	5.64e-11	2.47e-09	NA
	TraesCS7A02G246300LC	Cultivar	Paragon	AM	12.78	7.04	1.06	6.62	3.6e-11	1.62e-09	NA
	TraesCS4B02G153300LC	Cultivar	Paragon	AM	12.47	7.03	1.06	6.61	3.73e-11	1.67e-09	NA
	TraesCS6A02G000500	Cultivar	Paragon	AM	19.02	7.03	1.09	6.43	1.31e-10	5.4e-09	Receptor-like serine/threonine-protein kinase;TraesCS6A02G000500;ortholog,PROTEIN KINASE DOMAIN-CONTAINING PROTEIN (PTHR27006:SF268),
	TraesCS1A02G532700LC	Cultivar	Paragon	AM	14.8	7.02	1.09	6.47	9.91e-11	4.17e-09	NA
	TraesCS4A02G305900	Cultivar	Paragon	AM	17.9	7.02	1.08	6.47	9.59e-11	4.04e-09	LRRNT_2 domain-containing protein;TraesCS4A02G305900;ortholog,LRRNT_2 DOMAIN-CONTAINING PROTEIN (PTHR48063:SF11),transmembrane signal receptor(PC00197)
	TraesCS2B02G249100	Cultivar	Paragon	AM	84.75	7.02	0.66	10.71	8.83e-27	1.99e-24	Potassium transporter;TraesCS2B02G249100;ortholog,POTASSIUM TRANSPORTER 7 (PTHR30540:SF8),transporter(PC00227)
	TraesCS3B02G022600LC	Cultivar	Paragon	AM	32.3	7.02	1.03	6.81	9.48e-12	4.56e-10	NA
	TraesCS4A02G410800LC	Cultivar	Paragon	AM	8.9	7.02	1.12	6.25	4.23e-10	1.63e-08	NA
	TraesCS3B02G611400	Cultivar	Paragon	AM	19.67	7.02	1.06	6.61	3.75e-11	1.68e-09	Uncharacterized protein;TraesCS3B02G611400;ortholog,PROTEIN, PUTATIVE-RELATED (PTHR48183:SF1),
	TraesCS2B02G114900	Cultivar	Paragon	AM	41.91	7.02	1.09	6.42	1.34e-10	5.51e-09	Protein kinase domain-containing protein;TraesCS2B02G114900;ortholog,OS07G0686800 PROTEIN (PTHR45621:SF111),
	TraesCS1B02G658300LC	Cultivar	Paragon	AM	12.32	7.02	1.06	6.62	3.69e-11	1.66e-09	NA
	TraesCS1D02G452400	Cultivar	Paragon	AM	12.44	7.02	1.06	6.62	3.56e-11	1.6e-09	PH domain-containing protein;TraesCS1D02G452400;ortholog,OS05G0595500 PROTEIN (PTHR34837:SF2),
	TraesCS4A02G344700	Cultivar	Paragon	AM	19.85	7.01	1.11	6.34	2.28e-10	9.13e-09	LRRNT_2 domain-containing protein;TraesCS4A02G344700;ortholog,LRRNT_2 DOMAIN-CONTAINING PROTEIN (PTHR48053:SF101),
	TraesCS1B02G318600LC	Cultivar	Paragon	AM	13.67	7.01	1.07	6.53	6.59e-11	2.85e-09	NA
	TraesCS7D02G439500LC	Cultivar	Paragon	AM	12.52	7.01	1.07	6.57	5.19e-11	2.29e-09	NA
	TraesCS7D02G618200LC	Cultivar	Paragon	AM	11.79	7.01	1.09	6.45	1.11e-10	4.65e-09	NA
	TraesCS1B02G257700LC	Cultivar	Paragon	AM	12.01	6.99	1.08	6.46	1.02e-10	4.3e-09	NA
	TraesCS4D02G030300	Cultivar	Paragon	AM	191.68	6.98	0.54	13	1.17e-38	4.54e-36	DUF1618 domain-containing protein;TraesCS4D02G030300;ortholog,DUF1618 DOMAIN-CONTAINING PROTEIN (PTHR33074:SF108),
	TraesCS7D02G256500LC	Cultivar	Paragon	AM	13.5	6.98	1.1	6.35	2.21e-10	8.85e-09	NA
	TraesCS7B02G413000	Cultivar	Paragon	AM	17.58	6.96	1.06	6.57	5e-11	2.21e-09	F-box domain-containing protein;TraesCS7B02G413000;ortholog,F-BOX DOMAIN-CONTAINING PROTEIN (PTHR47993:SF167),
	TraesCS3A02G462900LC	Cultivar	Paragon	AM	10.77	6.95	1.09	6.4	1.53e-10	6.27e-09	NA
	TraesCS3B02G454100LC	Cultivar	Paragon	AM	16.24	6.95	1.06	6.56	5.23e-11	2.3e-09	NA
	TraesCS1D02G579410LC	Cultivar	Paragon	AM	15.58	6.94	1.09	6.38	1.77e-10	7.16e-09	NA
	TraesCS5B02G093800LC	Cultivar	Paragon	AM	18.81	6.94	1.05	6.62	3.61e-11	1.62e-09	NA
	TraesCS2D02G616300LC	Cultivar	Paragon	AM	10.2	6.94	1.07	6.51	7.35e-11	3.16e-09	NA
	TraesCS5D02G618100LC	Cultivar	Paragon	AM	14.33	6.93	1.06	6.54	6.28e-11	2.73e-09	NA
	TraesCS1B02G222700LC	Cultivar	Paragon	AM	15.54	6.93	1.07	6.47	9.79e-11	4.12e-09	NA
	TraesCS2A02G514600LC	Cultivar	Paragon	AM	65.93	6.93	0.68	10.2	2.02e-24	3.78e-22	NA
	TraesCS3A02G004600LC	Cultivar	Paragon	AM	13.83	6.93	1.12	6.17	6.75e-10	2.54e-08	NA
	TraesCS2D02G597800LC	Cultivar	Paragon	AM	13.74	6.93	1.07	6.47	9.53e-11	4.02e-09	NA
	TraesCS1B02G099800LC	Cultivar	Paragon	AM	16.22	6.92	1.07	6.49	8.86e-11	3.76e-09	NA
	TraesCS3B02G604200	Cultivar	Paragon	AM	9.73	6.92	1.08	6.43	1.28e-10	5.31e-09	DUF4220 domain-containing protein;TraesCS3B02G604200;ortholog,DUF4220 DOMAIN-CONTAINING PROTEIN (PTHR31325:SF214),
	TraesCS1A02G532600LC	Cultivar	Paragon	AM	8.87	6.91	1.07	6.44	1.16e-10	4.83e-09	NA
	TraesCS2B02G017700LC	Cultivar	Paragon	AM	14.22	6.91	1.07	6.48	8.99e-11	3.82e-09	NA
	TraesCS1B02G002500	Cultivar	Paragon	AM	17.62	6.91	1.09	6.32	2.6e-10	1.03e-08	NA
	TraesCS5D02G617700LC	Cultivar	Paragon	AM	16.03	6.9	1.06	6.5	7.92e-11	3.39e-09	NA
	TraesCS1B02G274200LC	Cultivar	Paragon	AM	13.54	6.9	1.07	6.43	1.3e-10	5.36e-09	NA
	TraesCS4B02G004300	Cultivar	Paragon	AM	36.76	6.88	1.04	6.61	3.97e-11	1.77e-09	Dirigent protein;TraesCS4B02G004300;ortholog,DIRIGENT PROTEIN (PTHR21495:SF189),
	TraesCS1A02G272200LC	Cultivar	Paragon	AM	12.69	6.88	1.06	6.49	8.43e-11	3.6e-09	NA
	TraesCS1D02G454600	Cultivar	Paragon	AM	121.42	6.87	0.54	12.65	1.14e-36	4.15e-34	Uncharacterized protein;TraesCS1D02G454600;ortholog,H15 DOMAIN-CONTAINING PROTEIN (PTHR11467:SF98),histone(PC00118)
	TraesCS4B02G202400LC	Cultivar	Paragon	AM	20.45	6.87	1.04	6.58	4.57e-11	2.02e-09	NA
	TraesCS7B02G022300LC	Cultivar	Paragon	AM	17.2	6.86	1.18	5.81	6.17e-09	2.03e-07	NA
	TraesCS2D02G506300	Cultivar	Paragon	AM	29.14	6.86	1.14	6.01	1.91e-09	6.75e-08	Uncharacterized protein;TraesCS2D02G506300;ortholog,SUBFAMILY NOT NAMED (PTHR11040:SF136),secondary carrier transporter(PC00258)
	TraesCS1B02G098800LC	Cultivar	Paragon	AM	15.23	6.85	1.08	6.35	2.09e-10	8.39e-09	NA
	TraesCS4D02G273900LC	Cultivar	Paragon	AM	14.58	6.84	1.11	6.15	7.53e-10	2.8e-08	NA
	TraesCS5A02G497400	Cultivar	Paragon	AM	421.3	6.84	0.33	20.69	4.05e-95	1.73e-91	PHB domain-containing protein;hir1;ortholog,HYPERSENSITIVE-INDUCED RESPONSE PROTEIN 2 (PTHR43327:SF31),transporter(PC00227)
	TraesCS2D02G593100LC	Cultivar	Paragon	AM	12.63	6.83	1.08	6.36	2.08e-10	8.36e-09	NA
	TraesCS3A02G001200	Cultivar	Paragon	AM	14.91	6.83	1.1	6.23	4.6e-10	1.77e-08	DUF4220 domain-containing protein;TraesCS3A02G001200;ortholog,OS12G0168600 PROTEIN (PTHR31325:SF240),
	TraesCS1A02G022300LC	Cultivar	Paragon	AM	11.38	6.82	1.06	6.41	1.45e-10	5.96e-09	NA
	TraesCS7A02G411100	Cultivar	Paragon	AM	14.38	6.82	1.06	6.43	1.26e-10	5.22e-09	Response regulatory domain-containing protein;TraesCS7A02G411100;ortholog,RESPONSE REGULATORY DOMAIN-CONTAINING PROTEIN (PTHR43874:SF86),winged helix/forkhead transcription factor(PC00246)
	TraesCS4A02G461200	Cultivar	Paragon	AM	24.38	6.81	1.06	6.42	1.34e-10	5.53e-09	Signal recognition particle receptor subunit beta;TraesCS4A02G461200;ortholog,SIGNAL RECOGNITION PARTICLE RECEPTOR SUBUNIT BETA (PTHR11485:SF48),transfer/carrier protein(PC00219)
	TraesCS3B02G779800LC	Cultivar	Paragon	AM	11.94	6.81	1.13	6.02	1.72e-09	6.1e-08	NA
	TraesCS1A02G004000	Cultivar	Paragon	AM	10.76	6.81	1.07	6.34	2.29e-10	9.18e-09	NA
	TraesCS6D02G171200LC	Cultivar	Paragon	AM	10.36	6.81	1.09	6.25	4.01e-10	1.55e-08	NA
	TraesCS2A02G578900LC	Cultivar	Paragon	AM	11.32	6.81	1.06	6.39	1.63e-10	6.66e-09	NA
	TraesCS3D02G340200LC	Cultivar	Paragon	AM	19.1	6.8	1.05	6.51	7.51e-11	3.22e-09	NA
	TraesCS2B02G362800LC	Cultivar	Paragon	AM	12.26	6.8	1.05	6.46	1.05e-10	4.38e-09	NA
	TraesCS6B02G104400LC	Cultivar	Paragon	AM	14.66	6.8	1.09	6.25	4.17e-10	1.61e-08	NA
	TraesCS7B02G008800	Cultivar	Paragon	AM	12.33	6.79	1.08	6.28	3.28e-10	1.29e-08	NA
	TraesCS5D02G546600	Cultivar	Paragon	AM	14.13	6.79	1.06	6.39	1.61e-10	6.57e-09	NA
	TraesCS7B02G002600	Cultivar	Paragon	AM	15.29	6.79	1.06	6.38	1.76e-10	7.15e-09	Uncharacterized protein;TraesCS7B02G002600;ortholog,PROTEIN KINASE DOMAIN-CONTAINING PROTEIN (PTHR45707:SF50),
	TraesCS3B02G489600LC	Cultivar	Paragon	AM	14.87	6.79	1.06	6.4	1.51e-10	6.18e-09	NA
	TraesCS3D02G265400	Cultivar	Paragon	AM	27.2	6.79	1.02	6.67	2.56e-11	1.17e-09	Protein DETOXIFICATION;TraesCS3D02G265400;ortholog,PROTEIN DETOXIFICATION 10-RELATED (PTHR11206:SF87),transporter(PC00227)
	TraesCS7A02G103700	Cultivar	Paragon	AM	41.83	6.79	0.87	7.84	4.46e-15	3.27e-13	NA
	TraesCS4A02G397400LC	Cultivar	Paragon	AM	15.84	6.78	1.08	6.28	3.39e-10	1.33e-08	NA
	TraesCS7D02G119700LC	Cultivar	Paragon	AM	12.04	6.78	1.08	6.27	3.7e-10	1.44e-08	NA
	TraesCS6B02G439500LC	Cultivar	Paragon	AM	18.69	6.77	1.07	6.32	2.57e-10	1.02e-08	NA
	TraesCS1A02G532800LC	Cultivar	Paragon	AM	10.39	6.76	1.07	6.3	3.04e-10	1.2e-08	NA
	TraesCS3D02G223200LC	Cultivar	Paragon	AM	7.02	6.76	1.09	6.21	5.16e-10	1.97e-08	NA
	TraesCS5B02G552900LC	Cultivar	Paragon	AM	12.31	6.75	1.07	6.29	3.11e-10	1.22e-08	NA
	TraesCS4B02G153200LC	Cultivar	Paragon	AM	13.43	6.75	1.08	6.25	3.98e-10	1.54e-08	NA
	TraesCS3B02G606800	Cultivar	Paragon	AM	14.03	6.75	1.08	6.24	4.39e-10	1.69e-08	rRNA N-glycosidase;TraesCS3B02G606800;ortholog,RRNA N-GLYCOSIDASE (PTHR33453:SF34),
	TraesCS5B02G280200	Cultivar	Paragon	AM	48.43	6.75	0.85	7.9	2.76e-15	2.09e-13	Uncharacterized protein;TraesCS5B02G280200;ortholog,RIBOSOMAL PROTEIN L31 (PTHR37264:SF1),ribosomal protein(PC00202)
	TraesCS7D02G490800LC	Cultivar	Paragon	AM	10.68	6.75	1.07	6.32	2.66e-10	1.05e-08	NA
	TraesCS5B02G071000	Cultivar	Paragon	AM	27.67	6.75	1.02	6.6	4.04e-11	1.8e-09	tRNA(His) guanylyltransferase;TraesCS5B02G071000;ortholog,TRNA(HIS) GUANYLYLTRANSFERASE (PTHR12729:SF8),
	TraesCS2B02G902300LC	Cultivar	Paragon	AM	12.32	6.75	1.07	6.32	2.56e-10	1.01e-08	NA
	TraesCS5D02G543700	Cultivar	Paragon	AM	13.39	6.75	1.19	5.68	1.34e-08	4.17e-07	F-box domain-containing protein;TraesCS5D02G543700;ortholog,F-BOX DOMAIN-CONTAINING PROTEIN (PTHR32133:SF360),
	TraesCS5B02G421600	Cultivar	Paragon	AM	8.51	6.74	1.08	6.27	3.69e-10	1.44e-08	Uncharacterized protein;TraesCS5B02G421600;ortholog,SUBFAMILY NOT NAMED (PTHR33088:SF44),
	TraesCS3B02G475300LC	Cultivar	Paragon	AM	10.13	6.73	1.09	6.16	7.18e-10	2.69e-08	NA
	TraesCS3D02G124000LC	Cultivar	Paragon	AM	16.71	6.73	1.06	6.36	1.95e-10	7.89e-09	NA
	TraesCS7B02G414700	Cultivar	Paragon	AM	7.99	6.73	1.18	5.69	1.25e-08	3.91e-07	Lectin_legB domain-containing protein;TraesCS7B02G414700;ortholog,LECTIN-LIKE PROTEIN-RELATED (PTHR32401:SF21),
	TraesCS5A02G388300LC	Cultivar	Paragon	AM	8.19	6.72	1.09	6.16	7.34e-10	2.74e-08	NA
	TraesCS3B02G895800LC	Cultivar	Paragon	AM	8.03	6.72	1.09	6.18	6.43e-10	2.42e-08	NA
	TraesCS2B02G256000	Cultivar	Paragon	AM	10.19	6.72	1.07	6.28	3.47e-10	1.36e-08	Uncharacterized protein;TraesCS2B02G256000;ortholog,,
	TraesCS2D02G003600LC	Cultivar	Paragon	AM	14.8	6.71	1.07	6.29	3.16e-10	1.24e-08	NA
	TraesCS2B02G164900	Cultivar	Paragon	AM	13.8	6.71	1.07	6.28	3.41e-10	1.33e-08	Uncharacterized protein;TraesCS2B02G164900;ortholog,SUBFAMILY NOT NAMED (PTHR33800:SF5),
	TraesCS1B02G103100	Cultivar	Paragon	AM	12.14	6.7	1.08	6.22	4.83e-10	1.85e-08	Uncharacterized protein;TraesCS1B02G103100;ortholog,F-BOX DOMAIN-CONTAINING PROTEIN (PTHR32141:SF45),
	TraesCS5D02G336900LC	Cultivar	Paragon	AM	14.07	6.7	1.07	6.24	4.33e-10	1.67e-08	NA
	TraesCS6D02G005300	Cultivar	Paragon	AM	52.47	6.69	1.03	6.49	8.77e-11	3.73e-09	NA
	TraesCS1B02G226300LC	Cultivar	Paragon	AM	7.98	6.69	1.08	6.18	6.25e-10	2.36e-08	NA
	TraesCS4A02G492200	Cultivar	Paragon	AM	7.48	6.68	1.08	6.18	6.23e-10	2.35e-08	Uncharacterized protein;TraesCS4A02G492200;ortholog,F-BOX DOMAIN-CONTAINING PROTEIN (PTHR39741:SF2),
	TraesCS7A02G152500LC	Cultivar	Paragon	AM	25.19	6.68	1.05	6.37	1.91e-10	7.71e-09	NA
	TraesCS7B02G369800	Cultivar	Paragon	AM	13.33	6.67	1.07	6.22	4.87e-10	1.87e-08	Uncharacterized protein;TraesCS7B02G369800;ortholog,,
	TraesCS6B02G281900LC	Cultivar	Paragon	AM	11.92	6.67	1.07	6.21	5.4e-10	2.06e-08	NA
	TraesCS7B02G822400LC	Cultivar	Paragon	AM	8.49	6.67	1.1	6.05	1.49e-09	5.34e-08	NA
	TraesCS6B02G184000LC	Cultivar	Paragon	AM	11.16	6.67	1.07	6.21	5.33e-10	2.04e-08	NA
	TraesCS5B02G300700LC	Cultivar	Paragon	AM	8.16	6.66	1.15	5.79	6.88e-09	2.25e-07	NA
	TraesCS1A02G258300LC	Cultivar	Paragon	AM	11.4	6.65	1.12	5.91	3.32e-09	1.14e-07	NA
	TraesCS4A02G483000	Cultivar	Paragon	AM	14.32	6.65	1.06	6.28	3.39e-10	1.33e-08	Protein kinase domain-containing protein;TraesCS4A02G483000;ortholog,PROTEIN KINASE DOMAIN-CONTAINING PROTEIN (PTHR27001:SF538),
	TraesCS1B02G144900LC	Cultivar	Paragon	AM	11.21	6.65	1.09	6.09	1.15e-09	4.19e-08	NA
	TraesCS1B02G770600LC	Cultivar	Paragon	AM	10.81	6.65	1.07	6.21	5.4e-10	2.06e-08	NA
	TraesCS1A02G203800	Cultivar	Paragon	AM	10.73	6.65	1.12	5.96	2.49e-09	8.65e-08	Str_synth domain-containing protein;TraesCS1A02G203800;ortholog,PROTEIN STRICTOSIDINE SYNTHASE-LIKE 4-RELATED (PTHR10426:SF88),
	TraesCS7A02G496500LC	Cultivar	Paragon	AM	11.77	6.64	1.07	6.2	5.75e-10	2.18e-08	NA
	TraesCS7A02G392000LC	Cultivar	Paragon	AM	10.74	6.64	1.07	6.22	5.05e-10	1.93e-08	NA
	TraesCS3A02G057300	Cultivar	Paragon	AM	11.08	6.63	1.07	6.2	5.51e-10	2.1e-08	DUF1618 domain-containing protein;TraesCS3A02G057300;ortholog,DUF1618 DOMAIN-CONTAINING PROTEIN (PTHR33074:SF95),
	TraesCS1B02G515300LC	Cultivar	Paragon	AM	7.2	6.62	1.1	6.02	1.72e-09	6.11e-08	NA
	TraesCS1B02G147800	Cultivar	Paragon	AM	10.53	6.62	1.09	6.08	1.2e-09	4.35e-08	Uncharacterized protein;TraesCS1B02G147800;ortholog,MYB DNA-BINDING DOMAIN SUPERFAMILY PROTEIN-RELATED (PTHR45614:SF130),
	TraesCS1A02G413500LC	Cultivar	Paragon	AM	10.36	6.61	1.07	6.17	7.04e-10	2.64e-08	NA
	TraesCS6B02G204200	Cultivar	Paragon	AM	10.1	6.61	1.07	6.16	7.49e-10	2.79e-08	Uncharacterized protein;TraesCS6B02G204200;ortholog,,
	TraesCS2D02G239300	Cultivar	Paragon	AM	55.97	6.61	0.74	8.93	4.14e-19	4.98e-17	Uncharacterized protein;TraesCS2D02G239300;ortholog,OS07G0490600 PROTEIN (PTHR23111:SF69),
	TraesCS1B02G597900LC	Cultivar	Paragon	AM	10.89	6.6	1.06	6.21	5.35e-10	2.04e-08	NA
	TraesCS1B02G216400	Cultivar	Paragon	AM	96.26	6.6	0.56	11.8	3.93e-32	1.19e-29	Carboxypeptidase;TraesCS1B02G216400;ortholog,CARBOXYPEPTIDASE (PTHR11802:SF223),serine protease(PC00203)
	TraesCS4A02G454900	Cultivar	Paragon	AM	12.17	6.6	1.09	6.05	1.43e-09	5.14e-08	NA
	TraesCS1D02G197700LC	Cultivar	Paragon	AM	10.5	6.59	1.08	6.13	8.67e-10	3.2e-08	NA
	TraesCS7A02G045600	Cultivar	Paragon	AM	10.38	6.59	1.26	5.25	1.5e-07	3.99e-06	NA
	TraesCS4B02G547000LC	Cultivar	Paragon	AM	10.64	6.59	1.08	6.09	1.15e-09	4.17e-08	NA
	TraesCS4A02G021500LC	Cultivar	Paragon	AM	10.72	6.58	1.1	5.98	2.29e-09	8e-08	NA
	TraesCS1D02G449000	Cultivar	Paragon	AM	213.22	6.58	0.39	16.89	5.29e-64	6.72e-61	Uncharacterized protein;TraesCS1D02G449000;ortholog,OS05G0232200 PROTEIN (PTHR36810:SF1),
	TraesCS1B02G275200LC	Cultivar	Paragon	AM	19.36	6.58	1.17	5.6	2.1e-08	6.35e-07	NA
	TraesCS1B02G198400LC	Cultivar	Paragon	AM	17.59	6.57	1.07	6.15	7.84e-10	2.91e-08	NA
	TraesCS2D02G491600	Cultivar	Paragon	AM	20.61	6.57	1.05	6.25	4.1e-10	1.59e-08	Protein kinase domain-containing protein;TraesCS2D02G491600;ortholog,PROTEIN KINASE DOMAIN-CONTAINING PROTEIN (PTHR27008:SF413),
	TraesCS2A02G459700	Cultivar	Paragon	AM	13.04	6.57	1.1	5.98	2.29e-09	7.99e-08	NAC domain-containing protein;TraesCS2A02G459700;ortholog,NAC DOMAIN-CONTAINING PROTEIN (PTHR31719:SF179),DNA-binding transcription factor(PC00218)
	TraesCS4D02G120400LC	Cultivar	Paragon	AM	5.52	6.57	1.15	5.73	9.97e-09	3.17e-07	NA
	TraesCS5B02G300600LC	Cultivar	Paragon	AM	8.12	6.57	1.15	5.74	9.74e-09	3.1e-07	NA
	TraesCS2A02G626600LC	Cultivar	Paragon	AM	14.07	6.57	1.06	6.17	6.84e-10	2.57e-08	NA
	TraesCS5B02G093700LC	Cultivar	Paragon	AM	13.72	6.56	1.09	6	1.97e-09	6.96e-08	NA
	TraesCS4A02G177200LC	Cultivar	Paragon	AM	9.71	6.56	1.07	6.12	9.53e-10	3.49e-08	NA
	TraesCS7A02G540500	Cultivar	Paragon	AM	12.03	6.56	1.09	6.01	1.87e-09	6.62e-08	MSP domain-containing protein;TraesCS7A02G540500;ortholog,MSP DOMAIN-CONTAINING PROTEIN (PTHR10809:SF141),membrane trafficking regulatory protein(PC00151)
	TraesCS2B02G005400	Cultivar	Paragon	AM	14.83	6.56	1.17	5.61	2.07e-08	6.28e-07	Protein kinase domain-containing protein;TraesCS2B02G005400;ortholog,PROTEIN KINASE DOMAIN-CONTAINING PROTEIN (PTHR27008:SF514),
	TraesCS3B02G006800	Cultivar	Paragon	AM	17.63	6.56	1.19	5.5	3.87e-08	1.13e-06	Uncharacterized protein;TraesCS3B02G006800;ortholog,OS01G0111700 PROTEIN (PTHR33237:SF31),
	TraesCS2B02G347900LC	Cultivar	Paragon	AM	11.61	6.55	1.11	5.88	4.07e-09	1.38e-07	NA
	TraesCS3A02G001100LC	Cultivar	Paragon	AM	10.48	6.54	1.07	6.09	1.12e-09	4.08e-08	NA
	TraesCS2B02G351400LC	Cultivar	Paragon	AM	13.06	6.54	1.07	6.12	9.15e-10	3.36e-08	NA
	TraesCS7D02G705700LC	Cultivar	Paragon	AM	10.9	6.54	1.1	5.95	2.68e-09	9.27e-08	NA
	TraesCS3B02G779900LC	Cultivar	Paragon	AM	13.02	6.53	1.05	6.2	5.63e-10	2.14e-08	NA
	TraesCS6B02G206700LC	Cultivar	Paragon	AM	11.3	6.53	1.07	6.09	1.16e-09	4.22e-08	NA
	TraesCS2B02G015700	Cultivar	Paragon	AM	15.38	6.53	1.17	5.6	2.09e-08	6.33e-07	Uncharacterized protein;TraesCS2B02G015700;ortholog,SUBFAMILY NOT NAMED (PTHR24281:SF156),hydroxylase(PC00122)
	TraesCS7D02G541300	Cultivar	Paragon	AM	12.21	6.51	1.07	6.08	1.22e-09	4.42e-08	Uncharacterized protein;TraesCS7D02G541300;ortholog,STRESS-RESPONSE A/B BARREL DOMAIN-CONTAINING PROTEIN DABB1-RELATED (PTHR33178:SF3),
	TraesCS6B02G183900LC	Cultivar	Paragon	AM	9.48	6.51	1.08	6.04	1.55e-09	5.55e-08	NA
	TraesCS5B02G531300LC	Cultivar	Paragon	AM	11.44	6.5	1.12	5.79	6.92e-09	2.26e-07	NA
	TraesCS1B02G162200LC	Cultivar	Paragon	AM	10.24	6.5	1.07	6.1	1.04e-09	3.8e-08	NA
	TraesCS2B02G627700	Cultivar	Paragon	AM	14.87	6.5	1.05	6.18	6.22e-10	2.35e-08	C2H2-type domain-containing protein;TraesCS2B02G627700;ortholog,OS04G0690100 PROTEIN (PTHR31681:SF46),C2H2 zinc finger transcription factor(PC00248)
	TraesCS2B02G240400	Cultivar	Paragon	AM	8.91	6.5	1.09	5.98	2.3e-09	8.01e-08	Myb_DNA-bind_3 domain-containing protein;TraesCS2B02G240400;ortholog,MYB_DNA-BIND_3 DOMAIN-CONTAINING PROTEIN (PTHR46934:SF8),
	TraesCS1D02G446400	Cultivar	Paragon	AM	389.08	6.5	0.28	22.81	3.35e-115	1.93e-111	Eukaryotic translation initiation factor 5B;TraesCS1D02G446400;ortholog,EUKARYOTIC TRANSLATION INITIATION FACTOR 5B (PTHR43381:SF4),translation initiation factor(PC00224)
	TraesCS2B02G241200	Cultivar	Paragon	AM	9.83	6.49	1.18	5.52	3.33e-08	9.81e-07	Glucan endo-1,3-beta-D-glucosidase;TraesCS2B02G241200;ortholog,GLUCAN ENDO-1,3-BETA-D-GLUCOSIDASE (PTHR32227:SF235),glucosidase(PC00108)
	TraesCS1D02G446300	Cultivar	Paragon	AM	10.34	6.49	1.16	5.59	2.29e-08	6.9e-07	Uncharacterized protein;TraesCS1D02G446300;ortholog,,
	TraesCS2A02G514300LC	Cultivar	Paragon	AM	94.23	6.49	0.53	12.34	5.67e-35	1.88e-32	NA
	TraesCS2A02G585500	Cultivar	Paragon	AM	10.18	6.48	1.08	6.02	1.73e-09	6.13e-08	F-box domain-containing protein;TraesCS2A02G585500;ortholog,F-BOX DOMAIN-CONTAINING PROTEIN (PTHR32153:SF37),
	TraesCS1B02G769500LC	Cultivar	Paragon	AM	20.73	6.48	1.07	6.04	1.52e-09	5.44e-08	NA
	TraesCS4D02G224000LC	Cultivar	Paragon	AM	7.84	6.47	1.09	5.94	2.85e-09	9.83e-08	NA
	TraesCS6A02G029400LC	Cultivar	Paragon	AM	16.29	6.46	1.06	6.08	1.22e-09	4.42e-08	NA
	TraesCS1B02G536100LC	Cultivar	Paragon	AM	9.69	6.46	1.14	5.65	1.64e-08	5.06e-07	NA
	TraesCS1D02G589900LC	Cultivar	Paragon	AM	8.31	6.46	1.11	5.85	5.05e-09	1.68e-07	NA
	TraesCS4B02G347400LC	Cultivar	Paragon	AM	12.94	6.46	1.06	6.09	1.12e-09	4.08e-08	NA
	TraesCS5B02G415700LC	Cultivar	Paragon	AM	11.26	6.46	1.08	5.98	2.28e-09	7.95e-08	NA
	TraesCS3B02G007600	Cultivar	Paragon	AM	11.4	6.45	1.08	5.96	2.5e-09	8.67e-08	Uncharacterized protein;TraesCS3B02G007600;ortholog,CELL DIVISION CYCLE PROTEIN 123 HOMOLOG (PTHR15323:SF6),
	TraesCS7A02G025100	Cultivar	Paragon	AM	5.77	6.45	1.17	5.51	3.5e-08	1.03e-06	RING-type domain-containing protein;TraesCS7A02G025100;ortholog,RING-TYPE DOMAIN-CONTAINING PROTEIN (PTHR45969:SF20),
	TraesCS2B02G206000	Cultivar	Paragon	AM	7.45	6.45	1.1	5.88	4.08e-09	1.38e-07	Uncharacterized protein;TraesCS2B02G206000;ortholog,SUBFAMILY NOT NAMED (PTHR33088:SF81),
	TraesCS1A02G590610LC	Cultivar	Paragon	AM	9.11	6.44	1.09	5.9	3.57e-09	1.22e-07	NA
	TraesCS4A02G036600LC	Cultivar	Paragon	AM	8.35	6.44	1.1	5.86	4.74e-09	1.59e-07	NA
	TraesCS1B02G007100	Cultivar	Paragon	AM	17.96	6.43	1.21	5.32	1.05e-07	2.86e-06	Protein kinase domain-containing protein;TraesCS1B02G007100;ortholog,,
	TraesCS7A02G527100	Cultivar	Paragon	AM	11.01	6.43	1.07	6.01	1.89e-09	6.68e-08	NA
	TraesCS7A02G040400	Cultivar	Paragon	AM	9.97	6.42	1.13	5.67	1.42e-08	4.42e-07	Uncharacterized protein;TraesCS7A02G040400;ortholog,SUBFAMILY NOT NAMED (PTHR31284:SF49),phosphatase(PC00181)
	TraesCS2D02G493700	Cultivar	Paragon	AM	46.16	6.42	1.23	5.21	1.94e-07	5.06e-06	Protein kinase domain-containing protein;TraesCS2D02G493700;ortholog,SERINE/THREONINE-PROTEIN KINASE SAPK1 (PTHR24343:SF446),non-receptor serine/threonine protein kinase(PC00167)
	TraesCS2D02G516200	Cultivar	Paragon	AM	9.66	6.41	1.1	5.84	5.34e-09	1.77e-07	ERCC4 domain-containing protein;TraesCS2D02G516200;ortholog,ERCC4 DOMAIN-CONTAINING PROTEIN (PTHR21077:SF8),
	TraesCS2D02G592400LC	Cultivar	Paragon	AM	16.71	6.41	1.07	6.01	1.87e-09	6.62e-08	NA
	TraesCS3A02G319200	Cultivar	Paragon	AM	8.55	6.41	1.07	5.97	2.4e-09	8.34e-08	RRM domain-containing protein;TraesCS3A02G319200;ortholog,,
	TraesCS1B02G291100LC	Cultivar	Paragon	AM	9.56	6.41	1.07	6.01	1.87e-09	6.62e-08	NA
	TraesCS1A02G319300LC	Cultivar	Paragon	AM	7.78	6.41	1.11	5.78	7.61e-09	2.47e-07	NA
	TraesCS3A02G568000LC	Cultivar	Paragon	AM	8.47	6.41	1.12	5.74	9.28e-09	2.96e-07	NA
	TraesCS1B02G162500LC	Cultivar	Paragon	AM	6.84	6.41	1.09	5.87	4.38e-09	1.47e-07	NA
	TraesCS3D02G236300	Cultivar	Paragon	AM	9.05	6.4	1.08	5.93	3.02e-09	1.04e-07	Uncharacterized protein;TraesCS3D02G236300;ortholog,,
	TraesCS7A02G039600	Cultivar	Paragon	AM	5.71	6.4	1.26	5.09	3.49e-07	8.74e-06	NA
	TraesCS7B02G009400	Cultivar	Paragon	AM	12.52	6.39	1.07	5.95	2.7e-09	9.32e-08	Uncharacterized protein;TraesCS7B02G009400;ortholog,,
	TraesCS3B02G274300	Cultivar	Paragon	AM	10.01	6.38	1.07	5.95	2.76e-09	9.52e-08	Uncharacterized protein;TraesCS3B02G274300;ortholog,BRIX DOMAIN-CONTAINING PROTEIN (PTHR13634:SF1),RNA metabolism protein(PC00031)
	TraesCS6B02G268500	Cultivar	Paragon	AM	9.72	6.38	1.16	5.51	3.57e-08	1.04e-06	ULP_PROTEASE domain-containing protein;TraesCS6B02G268500;ortholog,ULP_PROTEASE DOMAIN-CONTAINING PROTEIN (PTHR34835:SF62),
	TraesCS7A02G661300LC	Cultivar	Paragon	AM	8.31	6.37	1.09	5.85	4.89e-09	1.64e-07	NA
	TraesCS4B02G199000LC	Cultivar	Paragon	AM	9.59	6.37	1.1	5.8	6.64e-09	2.18e-07	NA
	TraesCS1D02G447900	Cultivar	Paragon	AM	7.14	6.36	1.08	5.89	3.93e-09	1.33e-07	Uncharacterized protein;TraesCS1D02G447900;ortholog,SUBFAMILY NOT NAMED (PTHR13068:SF111),
	TraesCS2B02G362400LC	Cultivar	Paragon	AM	8.73	6.36	1.09	5.81	6.13e-09	2.02e-07	NA
	TraesCS4B02G098700LC	Cultivar	Paragon	AM	7.7	6.36	1.13	5.61	1.97e-08	5.98e-07	NA
	TraesCS2B02G358100LC	Cultivar	Paragon	AM	7.11	6.36	1.12	5.7	1.2e-08	3.78e-07	NA
	TraesCS1D02G569200LC	Cultivar	Paragon	AM	11.43	6.35	1.13	5.63	1.76e-08	5.4e-07	NA
	TraesCS4B02G255900LC	Cultivar	Paragon	AM	9.37	6.35	1.08	5.9	3.69e-09	1.25e-07	NA
	TraesCS1B02G437600LC	Cultivar	Paragon	AM	6.48	6.35	1.08	5.87	4.26e-09	1.43e-07	NA
	TraesCS3D02G213100LC	Cultivar	Paragon	AM	14.26	6.34	1.13	5.59	2.27e-08	6.84e-07	NA
	TraesCS7A02G111100	Cultivar	Paragon	AM	11.08	6.34	1.07	5.94	2.87e-09	9.87e-08	NA
	TraesCS3B02G247600LC	Cultivar	Paragon	AM	6.64	6.34	1.12	5.68	1.37e-08	4.29e-07	NA
	TraesCS5D02G064600LC	Cultivar	Paragon	AM	6.07	6.33	1.11	5.69	1.3e-08	4.07e-07	NA
	TraesCS6B02G523700LC	Cultivar	Paragon	AM	7.69	6.33	1.09	5.79	7.03e-09	2.29e-07	NA
	TraesCS1D02G132400LC	Cultivar	Paragon	AM	8.28	6.32	1.09	5.82	6.02e-09	1.98e-07	NA
	TraesCS4A02G312100	Cultivar	Paragon	AM	28.41	6.32	1.1	5.76	8.44e-09	2.71e-07	Uncharacterized protein;TraesCS4A02G312100;ortholog,HYDROXYPROLINE-RICH GLYCOPROTEIN FAMILY PROTEIN (PTHR31798:SF5),
	TraesCS5B02G089200LC	Cultivar	Paragon	AM	11.69	6.32	1.08	5.84	5.14e-09	1.71e-07	NA
	TraesCS1B02G162300LC	Cultivar	Paragon	AM	7.11	6.31	1.08	5.83	5.67e-09	1.87e-07	NA
	TraesCS2B02G617600	Cultivar	Paragon	AM	8.25	6.31	1.08	5.83	5.63e-09	1.86e-07	Probable magnesium transporter;TraesCS2B02G617600;ortholog,MAGNESIUM TRANSPORTER-RELATED (PTHR12570:SF60),
	TraesCS1A02G237000LC	Cultivar	Paragon	AM	8.76	6.3	1.14	5.55	2.86e-08	8.5e-07	NA
	TraesCS7D02G729300LC	Cultivar	Paragon	AM	6.29	6.3	1.09	5.76	8.41e-09	2.7e-07	NA
	TraesCS3A02G502110LC	Cultivar	Paragon	AM	7.87	6.29	1.08	5.83	5.45e-09	1.81e-07	NA
	TraesCS2D02G481100	Cultivar	Paragon	AM	7.51	6.29	1.13	5.55	2.87e-08	8.52e-07	Protein SDA1;TraesCS2D02G481100;ortholog,PROTEIN SDA1 HOMOLOG (PTHR12730:SF0),
	TraesCS7D02G035300	Cultivar	Paragon	AM	8.1	6.29	1.09	5.76	8.26e-09	2.66e-07	NA
	TraesCS3B02G895600LC	Cultivar	Paragon	AM	8.85	6.28	1.11	5.68	1.31e-08	4.1e-07	NA
	TraesCS2D02G481300	Cultivar	Paragon	AM	13.21	6.28	1.1	5.7	1.18e-08	3.7e-07	NA
	TraesCS1D02G174300LC	Cultivar	Paragon	AM	7.92	6.28	1.09	5.79	7.2e-09	2.34e-07	NA
	TraesCS1B02G337500	Cultivar	Paragon	AM	10.37	6.27	1.09	5.75	8.96e-09	2.86e-07	Uncharacterized protein;TraesCS1B02G337500;ortholog,DUF569 DOMAIN-CONTAINING PROTEIN (PTHR31205:SF7),
	TraesCS4A02G000800	Cultivar	Paragon	AM	16.34	6.27	1.06	5.9	3.55e-09	1.21e-07	Uncharacterized protein;TraesCS4A02G000800;ortholog,P-LOOP NTPASE DOMAIN-CONTAINING PROTEIN LPA1 HOMOLOG (PTHR33477:SF4),
	TraesCS6A02G035800LC	Cultivar	Paragon	AM	11.48	6.27	1.07	5.88	3.98e-09	1.35e-07	NA
	TraesCS2B02G021500LC	Cultivar	Paragon	AM	12.84	6.27	1.11	5.63	1.83e-08	5.58e-07	NA
	TraesCS1D02G366300	Cultivar	Paragon	AM	439.92	6.27	0.34	18.62	2.07e-77	4.55e-74	Histone H2B;TraesCS1A02G367900;ortholog,HISTONE H2B.4 (PTHR23428:SF264),histone(PC00118)
	TraesCS1B02G357100	Cultivar	Paragon	AM	7.34	6.27	1.12	5.58	2.35e-08	7.07e-07	Uncharacterized protein;TraesCS1B02G357100;ortholog,SUBFAMILY NOT NAMED (PTHR33115:SF58),
	TraesCS3B02G574600LC	Cultivar	Paragon	AM	8.4	6.26	1.08	5.77	7.92e-09	2.56e-07	NA
	TraesCS1B02G179200LC	Cultivar	Paragon	AM	9.09	6.26	1.12	5.58	2.45e-08	7.34e-07	NA
	TraesCS2A02G514400LC	Cultivar	Paragon	AM	38.14	6.25	0.77	8.09	5.76e-16	4.7e-14	NA
	TraesCS2D02G492200	Cultivar	Paragon	AM	51.31	6.25	0.75	8.38	5.18e-17	4.88e-15	Ubiquitin_4 domain-containing protein;TraesCS2D02G492200;ortholog,U11/U12 SMALL NUCLEAR RIBONUCLEOPROTEIN 25 KDA PROTEIN (PTHR14942:SF0),
	TraesCS4B02G547200LC	Cultivar	Paragon	AM	14.87	6.25	1.06	5.88	4.22e-09	1.42e-07	NA
	TraesCS5A02G667400LC	Cultivar	Paragon	AM	11.9	6.24	1.08	5.79	6.91e-09	2.26e-07	NA
	TraesCS2D02G523200	Cultivar	Paragon	AM	7.26	6.24	1.12	5.55	2.8e-08	8.33e-07	BHLH domain-containing protein;TraesCS2D02G523200;ortholog,TRANSCRIPTION FACTOR ILI1 (PTHR46446:SF25),basic helix-loop-helix transcription factor(PC00055)
	TraesCS1B02G009000	Cultivar	Paragon	AM	20.09	6.24	1.07	5.82	5.84e-09	1.93e-07	Protein kinase domain-containing protein;TraesCS1B02G009000;ortholog,PROTEIN KINASE DOMAIN-CONTAINING PROTEIN (PTHR48005:SF25),
	TraesCS2A02G457400	Cultivar	Paragon	AM	6.71	6.24	1.12	5.59	2.33e-08	7.02e-07	Uncharacterized protein;TraesCS2A02G457400;ortholog,ULP_PROTEASE DOMAIN-CONTAINING PROTEIN (PTHR34835:SF50),
	TraesCS2D02G514500	Cultivar	Paragon	AM	5.68	6.23	1.18	5.26	1.41e-07	3.78e-06	Uncharacterized protein;TraesCS2D02G514500;ortholog,,
	TraesCS1B02G215400LC	Cultivar	Paragon	AM	14.14	6.23	1.09	5.72	1.08e-08	3.42e-07	NA
	TraesCS1B02G166400	Cultivar	Paragon	AM	45.31	6.23	0.76	8.22	2.08e-16	1.79e-14	Uncharacterized protein;TraesCS1B02G166400;ortholog,TPR_REGION DOMAIN-CONTAINING PROTEIN (PTHR36326:SF17),
	TraesCS4B02G547100LC	Cultivar	Paragon	AM	8.88	6.23	1.07	5.81	6.35e-09	2.09e-07	NA
	TraesCS4A02G466300LC	Cultivar	Paragon	AM	8.92	6.23	1.1	5.66	1.54e-08	4.76e-07	NA
	TraesCS1A02G022400LC	Cultivar	Paragon	AM	12.5	6.23	1.1	5.67	1.43e-08	4.45e-07	NA
	TraesCS2D02G481800	Cultivar	Paragon	AM	13.91	6.22	1.07	5.82	5.9e-09	1.94e-07	Epimerase domain-containing protein;TraesCS2D02G481800;ortholog,EPIMERASE DOMAIN-CONTAINING PROTEIN (PTHR10366:SF727),dehydratase(PC00091)
	TraesCS4B02G501000LC	Cultivar	Paragon	AM	8.11	6.22	1.11	5.58	2.38e-08	7.14e-07	NA
	TraesCS3A02G570900LC	Cultivar	Paragon	AM	9.2	6.22	1.13	5.52	3.35e-08	9.86e-07	NA
	TraesCS2A02G580300LC	Cultivar	Paragon	AM	7.28	6.22	1.1	5.66	1.51e-08	4.68e-07	NA
	TraesCS3D02G202300LC	Cultivar	Paragon	AM	8.85	6.21	1.07	5.79	7.1e-09	2.32e-07	NA
	TraesCS1B02G062800	Cultivar	Paragon	AM	7.63	6.19	1.1	5.62	1.94e-08	5.9e-07	FBD domain-containing protein;TraesCS1B02G062800;ortholog,F-BOX DOMAIN-CONTAINING PROTEIN (PTHR32141:SF126),
	TraesCS3B02G475500LC	Cultivar	Paragon	AM	9.15	6.19	1.08	5.73	1.01e-08	3.2e-07	NA
	TraesCS4B02G501600LC	Cultivar	Paragon	AM	8.75	6.19	1.08	5.71	1.1e-08	3.48e-07	NA
	TraesCS1B02G217700LC	Cultivar	Paragon	AM	7.12	6.19	1.13	5.46	4.65e-08	1.34e-06	NA
	TraesCS1D02G029000	Cultivar	Paragon	AM	7.28	6.18	1.09	5.65	1.58e-08	4.88e-07	NA
	TraesCS2B02G602200	Cultivar	Paragon	AM	40.79	6.17	0.75	8.18	2.8e-16	2.37e-14	Uncharacterized protein;TraesCS2B02G602200;ortholog,PPR_LONG DOMAIN-CONTAINING PROTEIN (PTHR47932:SF41),
	TraesCS3B02G603900	Cultivar	Paragon	AM	11.34	6.17	1.09	5.63	1.77e-08	5.4e-07	GATA-type domain-containing protein;TraesCS3B02G603900;ortholog,GATA-TYPE DOMAIN-CONTAINING PROTEIN (PTHR47172:SF24),
	TraesCS4B02G251000LC	Cultivar	Paragon	AM	38.58	6.17	0.76	8.15	3.6e-16	3e-14	NA
	TraesCS1D02G576500LC	Cultivar	Paragon	AM	61.44	6.17	0.58	10.55	5.26e-26	1.11e-23	NA
	TraesCS1B02G162600LC	Cultivar	Paragon	AM	7.56	6.17	1.1	5.62	1.87e-08	5.72e-07	NA
	TraesCS1B02G083500LC	Cultivar	Paragon	AM	11.38	6.16	1.09	5.68	1.38e-08	4.32e-07	NA
	TraesCS5B02G092800LC	Cultivar	Paragon	AM	10.83	6.16	1.08	5.71	1.12e-08	3.52e-07	NA
	TraesCS6B02G097800LC	Cultivar	Paragon	AM	8.38	6.16	1.17	5.28	1.31e-07	3.52e-06	NA
	TraesCS5D02G618000LC	Cultivar	Paragon	AM	11.18	6.15	1.1	5.58	2.35e-08	7.07e-07	NA
	TraesCS3B02G431000LC	Cultivar	Paragon	AM	10.05	6.15	1.08	5.69	1.25e-08	3.91e-07	NA
	TraesCS2D02G637200LC	Cultivar	Paragon	AM	10.33	6.15	1.07	5.77	7.83e-09	2.53e-07	NA
	TraesCS3B02G441300LC	Cultivar	Paragon	AM	8.14	6.14	1.08	5.7	1.17e-08	3.69e-07	NA
	TraesCS5A02G667200LC	Cultivar	Paragon	AM	6.3	6.14	1.09	5.62	1.88e-08	5.73e-07	NA
	TraesCS5B02G518600LC	Cultivar	Paragon	AM	7.67	6.14	1.1	5.58	2.45e-08	7.35e-07	NA
	TraesCS6B02G158400	Cultivar	Paragon	AM	6.42	6.14	1.08	5.67	1.47e-08	4.55e-07	LRRNT_2 domain-containing protein;TraesCS6B02G158400;ortholog,PROTEIN KINASE DOMAIN-CONTAINING PROTEIN (PTHR48005:SF31),
	TraesCS2D02G489200	Cultivar	Paragon	AM	975.33	6.14	0.33	18.47	3.58e-76	7.4e-73	Uncharacterized protein;TraesCS2D02G489200;ortholog,SUBFAMILY NOT NAMED (PTHR31953:SF74),
	TraesCS5D02G166300LC	Cultivar	Paragon	AM	10.04	6.14	1.08	5.67	1.39e-08	4.35e-07	NA
	TraesCS3B02G605500	Cultivar	Paragon	AM	5.78	6.13	1.11	5.53	3.25e-08	9.58e-07	Uncharacterized protein;TraesCS3B02G605500;ortholog,OS04G0161400 PROTEIN (PTHR23159:SF38),chromatin/chromatin-binding, or -regulatory protein(PC00077)
	TraesCS2D02G637000LC	Cultivar	Paragon	AM	10.72	6.13	1.07	5.74	9.38e-09	2.99e-07	NA
	TraesCS5B02G807100LC	Cultivar	Paragon	AM	5.05	6.12	1.17	5.24	1.63e-07	4.3e-06	NA
	TraesCS2D02G480600	Cultivar	Paragon	AM	6.04	6.12	1.13	5.42	6.03e-08	1.71e-06	Multifunctional fusion protein;TraesCS2D02G480600;ortholog,HVA22-LIKE PROTEIN (PTHR12300:SF100),membrane traffic protein(PC00150)
	TraesCS1B02G582600LC	Cultivar	Paragon	AM	7.53	6.12	1.12	5.47	4.5e-08	1.3e-06	NA
	TraesCS3A02G557700LC	Cultivar	Paragon	AM	7.97	6.12	1.09	5.62	1.95e-08	5.92e-07	NA
	TraesCS5B02G068000	Cultivar	Paragon	AM	8.47	6.12	1.11	5.5	3.8e-08	1.11e-06	SANT domain-containing protein;TraesCS5B02G068000;ortholog,TRANSCRIPTION FACTOR KAN2-RELATED (PTHR31496:SF3),DNA-binding transcription factor(PC00218)
	TraesCS6B02G595100LC	Cultivar	Paragon	AM	6.54	6.12	1.1	5.57	2.57e-08	7.68e-07	NA
	TraesCS1B02G449100LC	Cultivar	Paragon	AM	6.91	6.12	1.13	5.4	6.54e-08	1.84e-06	NA
	TraesCS4B02G194500LC	Cultivar	Paragon	AM	6.99	6.11	1.11	5.49	4.1e-08	1.19e-06	NA
	TraesCS1D02G106100LC	Cultivar	Paragon	AM	7.54	6.11	1.11	5.49	4.07e-08	1.18e-06	NA
	TraesCS7D02G142900LC	Cultivar	Paragon	AM	8.32	6.1	1.09	5.61	2.01e-08	6.09e-07	NA
	TraesCS1D02G451900	Cultivar	Paragon	AM	203.6	6.1	0.32	18.85	3.03e-79	7.56e-76	UDP-glucose 4-epimerase;TraesCS1D02G451900;ortholog,UDP-GLUCOSE 4-EPIMERASE 2 (PTHR43725:SF22),epimerase/racemase(PC00096)
	TraesCS1B02G290900LC	Cultivar	Paragon	AM	10.64	6.09	1.11	5.47	4.57e-08	1.32e-06	NA
	TraesCS1B02G008300LC	Cultivar	Paragon	AM	10.15	6.09	1.13	5.38	7.4e-08	2.07e-06	NA
	TraesCS1B02G218500LC	Cultivar	Paragon	AM	5.72	6.09	1.12	5.44	5.24e-08	1.5e-06	NA
	TraesCS2B02G023100LC	Cultivar	Paragon	AM	16.83	6.09	1.07	5.7	1.21e-08	3.78e-07	NA
	TraesCS1B02G236500LC	Cultivar	Paragon	AM	8.28	6.09	1.1	5.55	2.86e-08	8.49e-07	NA
	TraesCS7A02G060400LC	Cultivar	Paragon	AM	7.31	6.09	1.16	5.26	1.46e-07	3.91e-06	NA
	TraesCS3B02G895900LC	Cultivar	Paragon	AM	5.33	6.09	1.1	5.51	3.51e-08	1.03e-06	NA
	TraesCS6A02G012500	Cultivar	Paragon	AM	9.55	6.08	1.09	5.59	2.3e-08	6.93e-07	LigB domain-containing protein;TraesCS6A02G012500;ortholog,LIGB DOMAIN-CONTAINING PROTEIN (PTHR30096:SF16),
	TraesCS1D02G565600LC	Cultivar	Paragon	AM	5.53	6.07	1.17	5.17	2.38e-07	6.12e-06	NA
	TraesCS2D02G519400	Cultivar	Paragon	AM	7.26	6.07	1.1	5.52	3.38e-08	9.94e-07	SPOC domain-containing protein;TraesCS2D02G519400;ortholog,IP08861P-RELATED (PTHR11477:SF0),general transcription factor(PC00259)
[truncated: 4,026 more rows]

## Sheet: Table S3b.Genotype specificDEGs
Table S3b. Genotype-specific DEGs, annotated
	Gene	Condition	higher.expression.in	Sampling.time	baseMean	log2FoldChange	lfcSE	stat	pvalue	padj	Annotations
	TraesCS2B02G030200	Cultivar	Cadenza	AM	49.89	-24.4	3.14	-7.77	7.73e-15	5.51e-13	NA
	TraesCS2B02G031600	Cultivar	Cadenza	AM	95.16	-23.36	3.52	-6.63	3.26e-11	1.47e-09	Uncharacterized protein;TraesCS2B02G031600;ortholog,TERPENE_SYNTH_C DOMAIN-CONTAINING PROTEIN (PTHR31225:SF145),
	TraesCS7D02G463500	Cultivar	Cadenza	AM	89.77	-13.72	2.57	-5.35	8.82e-08	2.44e-06	Uncharacterized protein;TraesCS7D02G463500;ortholog,TAU-CADINOL SYNTHASE (PTHR31225:SF93),
	TraesCS7D02G050500	Cultivar	Cadenza	AM	246.42	-11.66	1.09	-10.71	9.33e-27	2.08e-24	Fe2OG dioxygenase domain-containing protein;TraesCS7D02G050500;ortholog,FE2OG DIOXYGENASE DOMAIN-CONTAINING PROTEIN (PTHR47991:SF85),oxygenase(PC00177)
	TraesCS2B02G433000LC	Cultivar	Cadenza	AM	342.24	-11.63	1.03	-11.24	2.47e-29	6.47e-27	NA
	TraesCS5B02G485000	Cultivar	Cadenza	AM	11.27	-11.31	2.09	-5.41	6.27e-08	1.77e-06	Uncharacterized protein;TraesCS5B02G485000;ortholog,SUBFAMILY NOT NAMED (PTHR24281:SF9),hydroxylase(PC00122)
	TraesCS2B02G204500	Cultivar	Cadenza	AM	695.09	-11.3	1	-11.28	1.69e-29	4.51e-27	Epimerase domain-containing protein;TraesCS2B02G204500;ortholog,3BETA_HSD DOMAIN-CONTAINING PROTEIN (PTHR10366:SF696),dehydratase(PC00091)
	TraesCS4A02G217200	Cultivar	Cadenza	AM	240.28	-11.21	1.03	-10.9	1.17e-27	2.81e-25	Dirigent protein;TraesCS4A02G217200;ortholog,DIRIGENT PROTEIN (PTHR21495:SF226),
	TraesCS1B02G126800LC	Cultivar	Cadenza	AM	509.57	-11.02	1.03	-10.65	1.69e-26	3.69e-24	NA
	TraesCS1B02G234300	Cultivar	Cadenza	AM	331.32	-11.01	1.03	-10.74	6.8e-27	1.54e-24	D-3-phosphoglycerate dehydrogenase;TraesCS1B02G234300;ortholog,D-3-PHOSPHOGLYCERATE DEHYDROGENASE (PTHR42938:SF20),dehydrogenase(PC00092)
	TraesCS2A02G046700	Cultivar	Cadenza	AM	157.76	-10.84	1.03	-10.49	9.21e-26	1.89e-23	NA
	TraesCS2A02G564300	Cultivar	Cadenza	AM	213.01	-10.84	1.04	-10.47	1.19e-25	2.4e-23	NA
	TraesCS2A02G735500LC	Cultivar	Cadenza	AM	154.68	-10.57	1.04	-10.16	3.04e-24	5.58e-22	NA
	TraesCS6B02G142700	Cultivar	Cadenza	AM	189.1	-10.56	1.04	-10.18	2.35e-24	4.37e-22	Purple acid phosphatase;TraesCS6B02G142700;ortholog,PURPLE ACID PHOSPHATASE 18 (PTHR22953:SF97),phosphatase(PC00181)
	TraesCS5A02G287100	Cultivar	Cadenza	AM	174.58	-10.52	1.04	-10.16	3.11e-24	5.68e-22	Lipase_GDSL domain-containing protein;TraesCS5A02G287100;ortholog,LIPASE_GDSL DOMAIN-CONTAINING PROTEIN (PTHR22835:SF620),
	TraesCS6B02G673100LC	Cultivar	Cadenza	AM	151.79	-10.47	1.03	-10.2	2.06e-24	3.85e-22	NA
	TraesCS6B02G343200LC	Cultivar	Cadenza	AM	147.8	-10.43	1.03	-10.18	2.53e-24	4.68e-22	NA
	TraesCS5A02G441600LC	Cultivar	Cadenza	AM	254.41	-10.32	1.04	-9.94	2.75e-23	4.71e-21	NA
	TraesCS5B02G080000	Cultivar	Cadenza	AM	83.11	-10.3	1.04	-9.94	2.77e-23	4.72e-21	Dirigent protein;TraesCS5B02G080000;ortholog,DIRIGENT PROTEIN (PTHR21495:SF162),
	TraesCS1A02G284400LC	Cultivar	Cadenza	AM	138.01	-10.22	1.05	-9.69	3.23e-22	5.1e-20	NA
	TraesCS7D02G002300LC	Cultivar	Cadenza	AM	118.78	-10.21	1.04	-9.85	6.53e-23	1.08e-20	NA
	TraesCS7A02G613500LC	Cultivar	Cadenza	AM	102.4	-10.2	1.04	-9.76	1.64e-22	2.65e-20	NA
	TraesCS4A02G262700	Cultivar	Cadenza	AM	157.01	-10.12	1.03	-9.85	7.15e-23	1.19e-20	Uncharacterized protein;TraesCS4A02G262700;ortholog,PROTEIN NRT1/ PTR FAMILY 8.3 (PTHR11654:SF64),transporter(PC00227)
	TraesCS2B02G539100	Cultivar	Cadenza	AM	146.68	-10.05	1.05	-9.61	7.39e-22	1.13e-19	Uncharacterized protein;TraesCS2B02G539100;ortholog,OS08G0416800 PROTEIN (PTHR34563:SF6),
	TraesCS1B02G112100	Cultivar	Cadenza	AM	113.94	-10.03	1.04	-9.62	6.73e-22	1.03e-19	NA
	TraesCS4A02G481600	Cultivar	Cadenza	AM	94.98	-9.95	1.04	-9.55	1.28e-21	1.94e-19	Uncharacterized protein;TraesCS4A02G481600;ortholog,PROTEIN KINASE DOMAIN-CONTAINING PROTEIN (PTHR45707:SF56),
	TraesCS6B02G212700LC	Cultivar	Cadenza	AM	69.94	-9.93	1.05	-9.44	3.87e-21	5.66e-19	NA
	TraesCS1B02G140800LC	Cultivar	Cadenza	AM	105.71	-9.9	1.03	-9.57	1.11e-21	1.7e-19	NA
	TraesCS1B02G300800	Cultivar	Cadenza	AM	108.4	-9.89	1.06	-9.33	1.04e-20	1.45e-18	Histone H4 variant TH011;TraesCS1A02G079900;ortholog,HISTONE H4 VARIANT TH011 (PTHR10484:SF190),histone(PC00118)
	TraesCS4A02G309600	Cultivar	Cadenza	AM	127.32	-9.88	1.04	-9.53	1.61e-21	2.42e-19	NA
	TraesCS4A02G444500	Cultivar	Cadenza	AM	85.43	-9.88	1.03	-9.58	9.59e-22	1.46e-19	Uncharacterized protein;TraesCS4A02G444500;ortholog,F14L17.7 PROTEIN (PTHR46649:SF5),
	TraesCS1B02G469500	Cultivar	Cadenza	AM	115.23	-9.86	1.04	-9.47	2.78e-21	4.11e-19	Uncharacterized protein;TraesCS1B02G469500;ortholog,SUBFAMILY NOT NAMED (PTHR45752:SF152),scaffold/adaptor protein(PC00226)
	TraesCS1D02G072200LC	Cultivar	Cadenza	AM	96	-9.84	1.05	-9.34	9.67e-21	1.35e-18	NA
	TraesCS7A02G435800	Cultivar	Cadenza	AM	95.74	-9.78	1.04	-9.44	3.71e-21	5.44e-19	Uncharacterized protein;TraesCS7A02G435800;ortholog,BHLH DOMAIN-CONTAINING PROTEIN (PTHR16223:SF125),basic helix-loop-helix transcription factor(PC00055)
	TraesCS6B02G366900	Cultivar	Cadenza	AM	94.6	-9.76	1.04	-9.42	4.7e-21	6.82e-19	Protein kinase domain-containing protein;TraesCS6B02G366900;ortholog,LRR RECEPTOR-LIKE SERINE/THREONINE-PROTEIN KINASE ER2 (PTHR48056:SF24),transmembrane signal receptor(PC00197)
	TraesCS4D02G020200	Cultivar	Cadenza	AM	87.73	-9.75	1.03	-9.43	4.07e-21	5.94e-19	Uncharacterized protein;TraesCS4D02G020200;ortholog,UNEXTENDED, ISOFORM E (PTHR12064:SF59),
	TraesCS3B02G510500	Cultivar	Cadenza	AM	134.31	-9.62	1.06	-9.07	1.18e-19	1.5e-17	Protein kinase domain-containing protein;TraesCS3B02G510500;ortholog,PROTEIN KINASE DOMAIN-CONTAINING PROTEIN (PTHR27006:SF259),
	TraesCS5D02G542600	Cultivar	Cadenza	AM	189.76	-9.61	1.07	-8.94	3.88e-19	4.68e-17	Protein kinase domain-containing protein;TraesCS5D02G542600;ortholog,PROTEIN KINASE DOMAIN-CONTAINING PROTEIN (PTHR45631:SF145),
	TraesCS2A02G565800	Cultivar	Cadenza	AM	77.32	-9.6	1.03	-9.28	1.66e-20	2.28e-18	NA
	TraesCS2B02G433100LC	Cultivar	Cadenza	AM	75.79	-9.59	1.05	-9.15	5.78e-20	7.56e-18	NA
	TraesCS5B02G709500LC	Cultivar	Cadenza	AM	90.83	-9.56	1.05	-9.08	1.09e-19	1.4e-17	NA
	TraesCS7A02G415900	Cultivar	Cadenza	AM	80.66	-9.55	1.05	-9.13	6.61e-20	8.6e-18	Uncharacterized protein;TraesCS7A02G415900;ortholog,,
	TraesCS2A02G562000	Cultivar	Cadenza	AM	68.19	-9.53	1.04	-9.19	3.86e-20	5.18e-18	Glycosyltransferase;TraesCS2A02G562000;ortholog,OS01G0735500 PROTEIN (PTHR48048:SF3),glycosyltransferase(PC00111)
	TraesCS5D02G549400	Cultivar	Cadenza	AM	70.17	-9.52	1.04	-9.18	4.27e-20	5.7e-18	NA
	TraesCS5B02G495800	Cultivar	Cadenza	AM	104.97	-9.5	1.06	-8.94	4e-19	4.81e-17	NA
	TraesCS2A02G052500	Cultivar	Cadenza	AM	976.17	-9.48	0.66	-14.36	9.49e-47	6.09e-44	Aa_trans domain-containing protein;TraesCS2A02G052500;ortholog,AA_TRANS DOMAIN-CONTAINING PROTEIN (PTHR48017:SF48),
	TraesCS1D02G027300	Cultivar	Cadenza	AM	321.77	-9.48	0.77	-12.33	6.53e-35	2.15e-32	Uncharacterized protein;TraesCS1D02G027300;ortholog,OS12G0548700 PROTEIN (PTHR33091:SF86),protease inhibitor(PC00191)
	TraesCS6B02G338600LC	Cultivar	Cadenza	AM	65.96	-9.47	1.03	-9.2	3.6e-20	4.84e-18	NA
	TraesCS5A02G482400	Cultivar	Cadenza	AM	97.31	-9.44	1.03	-9.17	4.66e-20	6.18e-18	TOG domain-containing protein;TraesCS5A02G482400;ortholog,HSP70-BINDING PROTEIN 1 (PTHR19316:SF18),
	TraesCS1B02G373100	Cultivar	Cadenza	AM	41.96	-9.42	1.08	-8.72	2.73e-18	2.98e-16	Uncharacterized protein;TraesCS1B02G373100;ortholog,OS05G0535400 PROTEIN (PTHR22603:SF90),kinase(PC00137)
	TraesCS2A02G557700	Cultivar	Cadenza	AM	75.98	-9.41	1.04	-9.07	1.14e-19	1.46e-17	Peptidase_S26 domain-containing protein;TraesCS2A02G557700;ortholog,PEPTIDASE_S26 DOMAIN-CONTAINING PROTEIN (PTHR43390:SF12),serine protease(PC00203)
	TraesCS6B02G253700	Cultivar	Cadenza	AM	82.58	-9.4	1.03	-9.15	5.65e-20	7.4e-18	DUF1618 domain-containing protein;TraesCS6B02G253700;ortholog,DUF1618 DOMAIN-CONTAINING PROTEIN (PTHR33074:SF91),
	TraesCS4A02G712200LC	Cultivar	Cadenza	AM	87.09	-9.37	1.04	-9.02	1.9e-19	2.36e-17	NA
	TraesCS4D02G018900	Cultivar	Cadenza	AM	30.46	-9.3	1.05	-8.89	6.29e-19	7.38e-17	Pyruvate kinase;TraesCS4D02G018900;ortholog,PYRUVATE KINASE (PTHR11817:SF21),kinase(PC00137)
	TraesCS4B02G005200	Cultivar	Cadenza	AM	65.18	-9.26	1.07	-8.69	3.57e-18	3.87e-16	NA
	TraesCS4B02G017500LC	Cultivar	Cadenza	AM	129	-9.25	1.01	-9.16	4.97e-20	6.57e-18	NA
	TraesCS1A02G165500	Cultivar	Cadenza	AM	92.22	-9.25	1.03	-8.97	2.97e-19	3.62e-17	Helitron_like_N domain-containing protein;TraesCS1A02G165500;ortholog,HELITRON_LIKE_N DOMAIN-CONTAINING PROTEIN (PTHR45786:SF52),
	TraesCS1B02G316900LC	Cultivar	Cadenza	AM	46.23	-9.24	1.03	-8.95	3.45e-19	4.2e-17	NA
	TraesCS4A02G217100	Cultivar	Cadenza	AM	61.88	-9.24	1.04	-8.91	5.19e-19	6.17e-17	Dirigent protein;TraesCS4A02G217100;ortholog,DIRIGENT PROTEIN (PTHR21495:SF52),
	TraesCS4A02G479400	Cultivar	Cadenza	AM	75.91	-9.19	1.04	-8.82	1.14e-18	1.3e-16	NA
	TraesCS2B02G183600	Cultivar	Cadenza	AM	38.31	-9.18	1.06	-8.64	5.73e-18	6.03e-16	Uncharacterized protein;TraesCS2B02G183600;ortholog,UDP-GLYCOSYLTRANSFERASE 89B1 (PTHR48047:SF33),glycosyltransferase(PC00111)
	TraesCS4A02G584800LC	Cultivar	Cadenza	AM	60.26	-9.16	1.03	-8.89	5.88e-19	6.94e-17	NA
	TraesCS4A02G472000	Cultivar	Cadenza	AM	68.42	-9.15	1.04	-8.78	1.67e-18	1.87e-16	NA
	TraesCS4A02G019300LC	Cultivar	Cadenza	AM	58.58	-9.14	1.04	-8.82	1.13e-18	1.29e-16	NA
	TraesCS4B02G166500LC	Cultivar	Cadenza	AM	54.91	-9.11	1.04	-8.77	1.84e-18	2.05e-16	NA
	TraesCS3D02G299100LC	Cultivar	Cadenza	AM	46.55	-9.11	1.04	-8.79	1.5e-18	1.7e-16	NA
	TraesCS5D02G541400	Cultivar	Cadenza	AM	58.93	-9.1	1.04	-8.76	1.97e-18	2.18e-16	Uncharacterized protein;TraesCS5D02G541400;ortholog,,
	TraesCS2D02G004500	Cultivar	Cadenza	AM	90.73	-9.09	1.04	-8.77	1.79e-18	1.99e-16	NB-ARC domain-containing protein;TraesCS2D02G004500;ortholog,NB-ARC DOMAIN-CONTAINING PROTEIN (PTHR34630:SF52),
	TraesCS5B02G416900	Cultivar	Cadenza	AM	56.44	-9.04	1.06	-8.51	1.77e-17	1.77e-15	Uncharacterized protein;TraesCS5B02G416900;ortholog,OS03G0778000 PROTEIN (PTHR31713:SF8),
	TraesCS5B02G005700LC	Cultivar	Cadenza	AM	65.28	-9.03	1.04	-8.68	4.06e-18	4.35e-16	NA
	TraesCS1B02G002900	Cultivar	Cadenza	AM	75.54	-9.03	1.04	-8.68	3.8e-18	4.1e-16	NA
	TraesCS2A02G046800	Cultivar	Cadenza	AM	43.78	-9.03	1.04	-8.7	3.39e-18	3.69e-16	NA
	TraesCS4D02G112900LC	Cultivar	Cadenza	AM	68.73	-9.01	1.04	-8.67	4.31e-18	4.59e-16	NA
	TraesCS5D02G233100LC	Cultivar	Cadenza	AM	54.6	-9.01	1.03	-8.73	2.44e-18	2.69e-16	NA
	TraesCS7A02G425800LC	Cultivar	Cadenza	AM	41.48	-8.98	1.04	-8.62	6.42e-18	6.72e-16	NA
	TraesCS1B02G004100	Cultivar	Cadenza	AM	161.33	-8.98	1.08	-8.35	7.08e-17	6.56e-15	SnTox1 sensitivity protein;Snn1;ortholog,PROTEIN KINASE DOMAIN-CONTAINING PROTEIN (PTHR27005:SF318),transmembrane signal receptor(PC00197)
	TraesCS7D02G459000	Cultivar	Cadenza	AM	58.62	-8.93	1.05	-8.53	1.46e-17	1.47e-15	RING-type domain-containing protein;TraesCS7D02G459000;ortholog,WD_REPEATS_REGION DOMAIN-CONTAINING PROTEIN (PTHR12616:SF10),membrane traffic protein(PC00150)
	TraesCS2B02G830000LC	Cultivar	Cadenza	AM	57.46	-8.9	1.05	-8.49	2.05e-17	2.03e-15	NA
	TraesCS5A02G089500LC	Cultivar	Cadenza	AM	62.99	-8.88	1.04	-8.56	1.09e-17	1.11e-15	NA
	TraesCS4A02G262400	Cultivar	Cadenza	AM	60.28	-8.87	1.04	-8.55	1.28e-17	1.3e-15	Uncharacterized protein;TraesCS4A02G262400;ortholog,SUBFAMILY NOT NAMED (PTHR33063:SF6),
	TraesCS1B02G152100	Cultivar	Cadenza	AM	143.99	-8.87	1	-8.85	8.48e-19	9.82e-17	Uncharacterized protein;TraesCS1A02G131500;ortholog,RAS-RELATED PROTEIN RABA4A (PTHR47978:SF40),
	TraesCS7B02G086200	Cultivar	Cadenza	AM	46.24	-8.85	1.05	-8.44	3.08e-17	2.98e-15	Uncharacterized protein;TraesCS7B02G086200;ortholog,,
	TraesCS6B02G427200LC	Cultivar	Cadenza	AM	57.08	-8.84	1.05	-8.45	2.9e-17	2.82e-15	NA
	TraesCS6B02G294500LC	Cultivar	Cadenza	AM	45.79	-8.84	1.05	-8.39	4.7e-17	4.47e-15	NA
	TraesCS1B02G466000LC	Cultivar	Cadenza	AM	52.7	-8.82	1.04	-8.46	2.68e-17	2.62e-15	NA
	TraesCS2B02G170400	Cultivar	Cadenza	AM	57.67	-8.81	1.03	-8.53	1.5e-17	1.51e-15	Uncharacterized protein;TraesCS2B02G170400;ortholog,SUBFAMILY NOT NAMED (PTHR33085:SF42),
	TraesCS2B02G476200LC	Cultivar	Cadenza	AM	42.69	-8.81	1.09	-8.1	5.4e-16	4.42e-14	NA
	TraesCS1B02G532710LC	Cultivar	Cadenza	AM	43.49	-8.81	1.04	-8.43	3.44e-17	3.31e-15	NA
	TraesCS4A02G086000	Cultivar	Cadenza	AM	68.16	-8.79	1.04	-8.46	2.65e-17	2.59e-15	Uncharacterized protein;TraesCS4A02G086000;ortholog,OS04G0608750 PROTEIN (PTHR33087:SF31),
	TraesCS5D02G117800LC	Cultivar	Cadenza	AM	56.47	-8.79	1.03	-8.51	1.7e-17	1.7e-15	NA
	TraesCS5B02G709600LC	Cultivar	Cadenza	AM	42.88	-8.74	1.06	-8.27	1.33e-16	1.19e-14	NA
	TraesCS5B02G416800	Cultivar	Cadenza	AM	50.4	-8.73	1.04	-8.37	5.56e-17	5.21e-15	NA
	TraesCS4A02G022000LC	Cultivar	Cadenza	AM	49.94	-8.69	1.04	-8.33	8.09e-17	7.42e-15	NA
	TraesCS2B02G549000	Cultivar	Cadenza	AM	42.75	-8.67	1.04	-8.33	8.25e-17	7.56e-15	Uncharacterized protein;TraesCS2B02G549000;ortholog,SUBFAMILY NOT NAMED (PTHR33085:SF53),
	TraesCS3B02G089200	Cultivar	Cadenza	AM	53.18	-8.66	1.03	-8.4	4.41e-17	4.21e-15	F-box domain-containing protein;TraesCS3B02G089200;ortholog,F-BOX DOMAIN-CONTAINING PROTEIN (PTHR32133:SF328),
	TraesCS5B02G568000	Cultivar	Cadenza	AM	43.57	-8.65	1.05	-8.23	1.94e-16	1.69e-14	NA
	TraesCS7A02G544600	Cultivar	Cadenza	AM	79.78	-8.64	1.06	-8.16	3.26e-16	2.73e-14	Uncharacterized protein;TraesCS7A02G544600;ortholog,COATOMER SUBUNIT ALPHA (PTHR19876:SF1),vesicle coat protein(PC00235)
	TraesCS4D02G019000	Cultivar	Cadenza	AM	83.39	-8.63	1.05	-8.22	1.97e-16	1.71e-14	Uncharacterized protein;TraesCS4D02G019000;ortholog,EXPRESSED PROTEIN (PTHR34775:SF4),
	TraesCS4A02G217600	Cultivar	Cadenza	AM	42.04	-8.62	1.03	-8.35	6.65e-17	6.18e-15	Uncharacterized protein;TraesCS4A02G217600;ortholog,PROTEIN-TYROSINE-PHOSPHATASE PTP1 (PTHR19134:SF492),protein phosphatase(PC00195)
	TraesCS3B02G089000	Cultivar	Cadenza	AM	89.06	-8.61	1.01	-8.56	1.13e-17	1.15e-15	Very-long-chain (3R)-3-hydroxyacyl-CoA dehydratase;TraesCS3B02G089000;ortholog,VERY-LONG-CHAIN (3R)-3-HYDROXYACYL-COA DEHYDRATASE (PTHR11035:SF3),
	TraesCS7A02G486800LC	Cultivar	Cadenza	AM	37.75	-8.61	1.06	-8.12	4.65e-16	3.84e-14	NA
	TraesCS1B02G497100LC	Cultivar	Cadenza	AM	45.71	-8.6	1.04	-8.26	1.48e-16	1.31e-14	NA
	TraesCS1A02G337800	Cultivar	Cadenza	AM	387.02	-8.6	0.52	-16.6	7.23e-62	8.19e-59	Uncharacterized protein;TraesCS1A02G337800;ortholog,OS05G0516600 PROTEIN (PTHR47981:SF24),
	TraesCS3A02G017900	Cultivar	Cadenza	AM	94.58	-8.6	1.05	-8.16	3.27e-16	2.74e-14	Protein kinase domain-containing protein;TraesCS3A02G017900;ortholog,PROTEIN KINASE DOMAIN-CONTAINING PROTEIN (PTHR27009:SF105),
	TraesCS4B02G002500LC	Cultivar	Cadenza	AM	42.72	-8.59	1.06	-8.1	5.47e-16	4.47e-14	NA
	TraesCS3B02G037400	Cultivar	Cadenza	AM	24.25	-8.59	1.26	-6.8	1.04e-11	4.99e-10	Uncharacterized protein;TraesCS3B02G037400;ortholog,BOWMAN-BIRK TYPE PROTEINASE INHIBITOR I-2B (PTHR33479:SF11),
	TraesCS6B02G136700LC	Cultivar	Cadenza	AM	53.95	-8.59	1.04	-8.27	1.35e-16	1.2e-14	NA
	TraesCS4A02G103600LC	Cultivar	Cadenza	AM	41.58	-8.57	1.05	-8.16	3.47e-16	2.9e-14	NA
	TraesCS1D02G116200	Cultivar	Cadenza	AM	38.66	-8.57	1.04	-8.22	2.09e-16	1.79e-14	Uncharacterized protein;TraesCS1D02G116200;ortholog,,
	TraesCS4A02G724400LC	Cultivar	Cadenza	AM	31.44	-8.56	1.07	-8.01	1.18e-15	9.28e-14	NA
	TraesCS6A02G020100	Cultivar	Cadenza	AM	36.91	-8.55	1.04	-8.25	1.63e-16	1.44e-14	Uncharacterized protein;TraesCS6A02G020100;ortholog,OS01G0310500 PROTEIN (PTHR27005:SF29),transmembrane signal receptor(PC00197)
	TraesCS1B02G259700	Cultivar	Cadenza	AM	40.7	-8.54	1.05	-8.17	3.15e-16	2.65e-14	Uncharacterized protein;TraesCS1B02G259700;ortholog,SUBFAMILY NOT NAMED (PTHR48048:SF52),glycosyltransferase(PC00111)
	TraesCS3B02G023100LC	Cultivar	Cadenza	AM	50.01	-8.53	1.04	-8.19	2.54e-16	2.16e-14	NA
	TraesCS3B02G589700	Cultivar	Cadenza	AM	45.8	-8.52	1.04	-8.22	2.04e-16	1.76e-14	NA
	TraesCS2A02G580900	Cultivar	Cadenza	AM	59.37	-8.51	1.05	-8.14	3.99e-16	3.31e-14	Receptor-like serine/threonine-protein kinase;TraesCS2A02G580900;ortholog,PROTEIN KINASE DOMAIN-CONTAINING PROTEIN (PTHR27009:SF181),
	TraesCS2B02G163300	Cultivar	Cadenza	AM	40.2	-8.5	1.05	-8.11	4.89e-16	4.03e-14	Protein DETOXIFICATION;TraesCS2B02G163300;ortholog,PROTEIN DETOXIFICATION (PTHR11206:SF351),transporter(PC00227)
	TraesCS6B02G050900	Cultivar	Cadenza	AM	102.85	-8.5	1.01	-8.44	3.1e-17	2.99e-15	Uncharacterized protein;TraesCS6B02G050900;ortholog,PROTEIN KINASE DOMAIN-CONTAINING PROTEIN (PTHR27005:SF377),transmembrane signal receptor(PC00197)
	TraesCS5B02G569800	Cultivar	Cadenza	AM	181.66	-8.48	0.76	-11.09	1.35e-28	3.39e-26	NA
	TraesCS1B02G109800	Cultivar	Cadenza	AM	50.14	-8.47	1.37	-6.17	6.92e-10	2.6e-08	Uncharacterized protein;TraesCS1B02G109800;ortholog,SUBFAMILY NOT NAMED (PTHR34835:SF12),
	TraesCS7B02G157700LC	Cultivar	Cadenza	AM	37.53	-8.47	1.05	-8.1	5.39e-16	4.42e-14	NA
	TraesCS6B02G170500	Cultivar	Cadenza	AM	40.47	-8.46	1.05	-8.04	9.08e-16	7.27e-14	Uncharacterized protein;TraesCS6B02G170500;ortholog,,
	TraesCS3A02G026100	Cultivar	Cadenza	AM	41.14	-8.43	1.04	-8.09	5.99e-16	4.87e-14	Uncharacterized protein;TraesCS3A02G026100;ortholog,,
	TraesCS2B02G058600LC	Cultivar	Cadenza	AM	37.74	-8.41	1.06	-7.96	1.75e-15	1.35e-13	NA
	TraesCS2B02G145100	Cultivar	Cadenza	AM	41.61	-8.41	1.09	-7.71	1.3e-14	8.99e-13	Uncharacterized protein;TraesCS2B02G145100;ortholog,NAD(P)-BINDING ROSSMANN-FOLD SUPERFAMILY PROTEIN (PTHR43180:SF84),reductase(PC00198)
	TraesCS4D02G372400LC	Cultivar	Cadenza	AM	31.85	-8.38	1.05	-7.96	1.7e-15	1.32e-13	NA
	TraesCS7A02G568600LC	Cultivar	Cadenza	AM	37.93	-8.34	1.06	-7.87	3.58e-15	2.67e-13	NA
	TraesCS4A02G476800	Cultivar	Cadenza	AM	27.33	-8.32	1.1	-7.54	4.66e-14	2.98e-12	Uncharacterized protein;TraesCS4A02G476800;ortholog,CYTOCHROME P450 FAMILY PROTEIN, EXPRESSED (PTHR24296:SF218),oxygenase(PC00177)
	TraesCS2B02G248000	Cultivar	Cadenza	AM	42.1	-8.3	1.12	-7.43	1.06e-13	6.54e-12	Uncharacterized protein;TraesCS2B02G248000;ortholog,OS01G0871500 PROTEIN (PTHR11654:SF151),transporter(PC00227)
	TraesCS6B02G734300LC	Cultivar	Cadenza	AM	108.17	-8.3	1.01	-8.22	2.05e-16	1.77e-14	NA
	TraesCS2B02G433300LC	Cultivar	Cadenza	AM	32.48	-8.3	1.07	-7.79	6.78e-15	4.86e-13	NA
	TraesCS4D02G205900LC	Cultivar	Cadenza	AM	42.86	-8.29	1.05	-7.93	2.25e-15	1.71e-13	NA
	TraesCS6A02G040900	Cultivar	Cadenza	AM	42.01	-8.25	1.04	-7.91	2.58e-15	1.96e-13	F-box domain-containing protein;TraesCS6A02G040900;ortholog,F-BOX DOMAIN-CONTAINING PROTEIN (PTHR31264:SF23),
	TraesCS4D02G313900	Cultivar	Cadenza	AM	133.57	-8.25	0.84	-9.82	9.52e-23	1.56e-20	Uncharacterized protein;TraesCS4D02G313900;ortholog,GANGLIOSIDE-INDUCED DIFFERENTIATION-ASSOCIATED PROTEIN 2 (PTHR11106:SF72),
	TraesCS2B02G433500LC	Cultivar	Cadenza	AM	55.6	-8.24	1.04	-7.94	2.09e-15	1.6e-13	NA
	TraesCS1A02G275200LC	Cultivar	Cadenza	AM	28.19	-8.23	1.24	-6.65	2.92e-11	1.33e-09	NA
	TraesCS6B02G220600LC	Cultivar	Cadenza	AM	27.93	-8.23	1.05	-7.84	4.47e-15	3.28e-13	NA
	TraesCS1B02G002300	Cultivar	Cadenza	AM	40.29	-8.21	1.05	-7.83	4.84e-15	3.54e-13	NA
	TraesCS1B02G073200LC	Cultivar	Cadenza	AM	193.93	-8.2	0.67	-12.33	6.47e-35	2.14e-32	NA
	TraesCS5B02G506400	Cultivar	Cadenza	AM	28.98	-8.2	1.06	-7.76	8.23e-15	5.86e-13	F-box domain-containing protein;TraesCS5B02G506400;ortholog,F-BOX DOMAIN-CONTAINING PROTEIN (PTHR32133:SF305),
	TraesCS2B02G421400LC	Cultivar	Cadenza	AM	29.6	-8.18	1.06	-7.72	1.16e-14	8.07e-13	NA
	TraesCS3D02G148200	Cultivar	Cadenza	AM	19.5	-8.16	1.06	-7.74	1.03e-14	7.25e-13	BZIP domain-containing protein;TraesCS3D02G148200;ortholog,BASIC LEUCINE ZIPPER 2 (PTHR46391:SF20),basic leucine zipper transcription factor(PC00056)
	TraesCS2A02G639900LC	Cultivar	Cadenza	AM	40.98	-8.16	1.04	-7.86	3.98e-15	2.94e-13	NA
	TraesCS1A02G461200LC	Cultivar	Cadenza	AM	56.89	-8.15	1.04	-7.82	5.45e-15	3.96e-13	NA
	TraesCS1D02G251700LC	Cultivar	Cadenza	AM	44.14	-8.15	1.04	-7.8	6.04e-15	4.36e-13	NA
	TraesCS5D02G244700LC	Cultivar	Cadenza	AM	82.72	-8.14	1.02	-7.97	1.58e-15	1.23e-13	NA
	TraesCS3A02G017200	Cultivar	Cadenza	AM	44.92	-8.13	1.04	-7.82	5.4e-15	3.93e-13	Protein kinase domain-containing protein;TraesCS3A02G017200;ortholog,PROTEIN KINASE DOMAIN-CONTAINING PROTEIN (PTHR27009:SF123),
	TraesCS1B02G155400	Cultivar	Cadenza	AM	20.19	-8.13	1.05	-7.75	9.07e-15	6.41e-13	AA_permease_C domain-containing protein;TraesCS1B02G155400;ortholog,AA_PERMEASE_C DOMAIN-CONTAINING PROTEIN (PTHR43243:SF6),amino acid transporter(PC00046)
	TraesCS5B02G378500	Cultivar	Cadenza	AM	26.72	-8.11	1.05	-7.69	1.48e-14	1.02e-12	Uncharacterized protein;TraesCS5B02G378500;ortholog,SUBFAMILY NOT NAMED (PTHR13068:SF156),
	TraesCS7B02G142700LC	Cultivar	Cadenza	AM	29.45	-8.11	1.05	-7.73	1.09e-14	7.63e-13	NA
	TraesCS6B02G136800LC	Cultivar	Cadenza	AM	35.79	-8.1	1.04	-7.8	6.05e-15	4.36e-13	NA
	TraesCS5D02G532400	Cultivar	Cadenza	AM	32.32	-8.1	1.05	-7.73	1.07e-14	7.54e-13	NA
	TraesCS6B02G342400LC	Cultivar	Cadenza	AM	32.73	-8.08	1.04	-7.77	7.59e-15	5.42e-13	NA
	TraesCS4B02G024300	Cultivar	Cadenza	AM	32.87	-8.07	1.07	-7.57	3.88e-14	2.51e-12	Uncharacterized protein;TraesCS4B02G024300;ortholog,SUBFAMILY NOT NAMED (PTHR46224:SF50),
	TraesCS1D02G072100LC	Cultivar	Cadenza	AM	28	-8.06	1.05	-7.69	1.44e-14	9.91e-13	NA
	TraesCS7A02G042100	Cultivar	Cadenza	AM	41.29	-8.06	1.07	-7.54	4.81e-14	3.08e-12	LRRNT_2 domain-containing protein;TraesCS7A02G042100;ortholog,TYROSINE-SULFATED GLYCOPEPTIDE RECEPTOR 1 (PTHR48004:SF59),
	TraesCS6B02G055400LC	Cultivar	Cadenza	AM	27.5	-8.06	1.04	-7.73	1.05e-14	7.36e-13	NA
	TraesCS6D02G449500LC	Cultivar	Cadenza	AM	33.42	-8.05	1.06	-7.57	3.65e-14	2.37e-12	NA
	TraesCS6D02G449600LC	Cultivar	Cadenza	AM	32.16	-8.03	1.04	-7.69	1.53e-14	1.05e-12	NA
	TraesCS1B02G067800	Cultivar	Cadenza	AM	37.37	-8.03	1.04	-7.72	1.14e-14	7.93e-13	F-box domain-containing protein;TraesCS1B02G067800;ortholog,FBD DOMAIN-CONTAINING PROTEIN (PTHR34145:SF41),
	TraesCS7A02G402900	Cultivar	Cadenza	AM	29.08	-8.02	1.05	-7.63	2.39e-14	1.59e-12	Uncharacterized protein;TraesCS7A02G402900;ortholog,,
	TraesCS7A02G403000	Cultivar	Cadenza	AM	28.54	-8.01	1.06	-7.58	3.49e-14	2.27e-12	Uncharacterized protein;TraesCS7A02G403000;ortholog,,
	TraesCS5B02G805100LC	Cultivar	Cadenza	AM	25.17	-8.01	1.05	-7.63	2.26e-14	1.51e-12	NA
	TraesCS5B02G032410LC	Cultivar	Cadenza	AM	43.21	-8.01	1.05	-7.65	1.98e-14	1.33e-12	NA
	TraesCS4A02G419500LC	Cultivar	Cadenza	AM	51.18	-8	1.04	-7.72	1.14e-14	7.93e-13	NA
	TraesCS7D02G645200LC	Cultivar	Cadenza	AM	56.28	-7.99	1.04	-7.68	1.62e-14	1.1e-12	NA
	TraesCS1A02G267100LC	Cultivar	Cadenza	AM	25	-7.98	1.06	-7.55	4.51e-14	2.89e-12	NA
	TraesCS1A02G005000	Cultivar	Cadenza	AM	29.82	-7.97	1.04	-7.64	2.18e-14	1.46e-12	Protein kinase domain-containing protein;TraesCS1A02G005000;ortholog,PROTEIN KINASE DOMAIN-CONTAINING PROTEIN (PTHR27008:SF480),
	TraesCS2B02G821400LC	Cultivar	Cadenza	AM	32.23	-7.95	1.05	-7.55	4.44e-14	2.86e-12	NA
	TraesCS1B02G303300	Cultivar	Cadenza	AM	78.23	-7.95	1.01	-7.86	3.89e-15	2.88e-13	Uncharacterized protein;TraesCS1B02G303300;ortholog,OS03G0781800 PROTEIN (PTHR33085:SF59),
	TraesCS6B02G051000	Cultivar	Cadenza	AM	23.56	-7.94	1.07	-7.44	1.04e-13	6.46e-12	Uncharacterized protein;TraesCS6B02G051000;ortholog,PROTEIN KINASE DOMAIN-CONTAINING PROTEIN (PTHR27005:SF368),transmembrane signal receptor(PC00197)
	TraesCS5D02G397000LC	Cultivar	Cadenza	AM	27.73	-7.94	1.07	-7.39	1.51e-13	9.11e-12	NA
	TraesCS2A02G593800LC	Cultivar	Cadenza	AM	81.18	-7.94	1.02	-7.81	5.61e-15	4.07e-13	NA
	TraesCS5B02G806500LC	Cultivar	Cadenza	AM	26.23	-7.94	1.05	-7.56	4.12e-14	2.66e-12	NA
	TraesCS5D02G249400LC	Cultivar	Cadenza	AM	32.06	-7.93	1.06	-7.5	6.51e-14	4.12e-12	NA
	TraesCS3D02G538100LC	Cultivar	Cadenza	AM	23.51	-7.93	1.06	-7.51	6.06e-14	3.85e-12	NA
	TraesCS6B02G217700LC	Cultivar	Cadenza	AM	28.54	-7.93	1.06	-7.46	8.51e-14	5.31e-12	NA
	TraesCS1D02G254400LC	Cultivar	Cadenza	AM	32.14	-7.92	1.06	-7.49	7.11e-14	4.47e-12	NA
	TraesCS2A02G585200	Cultivar	Cadenza	AM	31.24	-7.91	1.05	-7.56	3.95e-14	2.56e-12	NA
	TraesCS4D02G037800LC	Cultivar	Cadenza	AM	35.61	-7.9	1.04	-7.59	3.16e-14	2.07e-12	NA
	TraesCS6B02G156600	Cultivar	Cadenza	AM	42.22	-7.89	1.04	-7.58	3.36e-14	2.2e-12	Uncharacterized protein;TraesCS6B02G156600;ortholog,EXPRESSED PROTEIN (PTHR33165:SF36),
	TraesCS3B02G002400LC	Cultivar	Cadenza	AM	31.79	-7.89	1.06	-7.45	9.27e-14	5.75e-12	NA
	TraesCS6B02G208600	Cultivar	Cadenza	AM	24.7	-7.87	1.04	-7.57	3.79e-14	2.46e-12	DUF1618 domain-containing protein;TraesCS6B02G208600;ortholog,DUF1618 DOMAIN-CONTAINING PROTEIN (PTHR33074:SF102),
	TraesCS3B02G588500	Cultivar	Cadenza	AM	30.27	-7.87	1.04	-7.54	4.54e-14	2.91e-12	NA
	TraesCS5B02G569300	Cultivar	Cadenza	AM	40.62	-7.86	1.07	-7.31	2.64e-13	1.53e-11	NA
	TraesCS2B02G058900	Cultivar	Cadenza	AM	38.57	-7.86	1.07	-7.36	1.85e-13	1.1e-11	NA
	TraesCS4A02G477900	Cultivar	Cadenza	AM	38.4	-7.85	1.06	-7.38	1.54e-13	9.25e-12	Uncharacterized protein;TraesCS4A02G477900;ortholog,,
	TraesCS3A02G528200	Cultivar	Cadenza	AM	20.31	-7.84	1.07	-7.34	2.21e-13	1.3e-11	Uncharacterized protein;TraesCS3A02G528200;ortholog,,
	TraesCS1D02G129600	Cultivar	Cadenza	AM	19.74	-7.84	1.06	-7.37	1.74e-13	1.04e-11	Uncharacterized protein;TraesCS1D02G129600;ortholog,OS07G0208100 PROTEIN (PTHR31375:SF203),
	TraesCS1B02G211600	Cultivar	Cadenza	AM	27.29	-7.83	1.05	-7.48	7.67e-14	4.8e-12	Uncharacterized protein;TraesCS1B02G211600;ortholog,PROTEIN KINASE DOMAIN-CONTAINING PROTEIN (PTHR27005:SF334),transmembrane signal receptor(PC00197)
	TraesCS2B02G433200LC	Cultivar	Cadenza	AM	23.68	-7.83	1.06	-7.38	1.53e-13	9.22e-12	NA
	TraesCS2A02G569400	Cultivar	Cadenza	AM	30.44	-7.82	1.05	-7.41	1.22e-13	7.5e-12	Uncharacterized protein;TraesCS2A02G569400;ortholog,SUBFAMILY NOT NAMED (PTHR33065:SF88),
	TraesCS3B02G085300	Cultivar	Cadenza	AM	69.61	-7.81	0.86	-9.04	1.6e-19	2e-17	RHOMBOID-like protein;TraesCS3B02G085300;ortholog,RHOMBOID-LIKE PROTEIN (PTHR22936:SF72),
	TraesCS1B02G056400	Cultivar	Cadenza	AM	29.48	-7.81	1.04	-7.49	6.79e-14	4.28e-12	Uncharacterized protein;TraesCS1B02G056400;ortholog,TPR_REGION DOMAIN-CONTAINING PROTEIN (PTHR46224:SF18),
	TraesCS2B02G864400LC	Cultivar	Cadenza	AM	21.47	-7.79	1.06	-7.34	2.08e-13	1.23e-11	NA
	TraesCS6B02G208400	Cultivar	Cadenza	AM	31.6	-7.79	1.08	-7.24	4.61e-13	2.62e-11	Uncharacterized protein;TraesCS6B02G208400;ortholog,,
	TraesCS1D02G279200	Cultivar	Cadenza	AM	30.15	-7.77	1.06	-7.36	1.79e-13	1.07e-11	Uncharacterized protein;TraesCS1D02G279200;ortholog,,
	TraesCS6B02G427500LC	Cultivar	Cadenza	AM	26.35	-7.77	1.06	-7.35	1.93e-13	1.14e-11	NA
	TraesCS5D02G388900	Cultivar	Cadenza	AM	26	-7.77	1.06	-7.35	1.94e-13	1.15e-11	Uncharacterized protein;TraesCS5D02G388900;ortholog,,
	TraesCS1B02G002800	Cultivar	Cadenza	AM	44.77	-7.77	1.04	-7.46	8.75e-14	5.45e-12	NA
	TraesCS2B02G551700	Cultivar	Cadenza	AM	10.96	-7.76	1.13	-6.88	5.97e-12	2.97e-10	Uncharacterized protein;TraesCS2B02G551700;ortholog,,
	TraesCS3A02G286000	Cultivar	Cadenza	AM	19.44	-7.75	1.07	-7.26	3.85e-13	2.2e-11	40S ribosomal protein S24;TraesCS3A02G286000;ortholog,40S RIBOSOMAL PROTEIN S24 (PTHR10496:SF12),ribosomal protein(PC00202)
	TraesCS2A02G728500LC	Cultivar	Cadenza	AM	22.62	-7.75	1.08	-7.19	6.4e-13	3.58e-11	NA
	TraesCS2A02G728000LC	Cultivar	Cadenza	AM	23.49	-7.75	1.07	-7.22	5.12e-13	2.89e-11	NA
	TraesCS3A02G017800	Cultivar	Cadenza	AM	97.78	-7.74	1.01	-7.68	1.54e-14	1.06e-12	Uncharacterized protein;TraesCS3A02G017800;ortholog,F-BOX DOMAIN-CONTAINING PROTEIN (PTHR33186:SF18),
	TraesCS4A02G346700LC	Cultivar	Cadenza	AM	26.41	-7.74	1.05	-7.37	1.66e-13	9.89e-12	NA
	TraesCS5B02G805200LC	Cultivar	Cadenza	AM	19.14	-7.73	1.05	-7.35	2.03e-13	1.2e-11	NA
	TraesCS7A02G568400LC	Cultivar	Cadenza	AM	20.94	-7.73	1.08	-7.17	7.32e-13	4.06e-11	NA
	TraesCS6B02G456700LC	Cultivar	Cadenza	AM	20.35	-7.73	1.07	-7.25	4.22e-13	2.41e-11	NA
	TraesCS2B02G108900LC	Cultivar	Cadenza	AM	22.39	-7.72	1.07	-7.23	4.75e-13	2.69e-11	NA
	TraesCS6D02G449700LC	Cultivar	Cadenza	AM	29.29	-7.72	1.04	-7.41	1.3e-13	7.95e-12	NA
	TraesCS1A02G038700LC	Cultivar	Cadenza	AM	26.81	-7.72	1.05	-7.38	1.54e-13	9.24e-12	NA
	TraesCS1B02G531100LC	Cultivar	Cadenza	AM	24.52	-7.71	1.07	-7.19	6.43e-13	3.59e-11	NA
	TraesCS2D02G261700LC	Cultivar	Cadenza	AM	22.01	-7.71	1.05	-7.34	2.15e-13	1.26e-11	NA
	TraesCS7B02G035600LC	Cultivar	Cadenza	AM	17.46	-7.71	1.16	-6.67	2.6e-11	1.19e-09	NA
	TraesCS4B02G005000	Cultivar	Cadenza	AM	30.27	-7.71	1.04	-7.39	1.48e-13	8.95e-12	NA
	TraesCS2A02G730100LC	Cultivar	Cadenza	AM	23.14	-7.7	1.07	-7.22	5.21e-13	2.93e-11	NA
	TraesCS6B02G067200	Cultivar	Cadenza	AM	54.45	-7.7	1.01	-7.6	3.04e-14	2e-12	RING-type domain-containing protein;TraesCS6B02G067200;ortholog,RING-TYPE DOMAIN-CONTAINING PROTEIN (PTHR45676:SF79),
	TraesCS7A02G438700	Cultivar	Cadenza	AM	24.39	-7.7	1.06	-7.3	2.86e-13	1.66e-11	Uncharacterized protein;TraesCS7A02G438700;ortholog,SUBFAMILY NOT NAMED (PTHR33065:SF101),
	TraesCS6B02G308700LC	Cultivar	Cadenza	AM	26.22	-7.7	1.04	-7.4	1.33e-13	8.12e-12	NA
	TraesCS1D02G214600LC	Cultivar	Cadenza	AM	38.67	-7.7	1.07	-7.2	6.04e-13	3.39e-11	NA
	TraesCS4B02G099000LC	Cultivar	Cadenza	AM	26.8	-7.68	1.09	-7.07	1.53e-12	8.13e-11	NA
	TraesCS1B02G538200LC	Cultivar	Cadenza	AM	23.43	-7.68	1.06	-7.27	3.47e-13	1.99e-11	NA
	TraesCS1D02G274100	Cultivar	Cadenza	AM	47.73	-7.65	1.05	-7.32	2.51e-13	1.46e-11	Uncharacterized protein;TraesCS1D02G274100;ortholog,,
	TraesCS2A02G003100	Cultivar	Cadenza	AM	15.94	-7.64	1.05	-7.28	3.37e-13	1.94e-11	Uncharacterized protein;TraesCS2A02G003100;ortholog,NB-ARC DOMAIN-CONTAINING PROTEIN (PTHR45730:SF86),
	TraesCS1D02G003300	Cultivar	Cadenza	AM	19.81	-7.64	1.05	-7.26	3.83e-13	2.19e-11	AMPKBI domain-containing protein;TraesCS1A02G004200;ortholog,SNF1-RELATED PROTEIN KINASE REGULATORY SUBUNIT BETA-3 (PTHR46316:SF5),kinase modulator(PC00140)
	TraesCS4D02G019500	Cultivar	Cadenza	AM	15.2	-7.63	1.11	-6.89	5.77e-12	2.87e-10	GH10 domain-containing protein;TraesCS4D02G019500;ortholog,ENDO-1,4-BETA-XYLANASE 1 (PTHR31490:SF1),metalloprotease(PC00153)
	TraesCS7D02G226700LC	Cultivar	Cadenza	AM	31.83	-7.63	1.1	-6.91	4.76e-12	2.39e-10	NA
	TraesCS4A02G692400LC	Cultivar	Cadenza	AM	17.56	-7.63	1.07	-7.12	1.11e-12	5.97e-11	NA
	TraesCS2D02G287500LC	Cultivar	Cadenza	AM	20.85	-7.63	1.06	-7.22	5.21e-13	2.93e-11	NA
	TraesCS4B02G219500LC	Cultivar	Cadenza	AM	21.41	-7.61	1.08	-7.04	1.86e-12	9.78e-11	NA
	TraesCS7A02G496200LC	Cultivar	Cadenza	AM	19.62	-7.6	1.06	-7.16	8.16e-13	4.48e-11	NA
	TraesCS7A02G568500LC	Cultivar	Cadenza	AM	19.66	-7.6	1.06	-7.15	8.37e-13	4.59e-11	NA
	TraesCS4A02G463900	Cultivar	Cadenza	AM	21.13	-7.6	1.06	-7.17	7.39e-13	4.09e-11	RING-type domain-containing protein;TraesCS4A02G463900;ortholog,RING-TYPE DOMAIN-CONTAINING PROTEIN (PTHR45969:SF20),
	TraesCS6B02G418300LC	Cultivar	Cadenza	AM	18.25	-7.59	1.14	-6.64	3.18e-11	1.44e-09	NA
	TraesCS2D02G537200	Cultivar	Cadenza	AM	24.39	-7.59	1.06	-7.17	7.38e-13	4.09e-11	Uncharacterized protein;TraesCS2D02G537200;ortholog,TERPENE_SYNTH DOMAIN-CONTAINING PROTEIN (PTHR31739:SF23),
	TraesCS3D02G369700	Cultivar	Cadenza	AM	51.67	-7.59	1.01	-7.52	5.48e-14	3.49e-12	Uncharacterized protein;TraesCS3D02G369700;ortholog,,
	TraesCS5B02G569400	Cultivar	Cadenza	AM	36.92	-7.59	1.09	-6.98	3.05e-12	1.57e-10	NA
	TraesCS5B02G568500LC	Cultivar	Cadenza	AM	23.91	-7.58	1.08	-7.03	2.06e-12	1.08e-10	NA
	TraesCS6B02G337500LC	Cultivar	Cadenza	AM	26.88	-7.57	1.04	-7.26	3.89e-13	2.23e-11	NA
	TraesCS5D02G523500LC	Cultivar	Cadenza	AM	33.91	-7.57	1.06	-7.18	7.11e-13	3.95e-11	NA
	TraesCS4A02G021000LC	Cultivar	Cadenza	AM	16.05	-7.57	1.11	-6.8	1.02e-11	4.9e-10	NA
	TraesCS1D02G009500	Cultivar	Cadenza	AM	26.07	-7.57	1.08	-7	2.54e-12	1.31e-10	Uncharacterized protein;TraesCS1D02G009500;ortholog,HXXXD-TYPE ACYL-TRANSFERASE FAMILY PROTEIN (PTHR31642:SF248),acetyltransferase(PC00038)
	TraesCS2A02G543700LC	Cultivar	Cadenza	AM	28.07	-7.57	1.06	-7.16	7.83e-13	4.32e-11	NA
	TraesCS4B02G484500LC	Cultivar	Cadenza	AM	19.84	-7.57	1.06	-7.13	1.02e-12	5.53e-11	NA
	TraesCS7A02G425400	Cultivar	Cadenza	AM	20.66	-7.56	1.06	-7.15	8.38e-13	4.59e-11	Uncharacterized protein;TraesCS7A02G425400;ortholog,,
	TraesCS2B02G012800LC	Cultivar	Cadenza	AM	11.95	-7.56	1.15	-6.55	5.69e-11	2.48e-09	NA
	TraesCS7A02G435900	Cultivar	Cadenza	AM	26.93	-7.56	1.08	-7.02	2.28e-12	1.19e-10	Uncharacterized protein;TraesCS7A02G435900;ortholog,SUBFAMILY NOT NAMED (PTHR33065:SF101),
	TraesCS2B02G830100LC	Cultivar	Cadenza	AM	19.85	-7.56	1.07	-7.07	1.53e-12	8.15e-11	NA
	TraesCS4B02G460800LC	Cultivar	Cadenza	AM	26.3	-7.55	1.05	-7.18	6.85e-13	3.82e-11	NA
	TraesCS4B02G156800	Cultivar	Cadenza	AM	18.76	-7.55	1.07	-7.04	1.89e-12	9.97e-11	Uncharacterized protein;TraesCS4B02G156800;ortholog,EXPRESSED PROTEIN (PTHR33306:SF1),
	TraesCS6B02G332100	Cultivar	Cadenza	AM	21.22	-7.54	1.05	-7.21	5.43e-13	3.05e-11	Peptidase A1 domain-containing protein;TraesCS6B02G332100;ortholog,ASPARTIC PROTEINASE-LIKE PROTEIN 1 (PTHR13683:SF743),aspartic protease(PC00053)
	TraesCS1D02G400600	Cultivar	Cadenza	AM	149.11	-7.54	0.56	-13.5	1.59e-41	6.83e-39	UBC core domain-containing protein;TraesCS1A02G392400;ortholog,UBC CORE DOMAIN-CONTAINING PROTEIN (PTHR24068:SF207),ubiquitin-protein ligase(PC00234)
	TraesCS4A02G015500LC	Cultivar	Cadenza	AM	22.57	-7.54	1.06	-7.1	1.29e-12	6.92e-11	NA
	TraesCS7A02G495210LC	Cultivar	Cadenza	AM	15.88	-7.52	1.12	-6.72	1.85e-11	8.58e-10	NA
	TraesCS4B02G009700	Cultivar	Cadenza	AM	21.71	-7.51	1.1	-6.83	8.48e-12	4.11e-10	Uncharacterized protein;TraesCS4B02G009700;ortholog,SUBFAMILY NOT NAMED (PTHR24296:SF221),oxygenase(PC00177)
	TraesCS4B02G023200	Cultivar	Cadenza	AM	32.36	-7.49	1.1	-6.8	1.03e-11	4.96e-10	VQ domain-containing protein;TraesCS4B02G023200;ortholog,VQ DOMAIN-CONTAINING PROTEIN (PTHR34794:SF9),
	TraesCS6B02G337800LC	Cultivar	Cadenza	AM	22.24	-7.48	1.06	-7.06	1.63e-12	8.64e-11	NA
	TraesCS6B02G249300	Cultivar	Cadenza	AM	36.7	-7.47	1.04	-7.16	8.08e-13	4.45e-11	Enhancer of rudimentary homolog;TraesCS6A02G219900;ortholog,ENHANCER OF RUDIMENTARY HOMOLOG (PTHR12373:SF0),DNA-binding transcription factor(PC00218)
	TraesCS1B02G002100	Cultivar	Cadenza	AM	52.47	-7.46	1.01	-7.42	1.16e-13	7.11e-12	Uncharacterized protein;TraesCS1B02G002100;ortholog,GLYCOSYLTRANSFERASE-LIKE KOBITO 1 (PTHR46701:SF11),glycosyltransferase(PC00111)
	TraesCS6B02G340700LC	Cultivar	Cadenza	AM	23.52	-7.46	1.07	-7	2.51e-12	1.3e-10	NA
	TraesCS4A02G022100LC	Cultivar	Cadenza	AM	16.17	-7.45	1.06	-7.02	2.25e-12	1.17e-10	NA
	TraesCS4A02G471100	Cultivar	Cadenza	AM	24.47	-7.45	1.07	-6.99	2.79e-12	1.44e-10	NA
	TraesCS1B02G432800LC	Cultivar	Cadenza	AM	17.47	-7.45	1.06	-7.03	2.06e-12	1.08e-10	NA
	TraesCS4A02G471900	Cultivar	Cadenza	AM	17.21	-7.44	1.09	-6.8	1.04e-11	4.99e-10	Rx_N domain-containing protein;TraesCS4A02G471900;ortholog,,
	TraesCS1A02G011500	Cultivar	Cadenza	AM	16.11	-7.43	1.05	-7.09	1.39e-12	7.4e-11	Uncharacterized protein;TraesCS1A02G011500;ortholog,SUBFAMILY NOT NAMED (PTHR36744:SF3),chaperone(PC00072)
	TraesCS5B02G614100LC	Cultivar	Cadenza	AM	19.81	-7.41	1.07	-6.95	3.64e-12	1.86e-10	NA
	TraesCS5B02G568410LC	Cultivar	Cadenza	AM	26.01	-7.4	1.1	-6.72	1.87e-11	8.67e-10	NA
	TraesCS4B02G110300	Cultivar	Cadenza	AM	16.56	-7.4	1.06	-6.97	3.24e-12	1.66e-10	Uncharacterized protein;TraesCS4B02G110300;ortholog,,
	TraesCS1A02G280700LC	Cultivar	Cadenza	AM	21.17	-7.4	1.05	-7.07	1.56e-12	8.27e-11	NA
	TraesCS1B02G109700	Cultivar	Cadenza	AM	23.1	-7.39	1.41	-5.22	1.76e-07	4.64e-06	ULP_PROTEASE domain-containing protein;TraesCS1B02G109700;ortholog,,
	TraesCS5A02G514500	Cultivar	Cadenza	AM	17.59	-7.39	1.1	-6.7	2.07e-11	9.54e-10	Protein kinase domain-containing protein;TraesCS5A02G514500;ortholog,PROTEIN KINASE DOMAIN-CONTAINING PROTEIN (PTHR27003:SF318),
	TraesCS1B02G143800	Cultivar	Cadenza	AM	372.46	-7.38	0.66	-11.17	5.8e-29	1.5e-26	Uncharacterized protein;TraesCS1B02G143800;ortholog,OS05G0197300 PROTEIN (PTHR31250:SF60),
	TraesCS3B02G750110LC	Cultivar	Cadenza	AM	32.12	-7.37	1.08	-6.83	8.29e-12	4.03e-10	NA
	TraesCS4D02G037700LC	Cultivar	Cadenza	AM	41.16	-7.37	1.01	-7.29	3.2e-13	1.85e-11	NA
	TraesCS1B02G588700LC	Cultivar	Cadenza	AM	15.24	-7.37	1.06	-6.97	3.08e-12	1.58e-10	NA
	TraesCS2B02G246000LC	Cultivar	Cadenza	AM	17.06	-7.37	1.06	-6.98	3.05e-12	1.57e-10	NA
	TraesCS1A02G413600LC	Cultivar	Cadenza	AM	30.45	-7.37	1.09	-6.77	1.29e-11	6.09e-10	NA
	TraesCS1B02G254500LC	Cultivar	Cadenza	AM	11.19	-7.36	1.11	-6.65	2.94e-11	1.34e-09	NA
	TraesCS7D02G352000LC	Cultivar	Cadenza	AM	20.57	-7.36	1.06	-6.95	3.75e-12	1.9e-10	NA
	TraesCS7B02G006800	Cultivar	Cadenza	AM	27.69	-7.36	1.05	-7	2.5e-12	1.3e-10	Transcription elongation factor 1 homolog;TraesCS7A02G108900;ortholog,TRANSCRIPTION ELONGATION FACTOR 1 HOMOLOG (PTHR20934:SF0),
	TraesCS4A02G352400LC	Cultivar	Cadenza	AM	16.59	-7.35	1.07	-6.87	6.48e-12	3.2e-10	NA
	TraesCS1D02G096300LC	Cultivar	Cadenza	AM	23.18	-7.35	1.07	-6.86	7.01e-12	3.45e-10	NA
	TraesCS6B02G235300	Cultivar	Cadenza	AM	17.75	-7.35	1.06	-6.93	4.18e-12	2.11e-10	Uncharacterized protein;TraesCS6B02G235300;ortholog,SUBFAMILY NOT NAMED (PTHR33063:SF6),
	TraesCS2B02G557900	Cultivar	Cadenza	AM	27.66	-7.34	1.07	-6.84	7.83e-12	3.82e-10	NA
	TraesCS7B02G142600LC	Cultivar	Cadenza	AM	51.89	-7.34	1.02	-7.23	4.81e-13	2.72e-11	NA
	TraesCS7A02G416600	Cultivar	Cadenza	AM	17.6	-7.33	1.08	-6.81	9.45e-12	4.54e-10	NA
	TraesCS2B02G600800	Cultivar	Cadenza	AM	19.98	-7.31	1.06	-6.92	4.56e-12	2.29e-10	Uncharacterized protein;TraesCS2B02G600800;ortholog,INDOLE-3-ACETIC ACID-AMIDO SYNTHETASE GH3.1-RELATED (PTHR31901:SF9),
	TraesCS2B02G892400LC	Cultivar	Cadenza	AM	21.54	-7.3	1.05	-6.94	3.87e-12	1.96e-10	NA
	TraesCS6A02G039700	Cultivar	Cadenza	AM	28.75	-7.3	1.06	-6.89	5.7e-12	2.84e-10	Uncharacterized protein;TraesCS6A02G039700;ortholog,F-BOX DOMAIN-CONTAINING PROTEIN (PTHR32133:SF357),
	TraesCS4A02G262900	Cultivar	Cadenza	AM	26.05	-7.3	1.07	-6.8	1.06e-11	5.06e-10	Phytochrome;phya1;ortholog,PHYTOCHROME A (PTHR43719:SF46),histidine kinase receptor of two-component system(PC00265)
	TraesCS2A02G048600	Cultivar	Cadenza	AM	31.28	-7.3	1.12	-6.54	6.33e-11	2.74e-09	Methyltransf_11 domain-containing protein;TraesCS2A02G048600;ortholog,METHYLTRANSF_11 DOMAIN-CONTAINING PROTEIN (PTHR45180:SF1),
	TraesCS7D02G086825	Cultivar	Cadenza	AM	26.86	-7.3	1.05	-6.95	3.69e-12	1.88e-10	NA
	TraesCS4A02G373100	Cultivar	Cadenza	AM	16.95	-7.28	1.07	-6.77	1.28e-11	6.05e-10	TF-B3 domain-containing protein;TraesCS4A02G373100;ortholog,TF-B3 DOMAIN-CONTAINING PROTEIN (PTHR31674:SF28),
	TraesCS6B02G263300LC	Cultivar	Cadenza	AM	17.56	-7.27	1.06	-6.84	7.68e-12	3.75e-10	NA
	TraesCS4A02G704400LC	Cultivar	Cadenza	AM	17.78	-7.27	1.06	-6.84	7.8e-12	3.8e-10	NA
	TraesCS6B02G567300LC	Cultivar	Cadenza	AM	27.08	-7.27	1.06	-6.89	5.71e-12	2.85e-10	NA
	TraesCS6B02G388600	Cultivar	Cadenza	AM	27.99	-7.26	1.06	-6.85	7.18e-12	3.53e-10	Carboxypeptidase;TraesCS6B02G388600;ortholog,SERINE CARBOXYPEPTIDASE 24-RELATED (PTHR11802:SF25),serine protease(PC00203)
	TraesCS4D02G391800LC	Cultivar	Cadenza	AM	21.05	-7.25	1.05	-6.9	5.34e-12	2.67e-10	NA
	TraesCS4A02G712300LC	Cultivar	Cadenza	AM	18.22	-7.25	1.06	-6.87	6.48e-12	3.2e-10	NA
	TraesCS4A02G151300LC	Cultivar	Cadenza	AM	19.16	-7.25	1.05	-6.93	4.33e-12	2.18e-10	NA
	TraesCS7A02G025100LC	Cultivar	Cadenza	AM	15.19	-7.24	1.08	-6.74	1.6e-11	7.45e-10	NA
	TraesCS3B02G600600	Cultivar	Cadenza	AM	97.51	-7.24	0.86	-8.45	3.03e-17	2.94e-15	Uncharacterized protein;TraesCS3B02G600600;ortholog,PROTEIN KINASE DOMAIN-CONTAINING PROTEIN (PTHR31713:SF80),
	TraesCS5B02G584000LC	Cultivar	Cadenza	AM	18.25	-7.22	1.05	-6.86	7.03e-12	3.46e-10	NA
	TraesCS4A02G151400LC	Cultivar	Cadenza	AM	16.63	-7.22	1.06	-6.78	1.17e-11	5.55e-10	NA
	TraesCS1D02G391000LC	Cultivar	Cadenza	AM	20.36	-7.21	1.06	-6.83	8.77e-12	4.24e-10	NA
	TraesCS6A02G053200LC	Cultivar	Cadenza	AM	16.8	-7.21	1.1	-6.55	5.93e-11	2.58e-09	NA
	TraesCS4D02G018700	Cultivar	Cadenza	AM	17.9	-7.2	1.07	-6.75	1.46e-11	6.85e-10	BHLH domain-containing protein;TraesCS4D02G018700;ortholog,BHLH DOMAIN-CONTAINING PROTEIN (PTHR45959:SF53),basic helix-loop-helix transcription factor(PC00055)
	TraesCS5B02G090200	Cultivar	Cadenza	AM	16.01	-7.2	1.08	-6.66	2.68e-11	1.22e-09	Uncharacterized protein;TraesCS5B02G090200;ortholog,RIBONUCLEOSIDE-DIPHOSPHATE REDUCTASE LARGE SUBUNIT (PTHR11573:SF6),reductase(PC00198)
	TraesCS7A02G438800	Cultivar	Cadenza	AM	24.01	-7.2	1.06	-6.77	1.33e-11	6.27e-10	Uncharacterized protein;TraesCS7A02G438800;ortholog,SUBFAMILY NOT NAMED (PTHR33065:SF101),
	TraesCS2B02G170500	Cultivar	Cadenza	AM	17.46	-7.2	1.07	-6.71	1.89e-11	8.75e-10	Uncharacterized protein;TraesCS2B02G170500;ortholog,SUBFAMILY NOT NAMED (PTHR33085:SF42),
	TraesCS7A02G187500	Cultivar	Cadenza	AM	19.81	-7.2	1.06	-6.77	1.33e-11	6.27e-10	FACT complex subunit;TraesCS7A02G187500;ortholog,FACT COMPLEX SUBUNIT (PTHR13980:SF16),chromatin/chromatin-binding, or -regulatory protein(PC00077)
	TraesCS2B02G624400	Cultivar	Cadenza	AM	19.46	-7.19	1.12	-6.44	1.19e-10	4.96e-09	Glycosyltransferase;TraesCS2B02G624400;ortholog,OS01G0735500 PROTEIN (PTHR48048:SF3),glycosyltransferase(PC00111)
	TraesCS7A02G495300LC	Cultivar	Cadenza	AM	12.33	-7.19	1.1	-6.53	6.41e-11	2.78e-09	NA
	TraesCS1B02G301900	Cultivar	Cadenza	AM	13.41	-7.19	1.07	-6.72	1.83e-11	8.52e-10	DUF1618 domain-containing protein;TraesCS1B02G301900;ortholog,DUF1618 DOMAIN-CONTAINING PROTEIN (PTHR33086:SF30),
	TraesCS7A02G264700	Cultivar	Cadenza	AM	19.98	-7.19	1.08	-6.67	2.64e-11	1.2e-09	Uncharacterized protein;TraesCS7A02G264700;ortholog,,
	TraesCS7B02G032400LC	Cultivar	Cadenza	AM	30.28	-7.16	1.05	-6.85	7.3e-12	3.58e-10	NA
	TraesCS5B02G378400	Cultivar	Cadenza	AM	15.36	-7.14	1.07	-6.65	2.84e-11	1.29e-09	Uncharacterized protein;TraesCS5B02G378400;ortholog,HISTIDINE-CONTAINING PHOSPHOTRANSFER PROTEIN 1 (PTHR28242:SF47),
	TraesCS3D02G203100LC	Cultivar	Cadenza	AM	10.03	-7.14	1.09	-6.57	4.92e-11	2.17e-09	NA
	TraesCS7A02G213200LC	Cultivar	Cadenza	AM	20.33	-7.14	1.05	-6.8	1.05e-11	5.04e-10	NA
	TraesCS6B02G343900LC	Cultivar	Cadenza	AM	19.4	-7.12	1.05	-6.78	1.18e-11	5.62e-10	NA
	TraesCS5D02G357500LC	Cultivar	Cadenza	AM	23.92	-7.12	1.06	-6.75	1.52e-11	7.15e-10	NA
	TraesCS6B02G208500	Cultivar	Cadenza	AM	13.72	-7.12	1.06	-6.69	2.27e-11	1.04e-09	DUF1618 domain-containing protein;TraesCS6B02G208500;ortholog,DUF1618 DOMAIN-CONTAINING PROTEIN (PTHR33074:SF102),
	TraesCS1B02G090800	Cultivar	Cadenza	AM	17.58	-7.11	1.15	-6.17	6.92e-10	2.59e-08	Uncharacterized protein;TraesCS1B02G090800;ortholog,,
	TraesCS2B02G034700	Cultivar	Cadenza	AM	17.86	-7.11	1.39	-5.11	3.14e-07	7.91e-06	Protein kinase domain-containing protein;TraesCS2B02G034700;ortholog,PROTEIN KINASE DOMAIN-CONTAINING PROTEIN (PTHR45707:SF47),
	TraesCS2B02G917500LC	Cultivar	Cadenza	AM	18.55	-7.11	1.09	-6.55	5.92e-11	2.58e-09	NA
	TraesCS2A02G543800LC	Cultivar	Cadenza	AM	30.26	-7.09	1.05	-6.77	1.26e-11	5.96e-10	NA
	TraesCS3D02G207800LC	Cultivar	Cadenza	AM	19.17	-7.09	1.1	-6.44	1.16e-10	4.82e-09	NA
	TraesCS3B02G567500	Cultivar	Cadenza	AM	31.27	-7.08	1.07	-6.64	3.12e-11	1.41e-09	Protein kinase domain-containing protein;TraesCS3B02G567500;ortholog,PROTEIN KINASE DOMAIN-CONTAINING PROTEIN (PTHR27003:SF350),
	TraesCS3B02G002500	Cultivar	Cadenza	AM	10.28	-7.06	1.16	-6.1	1.08e-09	3.94e-08	BHLH domain-containing protein;TraesCS3B02G002500;ortholog,BHLH DOMAIN-CONTAINING PROTEIN (PTHR13935:SF113),basic helix-loop-helix transcription factor(PC00055)
	TraesCS7B02G142500LC	Cultivar	Cadenza	AM	15.77	-7.05	1.06	-6.67	2.51e-11	1.15e-09	NA
	TraesCS1A02G335200LC	Cultivar	Cadenza	AM	18.39	-7.05	1.08	-6.55	5.59e-11	2.45e-09	NA
	TraesCS6B02G667400LC	Cultivar	Cadenza	AM	21.97	-7.05	1.05	-6.73	1.67e-11	7.77e-10	NA
	TraesCS1B02G401800LC	Cultivar	Cadenza	AM	12.06	-7.04	1.08	-6.54	6.11e-11	2.66e-09	NA
	TraesCS6B02G353500LC	Cultivar	Cadenza	AM	11.53	-7.03	1.07	-6.58	4.61e-11	2.04e-09	NA
	TraesCS6B02G332300LC	Cultivar	Cadenza	AM	12.71	-7.02	1.07	-6.54	6.27e-11	2.72e-09	NA
	TraesCS3D02G209700LC	Cultivar	Cadenza	AM	14.8	-7.01	1.05	-6.67	2.61e-11	1.19e-09	NA
	TraesCS5D02G327500	Cultivar	Cadenza	AM	107.94	-7.01	0.54	-13.1	3.14e-39	1.24e-36	ULP_PROTEASE domain-containing protein;TraesCS5D02G327500;ortholog,UBIQUITIN-LIKE-SPECIFIC PROTEASE 1B-RELATED (PTHR12606:SF115),protease(PC00190)
	TraesCS2B02G548400	Cultivar	Cadenza	AM	31.34	-7	1.07	-6.56	5.52e-11	2.42e-09	ANK_REP_REGION domain-containing protein;TraesCS2B02G548400;ortholog,OS01G0189100 PROTEIN (PTHR46224:SF44),
	TraesCS6B02G536100LC	Cultivar	Cadenza	AM	12.23	-6.99	1.11	-6.31	2.77e-10	1.09e-08	NA
	TraesCS2D02G185100LC	Cultivar	Cadenza	AM	13.37	-6.99	1.06	-6.61	3.74e-11	1.68e-09	NA
	TraesCS1D02G073700	Cultivar	Cadenza	AM	12.44	-6.99	1.15	-6.08	1.18e-09	4.26e-08	Uncharacterized protein;TraesCS1D02G073700;ortholog,UDP-GLYCOSYLTRANSFERASE 85A7 (PTHR11926:SF774),transferase(PC00220)
	TraesCS3A02G016800	Cultivar	Cadenza	AM	27.39	-6.98	1.07	-6.55	5.93e-11	2.58e-09	Protein kinase domain-containing protein;TraesCS3A02G016800;ortholog,PROTEIN KINASE DOMAIN-CONTAINING PROTEIN (PTHR27008:SF413),
	TraesCS1B02G574000LC	Cultivar	Cadenza	AM	12.45	-6.97	1.06	-6.55	5.73e-11	2.5e-09	NA
	TraesCS1B02G194400	Cultivar	Cadenza	AM	20.93	-6.97	1.17	-5.97	2.36e-09	8.21e-08	Uncharacterized protein;TraesCS1B02G194400;ortholog,S-TRANSFERASE GSTU6, PUTATIVE, EXPRESSED-RELATED (PTHR11260:SF476),transferase(PC00220)
	TraesCS6B02G332600LC	Cultivar	Cadenza	AM	12.89	-6.96	1.1	-6.33	2.53e-10	1.01e-08	NA
	TraesCS7A02G796500LC	Cultivar	Cadenza	AM	16.51	-6.96	1.08	-6.45	1.11e-10	4.63e-09	NA
	TraesCS1D02G077000LC	Cultivar	Cadenza	AM	9.33	-6.95	1.1	-6.34	2.31e-10	9.24e-09	NA
	TraesCS1B02G466500LC	Cultivar	Cadenza	AM	14.23	-6.95	1.1	-6.34	2.35e-10	9.39e-09	NA
	TraesCS5B02G420400	Cultivar	Cadenza	AM	17.21	-6.94	1.07	-6.49	8.61e-11	3.67e-09	DNA-directed RNA polymerase subunit;TraesCS5B02G420400;ortholog,DNA-DIRECTED RNA POLYMERASE SUBUNIT (PTHR19376:SF46),DNA-directed RNA polymerase(PC00019)
	TraesCS7A02G234200	Cultivar	Cadenza	AM	17.9	-6.94	1.09	-6.38	1.76e-10	7.16e-09	Myb_DNA-bind_3 domain-containing protein;TraesCS7A02G234200;ortholog,MYB_DNA-BIND_3 DOMAIN-CONTAINING PROTEIN (PTHR46934:SF1),
	TraesCS4D02G203500LC	Cultivar	Cadenza	AM	17.85	-6.94	1.09	-6.36	2.02e-10	8.15e-09	NA
	TraesCS1B02G356000LC	Cultivar	Cadenza	AM	14.78	-6.94	1.06	-6.53	6.47e-11	2.79e-09	NA
	TraesCS1B02G735500LC	Cultivar	Cadenza	AM	17.85	-6.93	1.05	-6.58	4.86e-11	2.15e-09	NA
	TraesCS1B02G390900	Cultivar	Cadenza	AM	15.74	-6.93	1.07	-6.48	9.44e-11	3.99e-09	Uncharacterized protein;TraesCS1B02G390900;ortholog,F-BOX DOMAIN-CONTAINING PROTEIN (PTHR32133:SF308),
	TraesCS2A02G582100LC	Cultivar	Cadenza	AM	10.88	-6.93	1.08	-6.44	1.16e-10	4.85e-09	NA
	TraesCS6D02G211300	Cultivar	Cadenza	AM	11.54	-6.93	1.06	-6.51	7.6e-11	3.26e-09	Uncharacterized protein;TraesCS6D02G211300;ortholog,,
	TraesCS5A02G685800LC	Cultivar	Cadenza	AM	16.71	-6.93	1.06	-6.55	5.66e-11	2.47e-09	NA
	TraesCS2B02G354000LC	Cultivar	Cadenza	AM	16.13	-6.93	1.07	-6.47	9.53e-11	4.02e-09	NA
	TraesCS4D02G020300	Cultivar	Cadenza	AM	21.77	-6.92	1.05	-6.61	3.91e-11	1.75e-09	Uncharacterized protein;TraesCS4D02G020300;ortholog,GROWTH-REGULATING FACTOR 9 (PTHR31602:SF92),
	TraesCS5B02G420800LC	Cultivar	Cadenza	AM	12.41	-6.92	1.08	-6.38	1.73e-10	7.05e-09	NA
	TraesCS1A02G548100LC	Cultivar	Cadenza	AM	19.95	-6.92	1.08	-6.39	1.7e-10	6.91e-09	NA
	TraesCS7A02G013400	Cultivar	Cadenza	AM	12.72	-6.91	1.1	-6.28	3.43e-10	1.34e-08	Aldehyde oxygenase (deformylating);TraesCS7A02G013400;ortholog,ALDEHYDE OXYGENASE (DEFORMYLATING) (PTHR11863:SF200),oxidase(PC00175)
	TraesCS4A02G440400LC	Cultivar	Cadenza	AM	24.04	-6.91	1.05	-6.59	4.43e-11	1.96e-09	NA
	TraesCS7D02G280100LC	Cultivar	Cadenza	AM	11.29	-6.9	1.07	-6.44	1.23e-10	5.09e-09	NA
	TraesCS4A02G584600LC	Cultivar	Cadenza	AM	14.2	-6.9	1.09	-6.31	2.86e-10	1.13e-08	NA
	TraesCS7A02G781500LC	Cultivar	Cadenza	AM	10.99	-6.9	1.1	-6.26	3.85e-10	1.5e-08	NA
	TraesCS2B02G007100LC	Cultivar	Cadenza	AM	10.93	-6.9	1.07	-6.47	9.99e-11	4.2e-09	NA
	TraesCS7A02G667000LC	Cultivar	Cadenza	AM	14.94	-6.89	1.07	-6.44	1.21e-10	5.02e-09	NA
	TraesCS4B02G005800	Cultivar	Cadenza	AM	12.33	-6.89	1.06	-6.51	7.31e-11	3.14e-09	Fe2OG dioxygenase domain-containing protein;TraesCS4B02G005800;ortholog,DIOX_N DOMAIN-CONTAINING PROTEIN (PTHR10209:SF458),oxidoreductase(PC00176)
	TraesCS4D02G333900	Cultivar	Cadenza	AM	10.16	-6.89	1.14	-6.03	1.61e-09	5.74e-08	Major facilitator superfamily domain-containing protein 5;TraesCS4D02G333900;ortholog,MAJOR FACILITATOR SUPERFAMILY DOMAIN-CONTAINING PROTEIN 5 (PTHR23516:SF13),transporter(PC00227)
	TraesCS2A02G703300LC	Cultivar	Cadenza	AM	11.33	-6.89	1.07	-6.42	1.37e-10	5.64e-09	NA
	TraesCS7A02G549300LC	Cultivar	Cadenza	AM	16.49	-6.88	1.05	-6.54	6.08e-11	2.64e-09	NA
	TraesCS7A02G221000LC	Cultivar	Cadenza	AM	10.6	-6.87	1.09	-6.33	2.4e-10	9.58e-09	NA
	TraesCS6B02G577200LC	Cultivar	Cadenza	AM	11.3	-6.85	1.12	-6.14	8.04e-10	2.98e-08	NA
	TraesCS7B02G005500	Cultivar	Cadenza	AM	17.95	-6.85	1.06	-6.46	1.06e-10	4.45e-09	ATP-dependent 6-phosphofructokinase;PFK;ortholog,OS06G0151900 PROTEIN (PTHR45770:SF1),
	TraesCS1B02G390100	Cultivar	Cadenza	AM	17.89	-6.84	1.07	-6.42	1.38e-10	5.65e-09	F-box domain-containing protein;TraesCS1B02G390100;ortholog,F-BOX DOMAIN-CONTAINING PROTEIN (PTHR35546:SF35),
	TraesCS5D02G390200LC	Cultivar	Cadenza	AM	15.24	-6.84	1.07	-6.41	1.45e-10	5.96e-09	NA
	TraesCS1B02G358700LC	Cultivar	Cadenza	AM	13.56	-6.84	1.06	-6.44	1.22e-10	5.05e-09	NA
	TraesCS2B02G433400LC	Cultivar	Cadenza	AM	11.8	-6.84	1.09	-6.29	3.12e-10	1.23e-08	NA
	TraesCS2D02G495900	Cultivar	Cadenza	AM	27.39	-6.84	1.05	-6.5	7.86e-11	3.37e-09	NA
	TraesCS3B02G424810LC	Cultivar	Cadenza	AM	18.99	-6.83	1.07	-6.4	1.58e-10	6.47e-09	NA
	TraesCS4A02G089300LC	Cultivar	Cadenza	AM	13.93	-6.81	1.06	-6.46	1.07e-10	4.48e-09	NA
	TraesCS2D02G536600	Cultivar	Cadenza	AM	12.77	-6.81	1.07	-6.38	1.75e-10	7.11e-09	Protein kinase domain-containing protein;TraesCS2D02G536600;ortholog,,
	TraesCS1A02G346000LC	Cultivar	Cadenza	AM	12.72	-6.81	1.1	-6.19	6.13e-10	2.32e-08	NA
	TraesCS3A02G451400LC	Cultivar	Cadenza	AM	11.52	-6.81	1.09	-6.23	4.78e-10	1.83e-08	NA
	TraesCS1B02G466400LC	Cultivar	Cadenza	AM	13.1	-6.8	1.07	-6.36	1.97e-10	7.95e-09	NA
	TraesCS7A02G217400	Cultivar	Cadenza	AM	15.09	-6.8	1.07	-6.34	2.26e-10	9.06e-09	Uncharacterized protein;TraesCS7A02G217400;ortholog,EMBRYOGENESIS TRANSMEMBRANE PROTEIN-LIKE (PTHR24177:SF380),scaffold/adaptor protein(PC00226)
	TraesCS4A02G089100LC	Cultivar	Cadenza	AM	13.5	-6.79	1.08	-6.3	3.01e-10	1.19e-08	NA
	TraesCS7B02G458800	Cultivar	Cadenza	AM	15.76	-6.79	1.13	-5.99	2.16e-09	7.57e-08	4-hydroxy-4-methyl-2-oxoglutarate aldolase;TraesCS7B02G458800;ortholog,4-HYDROXY-4-METHYL-2-OXOGLUTARATE ALDOLASE (PTHR33254:SF4),aldolase(PC00044)
	TraesCS7B02G466800	Cultivar	Cadenza	AM	12.2	-6.78	1.23	-5.53	3.21e-08	9.46e-07	F-box domain-containing protein;TraesCS7B02G466800;ortholog,F-BOX DOMAIN-CONTAINING PROTEIN (PTHR35546:SF35),
	TraesCS4A02G089200LC	Cultivar	Cadenza	AM	15.64	-6.77	1.06	-6.41	1.48e-10	6.05e-09	NA
	TraesCS5A02G377600LC	Cultivar	Cadenza	AM	14.66	-6.76	1.06	-6.38	1.81e-10	7.33e-09	NA
	TraesCS1A02G155900	Cultivar	Cadenza	AM	11.76	-6.75	1.07	-6.29	3.2e-10	1.26e-08	Uncharacterized protein;TraesCS1A02G155900;ortholog,,
	TraesCS7A02G195100	Cultivar	Cadenza	AM	9.48	-6.75	1.07	-6.34	2.37e-10	9.44e-09	TTF-type domain-containing protein;TraesCS7A02G195100;ortholog,,
	TraesCS7A02G623800LC	Cultivar	Cadenza	AM	11.08	-6.75	1.08	-6.27	3.53e-10	1.38e-08	NA
	TraesCS3A02G051600LC	Cultivar	Cadenza	AM	11.82	-6.75	1.1	-6.13	8.77e-10	3.23e-08	NA
	TraesCS5B02G567600	Cultivar	Cadenza	AM	23.56	-6.74	1.12	-6.03	1.67e-09	5.95e-08	Uncharacterized protein;TraesCS5B02G567600;ortholog,AQUAPORIN PIP2-8-RELATED (PTHR45687:SF10),
	TraesCS5B02G283300	Cultivar	Cadenza	AM	10.63	-6.73	1.17	-5.75	8.7e-09	2.79e-07	Uncharacterized protein;TraesCS5B02G283300;ortholog,OS09G0315000 PROTEIN (PTHR11266:SF16),transporter(PC00227)
	TraesCS6D02G446600LC	Cultivar	Cadenza	AM	16.55	-6.73	1.13	-5.95	2.63e-09	9.1e-08	NA
	TraesCS4A02G098500LC	Cultivar	Cadenza	AM	8.82	-6.73	1.1	-6.12	9.2e-10	3.38e-08	NA
	TraesCS2B02G301700	Cultivar	Cadenza	AM	20	-6.73	1.05	-6.42	1.39e-10	5.72e-09	Uncharacterized protein;TraesCS2B02G301700;ortholog,MYB_DNA-BIND_3 DOMAIN-CONTAINING PROTEIN (PTHR34395:SF11),
	TraesCS1A02G347700LC	Cultivar	Cadenza	AM	11.69	-6.72	1.08	-6.21	5.42e-10	2.06e-08	NA
	TraesCS1B02G183200	Cultivar	Cadenza	AM	213.25	-6.72	0.4	-16.8	2.37e-63	2.91e-60	Uncharacterized protein;TraesCS1B02G183200;ortholog,MYOSIN-14 (PTHR13140:SF821),actin binding motor protein(PC00040)
	TraesCS5B02G032900LC	Cultivar	Cadenza	AM	10.21	-6.72	1.09	-6.15	7.82e-10	2.91e-08	NA
	TraesCS3B02G484300LC	Cultivar	Cadenza	AM	12.28	-6.7	1.08	-6.21	5.46e-10	2.08e-08	NA
	TraesCS1B02G481500	Cultivar	Cadenza	AM	37.48	-6.69	1.27	-5.27	1.38e-07	3.68e-06	Uncharacterized protein;TraesCS1B02G481500;ortholog,DIMERISATION DOMAIN-CONTAINING PROTEIN (PTHR11746:SF210),methyltransferase(PC00155)
	TraesCS7A02G136200	Cultivar	Cadenza	AM	15.15	-6.69	1.11	-6.01	1.88e-09	6.66e-08	Uncharacterized protein;TraesCS7A02G136200;ortholog,MYB_DNA-BIND_3 DOMAIN-CONTAINING PROTEIN (PTHR46250:SF4),
	TraesCS1B02G430400LC	Cultivar	Cadenza	AM	11.52	-6.69	1.08	-6.2	5.61e-10	2.13e-08	NA
	TraesCS6B02G343300LC	Cultivar	Cadenza	AM	8.83	-6.68	1.07	-6.23	4.69e-10	1.8e-08	NA
	TraesCS1A02G008000LC	Cultivar	Cadenza	AM	12.9	-6.67	1.09	-6.13	8.76e-10	3.23e-08	NA
	TraesCS4B02G018000LC	Cultivar	Cadenza	AM	7.8	-6.67	1.08	-6.18	6.23e-10	2.35e-08	NA
	TraesCS5B02G760500LC	Cultivar	Cadenza	AM	13.12	-6.67	1.09	-6.13	8.8e-10	3.24e-08	NA
	TraesCS4B02G210300LC	Cultivar	Cadenza	AM	15.98	-6.65	1.06	-6.29	3.19e-10	1.25e-08	NA
	TraesCS6A02G050200LC	Cultivar	Cadenza	AM	16.24	-6.65	1.08	-6.16	7.18e-10	2.69e-08	NA
	TraesCS3B02G078100	Cultivar	Cadenza	AM	15.94	-6.65	1.18	-5.61	2e-08	6.08e-07	C2H2-type domain-containing protein;TraesCS3B02G078100;ortholog,EXONUCLEASE DOMAIN-CONTAINING PROTEIN (PTHR12801:SF140),exoribonuclease(PC00099)
	TraesCS6B02G627900LC	Cultivar	Cadenza	AM	13.7	-6.63	1.08	-6.12	9.46e-10	3.47e-08	NA
	TraesCS6B02G441900LC	Cultivar	Cadenza	AM	12.38	-6.62	1.09	-6.1	1.08e-09	3.96e-08	NA
	TraesCS6B02G129000	Cultivar	Cadenza	AM	9.88	-6.62	1.08	-6.13	8.65e-10	3.2e-08	Uncharacterized protein;TraesCS6B02G129000;ortholog,TRNASE Z TRZ2, CHLOROPLASTIC (PTHR46504:SF1),
	TraesCS1B02G580900LC	Cultivar	Cadenza	AM	32.22	-6.62	1.06	-6.27	3.54e-10	1.38e-08	NA
	TraesCS6B02G442000LC	Cultivar	Cadenza	AM	9.58	-6.61	1.1	-6.03	1.64e-09	5.86e-08	NA
	TraesCS6D02G191900LC	Cultivar	Cadenza	AM	39.2	-6.6	0.91	-7.28	3.3e-13	1.9e-11	NA
	TraesCS4B02G099200LC	Cultivar	Cadenza	AM	11.55	-6.59	1.1	-6	1.95e-09	6.88e-08	NA
	TraesCS5A02G440700LC	Cultivar	Cadenza	AM	13.64	-6.59	1.07	-6.14	8.32e-10	3.08e-08	NA
	TraesCS4A02G718000LC	Cultivar	Cadenza	AM	9.8	-6.59	1.14	-5.79	6.98e-09	2.28e-07	NA
	TraesCS2B02G091200	Cultivar	Cadenza	AM	12.84	-6.59	1.16	-5.67	1.42e-08	4.43e-07	M20_dimer domain-containing protein;TraesCS2B02G091200;ortholog,IAA-AMINO ACID HYDROLASE ILR1-LIKE 8 (PTHR11014:SF149),metalloprotease(PC00153)
	TraesCS4B02G223500LC	Cultivar	Cadenza	AM	50.32	-6.59	0.74	-8.89	5.94e-19	7e-17	NA
	TraesCS2A02G653200LC	Cultivar	Cadenza	AM	10.35	-6.57	1.07	-6.14	8.46e-10	3.13e-08	NA
	TraesCS2B02G558100	Cultivar	Cadenza	AM	20.92	-6.55	1.05	-6.23	4.57e-10	1.76e-08	NA
	TraesCS1B02G303600	Cultivar	Cadenza	AM	12.63	-6.55	1.06	-6.16	7.27e-10	2.72e-08	DUF1618 domain-containing protein;TraesCS1B02G303600;ortholog,DUF1618 DOMAIN-CONTAINING PROTEIN (PTHR33086:SF5),
	TraesCS3B02G493800	Cultivar	Cadenza	AM	31.46	-6.55	0.86	-7.62	2.46e-14	1.63e-12	AB hydrolase-1 domain-containing protein;TraesCS3B02G493800;ortholog,AB HYDROLASE-1 DOMAIN-CONTAINING PROTEIN (PTHR10992:SF1017),esterase(PC00097)
	TraesCS6B02G130000	Cultivar	Cadenza	AM	13.89	-6.55	1.07	-6.13	9.04e-10	3.33e-08	F-box domain-containing protein;TraesCS6B02G130000;ortholog,FBD DOMAIN-CONTAINING PROTEIN (PTHR32141:SF112),
	TraesCS5B02G509400	Cultivar	Cadenza	AM	7.25	-6.54	1.14	-5.73	1e-08	3.18e-07	Calreticulin;TraesCS5B02G509400;ortholog,CALRETICULIN-1 (PTHR11073:SF2),chaperone(PC00072)
	TraesCS4D02G050200	Cultivar	Cadenza	AM	288.67	-6.54	0.48	-13.72	8.12e-43	3.87e-40	Protein kinase domain-containing protein;TraesCS4D02G050200;ortholog,RECEPTOR-LIKE KINASE TMK3 (PTHR47986:SF7),
	TraesCS1A02G002400LC	Cultivar	Cadenza	AM	13.25	-6.53	1.09	-5.99	2.15e-09	7.54e-08	NA
	TraesCS4A02G704300LC	Cultivar	Cadenza	AM	12.84	-6.53	1.09	-6	2.03e-09	7.14e-08	NA
	TraesCS7A02G183200LC	Cultivar	Cadenza	AM	9.46	-6.53	1.11	-5.89	3.96e-09	1.34e-07	NA
	TraesCS6B02G063600LC	Cultivar	Cadenza	AM	10.94	-6.53	1.16	-5.64	1.67e-08	5.13e-07	NA
	TraesCS2B02G090400	Cultivar	Cadenza	AM	15.67	-6.53	1.1	-5.92	3.19e-09	1.09e-07	Uncharacterized protein;TraesCS2B02G090400;ortholog,SUBFAMILY NOT NAMED (PTHR31155:SF23),
	TraesCS4B02G210400LC	Cultivar	Cadenza	AM	14.82	-6.53	1.08	-6.07	1.27e-09	4.58e-08	NA
	TraesCS3B02G531700	Cultivar	Cadenza	AM	12.04	-6.52	1.11	-5.86	4.54e-09	1.53e-07	Uncharacterized protein;TraesCS3B02G531700;ortholog,AMINO ACID PERMEASE-RELATED (PTHR45649:SF32),
	TraesCS3B02G588700	Cultivar	Cadenza	AM	8.29	-6.51	1.07	-6.07	1.26e-09	4.56e-08	NA
	TraesCS1B02G162600	Cultivar	Cadenza	AM	5.18	-6.51	1.13	-5.74	9.24e-09	2.95e-07	Usp domain-containing protein;TraesCS1B02G162600;ortholog,ADENINE NUCLEOTIDE ALPHA HYDROLASES-LIKE SUPERFAMILY PROTEIN (PTHR47867:SF1),hydrolase(PC00121)
	TraesCS1B02G481300	Cultivar	Cadenza	AM	10.64	-6.5	1.26	-5.15	2.65e-07	6.74e-06	Uncharacterized protein;TraesCS1B02G481300;ortholog,DIMERISATION DOMAIN-CONTAINING PROTEIN (PTHR11746:SF210),methyltransferase(PC00155)
	TraesCS6A02G015200LC	Cultivar	Cadenza	AM	7.57	-6.5	1.27	-5.11	3.26e-07	8.21e-06	NA
	TraesCS7A02G389200	Cultivar	Cadenza	AM	11.62	-6.5	1.08	-6	1.99e-09	7.02e-08	4-hydroxy-7-methoxy-3-oxo-3,4-dihydro-2H-1,4-benzoxazin-2-yl glucosidebeta-D-glucosidase;TraesCS7A02G389200;ortholog,,
	TraesCS7D02G295600	Cultivar	Cadenza	AM	10.87	-6.5	1.1	-5.93	3.07e-09	1.05e-07	Uncharacterized protein;TraesCS7D02G295600;ortholog,RING-TYPE DOMAIN-CONTAINING PROTEIN (PTHR46537:SF3),
	TraesCS1B02G494700LC	Cultivar	Cadenza	AM	12.01	-6.5	1.06	-6.11	9.95e-10	3.64e-08	NA
	TraesCS1B02G003400	Cultivar	Cadenza	AM	205.4	-6.5	0.58	-11.17	6.02e-29	1.55e-26	Protein kinase domain-containing protein;TraesCS1B02G003400;ortholog,PROTEIN KINASE DOMAIN-CONTAINING PROTEIN (PTHR45707:SF53),
	TraesCS3B02G461900LC	Cultivar	Cadenza	AM	10.11	-6.49	1.1	-5.93	3.03e-09	1.04e-07	NA
	TraesCS1B02G430600LC	Cultivar	Cadenza	AM	11.07	-6.49	1.09	-5.98	2.24e-09	7.82e-08	NA
	TraesCS7A02G526800	Cultivar	Cadenza	AM	10.43	-6.49	1.09	-5.95	2.66e-09	9.22e-08	Dirigent protein;TraesCS7A02G526800;ortholog,DIRIGENT PROTEIN (PTHR21495:SF180),
	TraesCS6D02G122500	Cultivar	Cadenza	AM	11.12	-6.49	1.11	-5.87	4.35e-09	1.47e-07	Uncharacterized protein;TraesCS6D02G122500;ortholog,SUBFAMILY NOT NAMED (PTHR33065:SF69),
	TraesCS2A02G703400LC	Cultivar	Cadenza	AM	11.01	-6.48	1.07	-6.08	1.21e-09	4.36e-08	NA
	TraesCS1B02G186500	Cultivar	Cadenza	AM	26.36	-6.48	1.04	-6.21	5.37e-10	2.05e-08	Uncharacterized protein;TraesCS1B02G186500;ortholog,LANC-LIKE PROTEIN GCR2 (PTHR12736:SF24),
	TraesCS4B02G352700LC	Cultivar	Cadenza	AM	8.4	-6.48	1.08	-5.99	2.12e-09	7.42e-08	NA
	TraesCS1D02G400500	Cultivar	Cadenza	AM	43.93	-6.47	0.75	-8.66	4.53e-18	4.82e-16	Uncharacterized protein;TraesCS1D02G400500;ortholog,OS05G0560600 PROTEIN (PTHR31307:SF16),DNA-binding transcription factor(PC00218)
	TraesCS3B02G093700LC	Cultivar	Cadenza	AM	9.54	-6.46	1.08	-5.99	2.05e-09	7.19e-08	NA
	TraesCS1D02G295700LC	Cultivar	Cadenza	AM	13.76	-6.45	1.08	-6	2e-09	7.05e-08	NA
	TraesCS7A02G283900	Cultivar	Cadenza	AM	9.41	-6.45	1.12	-5.77	8.11e-09	2.62e-07	Uncharacterized protein;TraesCS7A02G283900;ortholog,OS01G0826651 PROTEIN (PTHR34835:SF60),
	TraesCS1B02G055300LC	Cultivar	Cadenza	AM	9.13	-6.44	1.08	-5.94	2.79e-09	9.63e-08	NA
	TraesCS3B02G588600	Cultivar	Cadenza	AM	10.76	-6.44	1.06	-6.06	1.32e-09	4.77e-08	NA
	TraesCS2D02G664300LC	Cultivar	Cadenza	AM	17.01	-6.44	1.07	-6.03	1.65e-09	5.89e-08	NA
	TraesCS2A02G473600	Cultivar	Cadenza	AM	110.29	-6.43	0.45	-14.16	1.59e-45	9.18e-43	Lipocln_cytosolic_FA-bd_dom domain-containing protein;TraesCS2A02G473600;ortholog,CHLOROPLASTIC LIPOCALIN (PTHR11430:SF32),transfer/carrier protein(PC00219)
	TraesCS6A02G040600	Cultivar	Cadenza	AM	52.43	-6.43	0.74	-8.68	3.88e-18	4.17e-16	Uncharacterized protein;TraesCS6A02G040600;ortholog,OS02G0262300 PROTEIN (PTHR34835:SF17),
	TraesCS4D02G020100	Cultivar	Cadenza	AM	111.06	-6.43	0.46	-13.91	5.74e-44	2.99e-41	Uncharacterized protein;TraesCS4D02G020100;ortholog,CSC1-LIKE PROTEIN RXW8 (PTHR13018:SF117),
	TraesCS6B02G232400	Cultivar	Cadenza	AM	42.89	-6.43	1.05	-6.12	9.53e-10	3.49e-08	Protein kinase domain-containing protein;TraesCS6B02G232400;ortholog,PROTEIN KINASE DOMAIN-CONTAINING PROTEIN (PTHR48016:SF23),non-receptor serine/threonine protein kinase(PC00167)
	TraesCS5D02G233200LC	Cultivar	Cadenza	AM	7.99	-6.42	1.12	-5.71	1.16e-08	3.65e-07	NA
	TraesCS5B02G109600	Cultivar	Cadenza	AM	116.26	-6.42	0.5	-12.75	3.02e-37	1.13e-34	Uncharacterized protein;TraesCS5B02G109600;ortholog,DBJ|BAA96220.1 (PTHR36080:SF1),
	TraesCS5B02G296000LC	Cultivar	Cadenza	AM	7.36	-6.42	1.08	-5.94	2.9e-09	9.97e-08	NA
	TraesCS5D02G249000LC	Cultivar	Cadenza	AM	7.17	-6.41	1.18	-5.42	6.11e-08	1.73e-06	NA
	TraesCS5D02G502800LC	Cultivar	Cadenza	AM	11.76	-6.41	1.1	-5.85	5.04e-09	1.68e-07	NA
	TraesCS4B02G002900	Cultivar	Cadenza	AM	62.1	-6.41	0.67	-9.51	2e-21	2.98e-19	Uncharacterized protein;TraesCS4B02G002900;ortholog,NAD(P)-BINDING ROSSMANN-FOLD SUPERFAMILY PROTEIN (PTHR24320:SF256),dehydrogenase(PC00092)
	TraesCS4A02G177500LC	Cultivar	Cadenza	AM	7.51	-6.4	1.1	-5.85	5.02e-09	1.67e-07	NA
	TraesCS1B02G308100	Cultivar	Cadenza	AM	10.77	-6.4	1.07	-5.97	2.35e-09	8.2e-08	Myb_DNA-bind_3 domain-containing protein;TraesCS1B02G308100;ortholog,MYB_DNA-BIND_3 DOMAIN-CONTAINING PROTEIN (PTHR46934:SF8),
	TraesCS7B02G142400LC	Cultivar	Cadenza	AM	15.73	-6.4	1.12	-5.74	9.53e-09	3.04e-07	NA
	TraesCS3B02G462000LC	Cultivar	Cadenza	AM	10.06	-6.39	1.1	-5.79	6.98e-09	2.28e-07	NA
	TraesCS6B02G640500LC	Cultivar	Cadenza	AM	7.88	-6.38	1.11	-5.75	8.88e-09	2.84e-07	NA
	TraesCS3A02G723400LC	Cultivar	Cadenza	AM	8.69	-6.38	1.14	-5.6	2.19e-08	6.61e-07	NA
	TraesCS1B02G015000LC	Cultivar	Cadenza	AM	35.42	-6.36	1.04	-6.12	9.25e-10	3.4e-08	NA
	TraesCS1D02G072000LC	Cultivar	Cadenza	AM	67.47	-6.36	0.62	-10.31	6.17e-25	1.19e-22	NA
	TraesCS7A02G182300LC	Cultivar	Cadenza	AM	11.83	-6.36	1.12	-5.65	1.57e-08	4.84e-07	NA
	TraesCS4D02G204700LC	Cultivar	Cadenza	AM	7.82	-6.36	1.1	-5.76	8.66e-09	2.78e-07	NA
	TraesCS6B02G337300LC	Cultivar	Cadenza	AM	9.2	-6.35	1.16	-5.47	4.41e-08	1.28e-06	NA
	TraesCS5B02G296900LC	Cultivar	Cadenza	AM	9.5	-6.35	1.22	-5.2	2e-07	5.2e-06	NA
	TraesCS1B02G320600	Cultivar	Cadenza	AM	14.51	-6.35	1.1	-5.75	8.72e-09	2.79e-07	NA
	TraesCS1B02G350100LC	Cultivar	Cadenza	AM	16.54	-6.35	1.06	-6	1.97e-09	6.93e-08	NA
	TraesCS3B02G790700LC	Cultivar	Cadenza	AM	9.98	-6.35	1.09	-5.81	6.25e-09	2.06e-07	NA
	TraesCS4B02G001700LC	Cultivar	Cadenza	AM	37.01	-6.34	0.78	-8.18	2.76e-16	2.33e-14	NA
	TraesCS2B02G535100	Cultivar	Cadenza	AM	12.08	-6.34	1.08	-5.87	4.28e-09	1.44e-07	TNase-like domain-containing protein;TraesCS2B02G535100;ortholog,TNASE-LIKE DOMAIN-CONTAINING PROTEIN (PTHR12302:SF23),
	TraesCS3B02G545700	Cultivar	Cadenza	AM	28.74	-6.34	0.89	-7.09	1.35e-12	7.23e-11	Uncharacterized protein;TraesCS3B02G545700;ortholog,SUBFAMILY NOT NAMED (PTHR31642:SF247),acetyltransferase(PC00038)
	TraesCS5A02G495200	Cultivar	Cadenza	AM	6.39	-6.34	1.09	-5.8	6.79e-09	2.23e-07	Uncharacterized protein;TraesCS5A02G495200;ortholog,SUBFAMILY NOT NAMED (PTHR47956:SF28),oxygenase(PC00177)
	TraesCS2B02G052600	Cultivar	Cadenza	AM	18.32	-6.33	1.08	-5.88	4.16e-09	1.4e-07	Uncharacterized protein;TraesCS2B02G052600;ortholog,OS07G0294800 PROTEIN (PTHR46038:SF2),
	TraesCS2A02G050700	Cultivar	Cadenza	AM	11.45	-6.32	1.08	-5.82	5.76e-09	1.9e-07	F-box domain-containing protein;TraesCS2A02G050700;ortholog,FBA_1 DOMAIN-CONTAINING PROTEIN (PTHR47993:SF73),
	TraesCS7A02G704000LC	Cultivar	Cadenza	AM	9.51	-6.32	1.09	-5.78	7.45e-09	2.42e-07	NA
	TraesCS4B02G219700LC	Cultivar	Cadenza	AM	11.36	-6.31	1.09	-5.79	7.05e-09	2.3e-07	NA
	TraesCS7A02G632710LC	Cultivar	Cadenza	AM	140.85	-6.31	0.62	-10.11	5.13e-24	9.23e-22	NA
	TraesCS4A02G240400LC	Cultivar	Cadenza	AM	8.97	-6.3	1.09	-5.77	8.14e-09	2.62e-07	NA
	TraesCS2B02G253400	Cultivar	Cadenza	AM	10.94	-6.29	1.07	-5.88	4.16e-09	1.4e-07	Uncharacterized protein;TraesCS2B02G253400;ortholog,OS01G0256600 PROTEIN (PTHR12899:SF15),ribosomal protein(PC00202)
	TraesCS2B02G864300LC	Cultivar	Cadenza	AM	11.12	-6.29	1.09	-5.79	7.04e-09	2.3e-07	NA
	TraesCS4A02G457800LC	Cultivar	Cadenza	AM	9.67	-6.29	1.09	-5.76	8.43e-09	2.71e-07	NA
	TraesCS7A02G553800LC	Cultivar	Cadenza	AM	9.55	-6.29	1.09	-5.78	7.3e-09	2.37e-07	NA
	TraesCS1B02G372900	Cultivar	Cadenza	AM	6.87	-6.28	1.12	-5.59	2.32e-08	6.98e-07	Uncharacterized protein;TraesCS1B02G372900;ortholog,PENTATRICOPEPTIDE REPEAT-CONTAINING PROTEIN (PTHR47925:SF18),
	TraesCS1A02G468800LC	Cultivar	Cadenza	AM	12.71	-6.28	1.07	-5.85	5.01e-09	1.67e-07	NA
	TraesCS6A02G020300	Cultivar	Cadenza	AM	8.51	-6.28	1.08	-5.82	5.77e-09	1.9e-07	Uncharacterized protein;TraesCS6A02G020300;ortholog,SUBFAMILY NOT NAMED (PTHR13068:SF156),
	TraesCS4B02G166600LC	Cultivar	Cadenza	AM	9.86	-6.28	1.09	-5.75	8.92e-09	2.85e-07	NA
	TraesCS4A02G474900	Cultivar	Cadenza	AM	78.49	-6.27	0.62	-10.1	5.5e-24	9.84e-22	NA
	TraesCS4B02G009500	Cultivar	Cadenza	AM	23.35	-6.27	1.09	-5.77	8.03e-09	2.59e-07	Protein kinase domain-containing protein;TraesCS4B02G009500;ortholog,PROTEIN KINASE DOMAIN-CONTAINING PROTEIN (PTHR48005:SF59),
	TraesCS4A02G744600LC	Cultivar	Cadenza	AM	7.56	-6.27	1.14	-5.51	3.55e-08	1.04e-06	NA
	TraesCS7D02G317200	Cultivar	Cadenza	AM	7.56	-6.27	1.11	-5.65	1.63e-08	5.03e-07	Uncharacterized protein;TraesCS7D02G317200;ortholog,OS01G0805100 PROTEIN (PTHR31469:SF7),
	TraesCS3D02G523700	Cultivar	Cadenza	AM	22.18	-6.27	1.05	-5.99	2.11e-09	7.4e-08	F-box domain-containing protein;TraesCS3D02G523700;ortholog,F-BOX DOMAIN-CONTAINING PROTEIN (PTHR31639:SF232),
	TraesCS2A02G730000LC	Cultivar	Cadenza	AM	4.48	-6.26	1.16	-5.4	6.64e-08	1.87e-06	NA
	TraesCS3D02G173000	Cultivar	Cadenza	AM	36.26	-6.26	1.03	-6.09	1.13e-09	4.12e-08	Carboxypeptidase;TraesCS3D02G173000;ortholog,OS04G0321700 PROTEIN (PTHR11802:SF346),serine protease(PC00203)
	TraesCS6B02G343800LC	Cultivar	Cadenza	AM	11.96	-6.25	1.07	-5.83	5.41e-09	1.79e-07	NA
	TraesCS3B02G834200LC	Cultivar	Cadenza	AM	5.13	-6.25	1.18	-5.28	1.32e-07	3.54e-06	NA
	TraesCS6B02G577300LC	Cultivar	Cadenza	AM	8.59	-6.25	1.14	-5.46	4.86e-08	1.4e-06	NA
	TraesCS4B02G009800	Cultivar	Cadenza	AM	519.92	-6.24	0.23	-27.28	7.55e-164	1.82e-159	Uncharacterized protein;TraesCS4B02G009800;ortholog,5-AMINO-6-(5-PHOSPHO-D-RIBITYLAMINO)URACIL PHOSPHATASE, CHLOROPLASTIC (PTHR47108:SF1),phosphatase(PC00181)
	TraesCS5D02G547100	Cultivar	Cadenza	AM	10.55	-6.24	1.1	-5.67	1.45e-08	4.49e-07	NA
	TraesCS4B02G161800LC	Cultivar	Cadenza	AM	9.13	-6.24	1.17	-5.32	1.01e-07	2.78e-06	NA
	TraesCS1A02G004200LC	Cultivar	Cadenza	AM	14.21	-6.24	1.07	-5.84	5.17e-09	1.72e-07	NA
	TraesCS7B02G351900LC	Cultivar	Cadenza	AM	8.78	-6.23	1.08	-5.77	7.99e-09	2.58e-07	NA
	TraesCS5B02G570900LC	Cultivar	Cadenza	AM	5.55	-6.23	1.14	-5.44	5.21e-08	1.49e-06	NA
	TraesCS2A02G625900LC	Cultivar	Cadenza	AM	8.48	-6.23	1.08	-5.76	8.57e-09	2.75e-07	NA
	TraesCS2A02G566300	Cultivar	Cadenza	AM	8.01	-6.23	1.13	-5.51	3.55e-08	1.04e-06	NAC domain-containing protein;TraesCS2A02G566300;ortholog,NAC DOMAIN-CONTAINING PROTEIN (PTHR31989:SF349),
	TraesCS2D02G261900LC	Cultivar	Cadenza	AM	12.1	-6.22	1.08	-5.78	7.69e-09	2.49e-07	NA
	TraesCS1D02G267700	Cultivar	Cadenza	AM	47.2	-6.22	0.75	-8.34	7.57e-17	6.96e-15	Usp domain-containing protein;TraesCS1D02G267700;ortholog,USP DOMAIN-CONTAINING PROTEIN (PTHR47125:SF2),hydrolase(PC00121)
	TraesCS1B02G366300LC	Cultivar	Cadenza	AM	9.34	-6.22	1.08	-5.74	9.69e-09	3.08e-07	NA
	TraesCS1D02G173200LC	Cultivar	Cadenza	AM	11.13	-6.22	1.11	-5.63	1.84e-08	5.62e-07	NA
	TraesCS4B02G171500LC	Cultivar	Cadenza	AM	15.25	-6.21	1.16	-5.35	8.81e-08	2.44e-06	NA
	TraesCS5B02G454900LC	Cultivar	Cadenza	AM	9.81	-6.21	1.1	-5.64	1.69e-08	5.19e-07	NA
	TraesCS4B02G139400LC	Cultivar	Cadenza	AM	12.44	-6.21	1.08	-5.77	7.76e-09	2.51e-07	NA
	TraesCS2B02G561400	Cultivar	Cadenza	AM	13.46	-6.2	1.09	-5.71	1.12e-08	3.52e-07	Uncharacterized protein;TraesCS2B02G561400;ortholog,SUBFAMILY NOT NAMED (PTHR33090:SF80),
	TraesCS2A02G439200LC	Cultivar	Cadenza	AM	7.99	-6.19	1.08	-5.72	1.05e-08	3.33e-07	NA
	TraesCS3D02G074400	Cultivar	Cadenza	AM	1823.92	-6.19	0.32	-19.13	1.54e-81	4.65e-78	Uncharacterized protein;TraesCS3D02G074400;ortholog,METALLOTHIONEIN-LIKE PROTEIN 2A (PTHR33543:SF33),
	TraesCS5B02G296300LC	Cultivar	Cadenza	AM	7.36	-6.18	1.14	-5.41	6.43e-08	1.81e-06	NA
	TraesCS2D02G178000LC	Cultivar	Cadenza	AM	9.22	-6.17	1.09	-5.65	1.59e-08	4.91e-07	NA
	TraesCS2A02G735100LC	Cultivar	Cadenza	AM	8.63	-6.16	1.19	-5.17	2.31e-07	5.96e-06	NA
	TraesCS6B02G063500LC	Cultivar	Cadenza	AM	10.73	-6.15	1.09	-5.65	1.64e-08	5.04e-07	NA
	TraesCS7A02G002100	Cultivar	Cadenza	AM	8.99	-6.15	1.08	-5.71	1.14e-08	3.6e-07	WD_REPEATS_REGION domain-containing protein;TraesCS7A02G002100;ortholog,WD REPEAT-CONTAINING PROTEIN 89 (PTHR22889:SF0),
	TraesCS6D02G460600LC	Cultivar	Cadenza	AM	33.48	-6.15	0.77	-8.02	1.06e-15	8.36e-14	NA
	TraesCS6A02G001700LC	Cultivar	Cadenza	AM	7.56	-6.14	1.1	-5.56	2.62e-08	7.82e-07	NA
	TraesCS1A02G468900LC	Cultivar	Cadenza	AM	7.45	-6.12	1.09	-5.6	2.17e-08	6.57e-07	NA
	TraesCS6B02G339900LC	Cultivar	Cadenza	AM	8.04	-6.12	1.11	-5.51	3.55e-08	1.04e-06	NA
	TraesCS2D02G485400	Cultivar	Cadenza	AM	8.85	-6.11	1.07	-5.69	1.29e-08	4.02e-07	Uncharacterized protein;TraesCS2D02G485400;ortholog,RECEPTOR-LIKE SERINE/THREONINE-PROTEIN KINASE (PTHR32444:SF142),
	TraesCS1B02G225100	Cultivar	Cadenza	AM	7.3	-6.11	1.12	-5.46	4.75e-08	1.37e-06	AAI domain-containing protein;TraesCS1B02G225100;ortholog,OS10G0554800 PROTEIN (PTHR31731:SF125),
	TraesCS4B02G460900LC	Cultivar	Cadenza	AM	8.25	-6.11	1.11	-5.51	3.59e-08	1.05e-06	NA
	TraesCS4D02G019800	Cultivar	Cadenza	AM	8.7	-6.1	1.15	-5.29	1.23e-07	3.32e-06	Homeobox domain-containing protein;TraesCS4D02G019800;ortholog,HOMEOBOX DOMAIN-CONTAINING PROTEIN (PTHR11850:SF277),homeodomain transcription factor(PC00119)
	TraesCS6A02G010300	Cultivar	Cadenza	AM	15.05	-6.09	1.09	-5.59	2.3e-08	6.94e-07	NA
	TraesCS6B02G340900LC	Cultivar	Cadenza	AM	6.8	-6.09	1.15	-5.29	1.19e-07	3.23e-06	NA
	TraesCS7A02G616200LC	Cultivar	Cadenza	AM	8.2	-6.08	1.18	-5.14	2.76e-07	7.01e-06	NA
	TraesCS1D02G366100LC	Cultivar	Cadenza	AM	13.6	-6.08	1.08	-5.61	2.07e-08	6.28e-07	NA
	TraesCS3A02G450200LC	Cultivar	Cadenza	AM	6.32	-6.07	1.12	-5.41	6.27e-08	1.77e-06	NA
	TraesCS4A02G089400LC	Cultivar	Cadenza	AM	12.42	-6.06	1.07	-5.65	1.6e-08	4.92e-07	NA
	TraesCS1B02G073400LC	Cultivar	Cadenza	AM	6.81	-6.06	1.11	-5.47	4.42e-08	1.28e-06	NA
	TraesCS5B02G568100	Cultivar	Cadenza	AM	7.57	-6.06	1.13	-5.38	7.64e-08	2.13e-06	Uncharacterized protein;TraesCS5B02G568100;ortholog,,
	TraesCS2B02G005000LC	Cultivar	Cadenza	AM	4.89	-6.05	1.14	-5.32	1.04e-07	2.84e-06	NA
	TraesCS3D02G160700LC	Cultivar	Cadenza	AM	7.5	-6.05	1.11	-5.43	5.49e-08	1.56e-06	NA
	TraesCS3A02G027500	Cultivar	Cadenza	AM	9.41	-6.04	1.11	-5.45	5.17e-08	1.48e-06	RING-type E3 ubiquitin transferase;TraesCS3A02G027500;ortholog,RING-TYPE E3 UBIQUITIN TRANSFERASE (PTHR10315:SF114),ubiquitin-protein ligase(PC00234)
	TraesCS2B02G761600LC	Cultivar	Cadenza	AM	8.85	-6.04	1.16	-5.23	1.71e-07	4.52e-06	NA
	TraesCS4A02G309500	Cultivar	Cadenza	AM	72.97	-6.04	0.64	-9.38	6.53e-21	9.3e-19	NA
	TraesCS1B02G266400LC	Cultivar	Cadenza	AM	9.56	-6.04	1.08	-5.57	2.59e-08	7.72e-07	NA
	TraesCS2D02G266100LC	Cultivar	Cadenza	AM	5.22	-6.03	1.13	-5.34	9.49e-08	2.62e-06	NA
	TraesCS4B02G000200	Cultivar	Cadenza	AM	11.16	-6.03	1.08	-5.58	2.4e-08	7.19e-07	PHB domain-containing protein;TraesCS4B02G000200;ortholog,PHB DOMAIN-CONTAINING PROTEIN (PTHR43327:SF30),transporter(PC00227)
	TraesCS7A02G549400LC	Cultivar	Cadenza	AM	7.19	-6.03	1.09	-5.54	3.05e-08	9.03e-07	NA
	TraesCS4B02G470000LC	Cultivar	Cadenza	AM	7.15	-6.03	1.11	-5.44	5.45e-08	1.55e-06	NA
	TraesCS2A02G122300	Cultivar	Cadenza	AM	11.29	-6.03	1.09	-5.55	2.91e-08	8.63e-07	CRC domain-containing protein;TraesCS2A02G122300;ortholog,OS08G0369600 PROTEIN (PTHR12446:SF47),
	TraesCS4B02G522300LC	Cultivar	Cadenza	AM	12.33	-6.03	1.07	-5.61	2e-08	6.08e-07	NA
	TraesCS3A02G469200LC	Cultivar	Cadenza	AM	8.77	-6.02	1.09	-5.54	3.05e-08	9.03e-07	NA
	TraesCS5D02G164600LC	Cultivar	Cadenza	AM	7.83	-6.02	1.08	-5.55	2.92e-08	8.64e-07	NA
	TraesCS2B02G864500LC	Cultivar	Cadenza	AM	5.06	-6.02	1.12	-5.39	7.22e-08	2.02e-06	NA
	TraesCS7A02G264600	Cultivar	Cadenza	AM	7.74	-6.01	1.1	-5.44	5.26e-08	1.5e-06	Uncharacterized protein;TraesCS7A02G264600;ortholog,,
	TraesCS1B02G467400	Cultivar	Cadenza	AM	65.66	-6.01	0.61	-9.77	1.46e-22	2.37e-20	FBD domain-containing protein;TraesCS1B02G467400;ortholog,F-BOX DOMAIN-CONTAINING PROTEIN (PTHR31639:SF91),
	TraesCS6B02G346400LC	Cultivar	Cadenza	AM	9.67	-6	1.11	-5.42	6.1e-08	1.72e-06	NA
	TraesCS4A02G352300LC	Cultivar	Cadenza	AM	6.41	-6	1.13	-5.3	1.18e-07	3.19e-06	NA
	TraesCS1B02G410600LC	Cultivar	Cadenza	AM	8.48	-5.99	1.15	-5.22	1.81e-07	4.76e-06	NA
	TraesCS2D02G646600LC	Cultivar	Cadenza	AM	8.46	-5.99	1.1	-5.43	5.75e-08	1.63e-06	NA
	TraesCS4B02G035600LC	Cultivar	Cadenza	AM	11.4	-5.99	1.08	-5.53	3.18e-08	9.4e-07	NA
	TraesCS6D02G311800LC	Cultivar	Cadenza	AM	6.89	-5.99	1.09	-5.5	3.76e-08	1.1e-06	NA
	TraesCS3B02G464100LC	Cultivar	Cadenza	AM	7.14	-5.99	1.1	-5.44	5.33e-08	1.52e-06	NA
	TraesCS1B02G581000LC	Cultivar	Cadenza	AM	15.74	-5.98	1.08	-5.53	3.29e-08	9.68e-07	NA
	TraesCS3B02G798100LC	Cultivar	Cadenza	AM	5.92	-5.98	1.1	-5.44	5.34e-08	1.52e-06	NA
	TraesCS4B02G218900LC	Cultivar	Cadenza	AM	8.12	-5.98	1.12	-5.32	1.02e-07	2.79e-06	NA
	TraesCS6A02G010800	Cultivar	Cadenza	AM	11.51	-5.95	1.07	-5.57	2.53e-08	7.56e-07	Uncharacterized protein;TraesCS6A02G010800;ortholog,F-BOX DOMAIN-CONTAINING PROTEIN (PTHR33207:SF33),
	TraesCS4A02G393400	Cultivar	Cadenza	AM	10.3	-5.95	1.07	-5.57	2.5e-08	7.46e-07	Uncharacterized protein;TraesCS4A02G393400;ortholog,CELL DIVISION CYCLE PROTEIN 123 HOMOLOG (PTHR15323:SF6),
	TraesCS6B02G238700LC	Cultivar	Cadenza	AM	7.62	-5.94	1.1	-5.38	7.53e-08	2.1e-06	NA
	TraesCS7A02G664200LC	Cultivar	Cadenza	AM	68.08	-5.93	0.67	-8.88	6.78e-19	7.9e-17	NA
	TraesCS1B02G243400LC	Cultivar	Cadenza	AM	6.28	-5.93	1.11	-5.32	1.01e-07	2.79e-06	NA
	TraesCS2B02G003800	Cultivar	Cadenza	AM	9.23	-5.93	1.1	-5.4	6.51e-08	1.83e-06	Uncharacterized protein;TraesCS2B02G003800;ortholog,SUBFAMILY NOT NAMED (PTHR33065:SF92),
	TraesCS5B02G429200	Cultivar	Cadenza	AM	5.26	-5.93	1.15	-5.15	2.54e-07	6.5e-06	Uncharacterized protein;TraesCS5B02G429200;ortholog,,
	TraesCS2A02G483100	Cultivar	Cadenza	AM	6.49	-5.92	1.13	-5.22	1.81e-07	4.76e-06	Epimerase domain-containing protein;TraesCS2A02G483100;ortholog,EPIMERASE DOMAIN-CONTAINING PROTEIN (PTHR10366:SF707),dehydratase(PC00091)
	TraesCS5D02G546700	Cultivar	Cadenza	AM	7.77	-5.91	1.08	-5.45	4.96e-08	1.42e-06	Protein kinase domain-containing protein;TraesCS5D02G546700;ortholog,PROTEIN KINASE DOMAIN-CONTAINING PROTEIN (PTHR27007:SF345),
	TraesCS1A02G284300LC	Cultivar	Cadenza	AM	7.16	-5.91	1.12	-5.29	1.24e-07	3.36e-06	NA
	TraesCS4B02G026500LC	Cultivar	Cadenza	AM	7.56	-5.91	1.13	-5.22	1.75e-07	4.62e-06	NA
	TraesCS2A02G563400	Cultivar	Cadenza	AM	60.82	-5.9	0.61	-9.67	4e-22	6.28e-20	Protein kinase domain-containing protein;TraesCS2A02G563400;ortholog,REGULATORY PROTEIN NPR2 (PTHR46475:SF1),
	TraesCS1B02G139900LC	Cultivar	Cadenza	AM	7.62	-5.9	1.12	-5.25	1.52e-07	4.03e-06	NA
	TraesCS5B02G729100LC	Cultivar	Cadenza	AM	6.43	-5.9	1.11	-5.32	1.01e-07	2.79e-06	NA
	TraesCS2B02G348700LC	Cultivar	Cadenza	AM	7.46	-5.89	1.16	-5.08	3.71e-07	9.26e-06	NA
	TraesCS1B02G339800	Cultivar	Cadenza	AM	7.28	-5.88	1.14	-5.18	2.2e-07	5.69e-06	NA
	TraesCS3B02G464200LC	Cultivar	Cadenza	AM	5	-5.88	1.15	-5.12	3.06e-07	7.72e-06	NA
	TraesCS1A02G335100LC	Cultivar	Cadenza	AM	11.66	-5.88	1.08	-5.43	5.65e-08	1.6e-06	NA
	TraesCS1D02G138300	Cultivar	Cadenza	AM	9.26	-5.88	1.08	-5.42	5.91e-08	1.67e-06	SHSP domain-containing protein;TraesCS1D02G138300;ortholog,SHSP DOMAIN-CONTAINING PROTEIN (PTHR43670:SF46),chaperone(PC00072)
	TraesCS2D02G349800LC	Cultivar	Cadenza	AM	18.03	-5.86	1.1	-5.34	9.47e-08	2.62e-06	NA
	TraesCS2A02G735000LC	Cultivar	Cadenza	AM	9.01	-5.85	1.13	-5.18	2.24e-07	5.79e-06	NA
	TraesCS4A02G220600	Cultivar	Cadenza	AM	8.15	-5.84	1.09	-5.35	8.75e-08	2.43e-06	Uncharacterized protein;TraesCS4A02G220600;ortholog,,
	TraesCS1B02G062600	Cultivar	Cadenza	AM	9.35	-5.84	1.14	-5.13	2.87e-07	7.27e-06	Uncharacterized protein;TraesCS1B02G062600;ortholog,SUBFAMILY NOT NAMED (PTHR33065:SF111),
	TraesCS6B02G050400	Cultivar	Cadenza	AM	5.19	-5.84	1.13	-5.16	2.42e-07	6.23e-06	DUF4220 domain-containing protein;TraesCS6B02G050400;ortholog,DUF4220 DOMAIN-CONTAINING PROTEIN (PTHR31325:SF153),
	TraesCS6B02G494600LC	Cultivar	Cadenza	AM	23.52	-5.84	0.97	-6.03	1.59e-09	5.69e-08	NA
	TraesCS5D02G540600	Cultivar	Cadenza	AM	8.17	-5.83	1.11	-5.25	1.5e-07	4e-06	NA
	TraesCS6B02G544700LC	Cultivar	Cadenza	AM	8.92	-5.82	1.11	-5.24	1.57e-07	4.16e-06	NA
	TraesCS1B02G585800LC	Cultivar	Cadenza	AM	7.99	-5.82	1.1	-5.3	1.18e-07	3.19e-06	NA
	TraesCS6B02G529200LC	Cultivar	Cadenza	AM	6.06	-5.82	1.12	-5.18	2.25e-07	5.82e-06	NA
	TraesCS4B02G099100LC	Cultivar	Cadenza	AM	9.39	-5.82	1.13	-5.15	2.54e-07	6.5e-06	NA
	TraesCS1A02G002500LC	Cultivar	Cadenza	AM	7.11	-5.81	1.11	-5.24	1.6e-07	4.23e-06	NA
	TraesCS1B02G121800	Cultivar	Cadenza	AM	5.8	-5.81	1.11	-5.22	1.79e-07	4.71e-06	Uncharacterized protein;TraesCS1B02G121800;ortholog,OS08G0523400 PROTEIN (PTHR26379:SF297),
	TraesCS2B02G058500	Cultivar	Cadenza	AM	15.68	-5.81	1.07	-5.41	6.27e-08	1.77e-06	MFS domain-containing protein;TraesCS2B02G058500;ortholog,SUGAR TRANSPORTER ERD6-LIKE 5 (PTHR48021:SF25),
	TraesCS1A02G269800LC	Cultivar	Cadenza	AM	9.4	-5.8	1.09	-5.34	9.3e-08	2.57e-06	NA
	TraesCS4A02G440300LC	Cultivar	Cadenza	AM	11.84	-5.8	1.1	-5.3	1.18e-07	3.2e-06	NA
	TraesCS2B02G800600LC	Cultivar	Cadenza	AM	7.2	-5.8	1.12	-5.2	1.97e-07	5.14e-06	NA
	TraesCS1B02G795000LC	Cultivar	Cadenza	AM	58.14	-5.79	1.09	-5.32	1.02e-07	2.81e-06	NA
	TraesCS1B02G339900	Cultivar	Cadenza	AM	6.17	-5.79	1.13	-5.15	2.67e-07	6.8e-06	Uncharacterized protein;TraesCS1B02G339900;ortholog,S-ADENOSYL-L-METHIONINE-DEPENDENT METHYLTRANSFERASES SUPERFAMILY PROTEIN (PTHR35276:SF1),methyltransferase(PC00155)
	TraesCS6B02G409300LC	Cultivar	Cadenza	AM	7.06	-5.79	1.09	-5.31	1.1e-07	3e-06	NA
	TraesCS1B02G312200	Cultivar	Cadenza	AM	7.09	-5.77	1.09	-5.29	1.24e-07	3.36e-06	Uncharacterized protein;TraesCS1B02G312200;ortholog,GLYCOSYLTRANSFERASE (PTHR48044:SF50),glycosyltransferase(PC00111)
	TraesCS1B02G170200	Cultivar	Cadenza	AM	550.02	-5.77	0.61	-9.41	5.1e-21	7.34e-19	Uncharacterized protein;TraesCS1B02G170200;ortholog,OS09G0537700 PROTEIN (PTHR11240:SF47),
	TraesCS6B02G228400	Cultivar	Cadenza	AM	11.78	-5.77	1.05	-5.52	3.41e-08	1e-06	Uncharacterized protein;TraesCS6B02G228400;ortholog,,
	TraesCS7A02G576000LC	Cultivar	Cadenza	AM	5.8	-5.77	1.11	-5.19	2.14e-07	5.55e-06	NA
	TraesCS6B02G306500LC	Cultivar	Cadenza	AM	5.26	-5.77	1.13	-5.08	3.68e-07	9.19e-06	NA
	TraesCS4B02G003600	Cultivar	Cadenza	AM	801.47	-5.76	0.25	-22.81	3.46e-115	1.93e-111	PsbP domain-containing protein;TraesCS4B02G003600;ortholog,PSBP-LIKE PROTEIN 1, CHLOROPLASTIC (PTHR31407:SF4),
	TraesCS1A02G466900LC	Cultivar	Cadenza	AM	6.98	-5.74	1.11	-5.15	2.54e-07	6.51e-06	NA
	TraesCS6A02G023000	Cultivar	Cadenza	AM	6.04	-5.74	1.11	-5.19	2.12e-07	5.52e-06	Uncharacterized protein;TraesCS6A02G023000;ortholog,SUBFAMILY NOT NAMED (PTHR33463:SF131),
	TraesCS4A02G121500LC	Cultivar	Cadenza	AM	7.58	-5.74	1.11	-5.16	2.5e-07	6.4e-06	NA
	TraesCS5B02G032400LC	Cultivar	Cadenza	AM	7.54	-5.74	1.13	-5.07	3.89e-07	9.68e-06	NA
	TraesCS7A02G383400LC	Cultivar	Cadenza	AM	6.58	-5.74	1.09	-5.26	1.46e-07	3.91e-06	NA
	TraesCS2D02G183800	Cultivar	Cadenza	AM	11.61	-5.73	1.12	-5.1	3.47e-07	8.69e-06	Glycerophosphodiester phosphodiesterase;TraesCS2D02G183800;ortholog,GLYCEROPHOSPHODIESTER PHOSPHODIESTERASE (PTHR43620:SF4),phosphodiesterase(PC00185)
	TraesCS1B02G357700	Cultivar	Cadenza	AM	8.2	-5.73	1.11	-5.17	2.31e-07	5.95e-06	Uncharacterized protein;TraesCS1B02G357700;ortholog,SUBFAMILY NOT NAMED (PTHR33115:SF58),
	TraesCS2A02G565700	Cultivar	Cadenza	AM	77.16	-5.71	0.57	-10.02	1.2e-23	2.11e-21	Uncharacterized protein;TraesCS2A02G565700;ortholog,SUBFAMILY NOT NAMED (PTHR24281:SF20),hydroxylase(PC00122)
	TraesCS4A02G445420LC	Cultivar	Cadenza	AM	6.87	-5.71	1.12	-5.1	3.35e-07	8.42e-06	NA
	TraesCS1B02G153900LC	Cultivar	Cadenza	AM	6.79	-5.7	1.1	-5.18	2.16e-07	5.6e-06	NA
	TraesCS7D02G424500	Cultivar	Cadenza	AM	6.41	-5.69	1.09	-5.23	1.7e-07	4.48e-06	Protein kinase domain-containing protein;TraesCS7D02G424500;ortholog,PROTEIN KINASE DOMAIN-CONTAINING PROTEIN (PTHR47987:SF20),
	TraesCS4D02G204600LC	Cultivar	Cadenza	AM	6.35	-5.69	1.12	-5.08	3.71e-07	9.25e-06	NA
	TraesCS6B02G203600	Cultivar	Cadenza	AM	6.32	-5.67	1.1	-5.15	2.63e-07	6.71e-06	Uncharacterized protein;TraesCS6B02G203600;ortholog,,
	TraesCS2B02G598300	Cultivar	Cadenza	AM	9.88	-5.66	1.11	-5.12	3.03e-07	7.65e-06	F-box domain-containing protein;TraesCS2B02G598300;ortholog,F-BOX DOMAIN-CONTAINING PROTEIN (PTHR32153:SF37),
	TraesCS3A02G480100	Cultivar	Cadenza	AM	6.07	-5.65	1.11	-5.07	4e-07	9.92e-06	Uncharacterized protein;TraesCS3A02G480100;ortholog,P450, PUTATIVE, EXPRESSED-RELATED (PTHR24296:SF237),oxygenase(PC00177)
	TraesCS7D02G299800	Cultivar	Cadenza	AM	72.14	-5.62	0.47	-11.97	4.88e-33	1.51e-30	Uncharacterized protein;TraesCS7D02G299800;ortholog,SAM DOMAIN-CONTAINING PROTEIN (PTHR33915:SF1),
	TraesCS1B02G619300LC	Cultivar	Cadenza	AM	6.24	-5.61	1.09	-5.13	2.88e-07	7.3e-06	NA
	TraesCS6B02G332800LC	Cultivar	Cadenza	AM	7.63	-5.61	1.08	-5.19	2.14e-07	5.54e-06	NA
	TraesCS1B02G243300	Cultivar	Cadenza	AM	14.28	-5.61	1.04	-5.41	6.17e-08	1.74e-06	3-hydroxyacyl-CoA dehydrogenase;TraesCS1B02G243300;ortholog,3HCDH_N DOMAIN-CONTAINING PROTEIN (PTHR23309:SF35),dehydrogenase(PC00092)
	TraesCS4D02G149600LC	Cultivar	Cadenza	AM	9.55	-5.6	1.09	-5.16	2.52e-07	6.46e-06	NA
	TraesCS5B02G119300	Cultivar	Cadenza	AM	150.95	-5.58	0.41	-13.55	7.6e-42	3.4e-39	Uncharacterized protein;TraesCS5B02G119300;ortholog,SUBFAMILY NOT NAMED (PTHR47999:SF27),DNA-binding transcription factor(PC00218)
	TraesCS3D02G479800LC	Cultivar	Cadenza	AM	10.8	-5.57	1.09	-5.12	2.99e-07	7.57e-06	NA
	TraesCS4A02G301600	Cultivar	Cadenza	AM	279.73	-5.57	0.29	-18.95	4.8e-80	1.34e-76	SAM_MPBQ_MSBQ_MT domain-containing protein;TraesCS4A02G301600;ortholog,SAM_MPBQ_MSBQ_MT DOMAIN-CONTAINING PROTEIN (PTHR44516:SF6),methyltransferase(PC00155)
	TraesCS3B02G506100	Cultivar	Cadenza	AM	13.04	-5.54	1.09	-5.09	3.6e-07	9e-06	Uncharacterized protein;TraesCS3B02G506100;ortholog,F-BOX DOMAIN-CONTAINING PROTEIN (PTHR33207:SF84),
	TraesCS1D02G071100LC	Cultivar	Cadenza	AM	12.8	-5.52	1.04	-5.32	1.01e-07	2.78e-06	NA
	TraesCS3A02G012200	Cultivar	Cadenza	AM	37.8	-5.52	0.71	-7.73	1.03e-14	7.28e-13	Uncharacterized protein;TraesCS3A02G012200;ortholog,,
	TraesCS5B02G158900LC	Cultivar	Cadenza	AM	54.61	-5.5	0.96	-5.7	1.2e-08	3.76e-07	NA
	TraesCS2A02G734600LC	Cultivar	Cadenza	AM	15.84	-5.48	0.94	-5.85	4.79e-09	1.6e-07	NA
	TraesCS1A02G152300	Cultivar	Cadenza	AM	32.13	-5.44	0.65	-8.36	6.51e-17	6.06e-15	NA
	TraesCS1A02G202700	Cultivar	Cadenza	AM	43.32	-5.44	0.58	-9.32	1.13e-20	1.57e-18	Uncharacterized protein;TraesCS1A02G202700;ortholog,SUBFAMILY NOT NAMED (PTHR33326:SF23),
	TraesCS6B02G241300	Cultivar	Cadenza	AM	109.91	-5.43	0.37	-14.75	3.14e-49	2.32e-46	Uncharacterized protein;TraesCS6B02G241300;ortholog,SUBFAMILY NOT NAMED (PTHR47389:SF6),
	TraesCS2B02G627900	Cultivar	Cadenza	AM	198.41	-5.43	0.64	-8.41	3.98e-17	3.82e-15	Uncharacterized protein;TraesCS2B02G627900;ortholog,SUBFAMILY NOT NAMED (PTHR35832:SF14),
	TraesCS4A02G439023	Cultivar	Cadenza	AM	8.95	-5.42	1.06	-5.09	3.57e-07	8.93e-06	Uncharacterized protein;TraesCS4A02G439023;ortholog,PENTATRICOPEPTIDE REPEAT-CONTAINING PROTEIN (PTHR46128:SF117),RNA splicing factor(PC00148)
	TraesCS3B02G490800	Cultivar	Cadenza	AM	105	-5.37	0.65	-8.32	8.81e-17	8e-15	DUF4220 domain-containing protein;TraesCS3B02G490800;ortholog,DUF4220 DOMAIN-CONTAINING PROTEIN (PTHR31325:SF224),
	TraesCS5B02G504100	Cultivar	Cadenza	AM	94.58	-5.36	0.76	-7.1	1.26e-12	6.8e-11	Uncharacterized protein;TraesCS5B02G504100;ortholog,,
	TraesCS4A02G329500	Cultivar	Cadenza	AM	24.83	-5.29	0.87	-6.08	1.21e-09	4.37e-08	Uncharacterized protein;TraesCS4A02G329500;ortholog,SUBFAMILY NOT NAMED (PTHR33326:SF29),
	TraesCS1B02G467100	Cultivar	Cadenza	AM	59.71	-5.27	0.42	-12.55	3.77e-36	1.33e-33	Uncharacterized protein;TraesCS1B02G467100;ortholog,RNA POLYMERASE SIGMA FACTOR SIGC (PTHR30603:SF13),winged helix/forkhead transcription factor(PC00246)
	TraesCS5D02G279600LC	Cultivar	Cadenza	AM	19.39	-5.26	0.93	-5.63	1.79e-08	5.47e-07	NA
	TraesCS4A02G435200	Cultivar	Cadenza	AM	169.09	-5.23	0.63	-8.31	9.25e-17	8.36e-15	t-SNARE coiled-coil homology domain-containing protein;TraesCS4A02G435200;ortholog,SYNAPTOSOMAL-ASSOCIATED PROTEIN 29 (PTHR19305:SF9),SNARE protein(PC00034)
	TraesCS4A02G002600	Cultivar	Cadenza	AM	70.45	-5.21	0.51	-10.18	2.55e-24	4.7e-22	K-box domain-containing protein;TraesCS4A02G002600;ortholog,MADS-BOX TRANSCRIPTION FACTOR 47 (PTHR48019:SF6),
	TraesCS2B02G538800	Cultivar	Cadenza	AM	2713.64	-5.19	0.3	-17.39	9.39e-68	1.34e-64	Uncharacterized protein;TraesCS2B02G538800;ortholog,ISOASPARTYL PEPTIDASE/L-ASPARAGINASE 2-RELATED (PTHR10188:SF13),protease(PC00190)
	TraesCS2B02G802100LC	Cultivar	Cadenza	AM	2225.95	-5.15	0.28	-18.21	3.99e-74	7.62e-71	NA
	TraesCS2B02G242700	Cultivar	Cadenza	AM	34.47	-5.11	0.67	-7.62	2.55e-14	1.69e-12	F-box domain-containing protein;TraesCS2B02G242700;ortholog,F-BOX DOMAIN-CONTAINING PROTEIN (PTHR32153:SF13),
	TraesCS3B02G802300LC	Cultivar	Cadenza	AM	13.09	-5.11	0.84	-6.1	1.08e-09	3.94e-08	NA
	TraesCS5B02G296200LC	Cultivar	Cadenza	AM	34.49	-5.1	0.63	-8.06	7.42e-16	6e-14	NA
	TraesCS6B02G051100	Cultivar	Cadenza	AM	207.84	-5.08	0.37	-13.57	5.78e-42	2.6e-39	Uncharacterized protein;TraesCS6B02G051100;ortholog,,
	TraesCS3D02G137200LC	Cultivar	Cadenza	AM	19.07	-5.08	0.87	-5.82	5.78e-09	1.91e-07	NA
	TraesCS2A02G562200	Cultivar	Cadenza	AM	65.81	-5.07	0.47	-10.72	8.49e-27	1.92e-24	Uncharacterized protein;TraesCS2A02G562200;ortholog,SUBFAMILY NOT NAMED (PTHR47947:SF36),oxygenase(PC00177)
	TraesCS6B02G196200LC	Cultivar	Cadenza	AM	25.77	-5.07	0.64	-7.97	1.62e-15	1.26e-13	NA
	TraesCS2A02G586900	Cultivar	Cadenza	AM	34.52	-4.99	0.61	-8.16	3.49e-16	2.91e-14	Mevalonate kinase;TraesCS2A02G586900;ortholog,MEVALONATE KINASE (PTHR43290:SF2),carbohydrate kinase(PC00065)
	TraesCS3A02G047500	Cultivar	Cadenza	AM	25.01	-4.89	0.69	-7.11	1.17e-12	6.34e-11	Uncharacterized protein;TraesCS3A02G047500;ortholog,MULTICOPPER OXIDASE LPR2 (PTHR11709:SF2),oxidase(PC00175)
	TraesCS7B02G491100	Cultivar	Cadenza	AM	11.91	-4.87	0.78	-6.26	3.93e-10	1.53e-08	NA
	TraesCS3A02G010900	Cultivar	Cadenza	AM	11.07	-4.86	0.83	-5.84	5.36e-09	1.78e-07	Flavin-containing monooxygenase;TraesCS3A02G010900;ortholog,FLAVIN-CONTAINING MONOOXYGENASE FMO GS-OX-LIKE 9 (PTHR23023:SF161),oxygenase(PC00177)
	TraesCS7B02G459800	Cultivar	Cadenza	AM	27.63	-4.85	0.7	-6.94	3.9e-12	1.98e-10	Uncharacterized protein;TraesCS7B02G459800;ortholog,PROTEIN KINASE DOMAIN-CONTAINING PROTEIN (PTHR45707:SF50),
	TraesCS3A02G413900	Cultivar	Cadenza	AM	10.55	-4.85	0.95	-5.11	3.29e-07	8.27e-06	Endo-1,3(4)-beta-glucanase;TraesCS3A02G413900;ortholog,ENDO-1,3(4)-BETA-GLUCANASE 2 (PTHR31983:SF0),
	TraesCS5B02G224400LC	Cultivar	Cadenza	AM	30.37	-4.84	0.64	-7.61	2.84e-14	1.87e-12	NA
	TraesCS1D02G375500	Cultivar	Cadenza	AM	704.86	-4.82	0.31	-15.34	4.08e-53	3.94e-50	Methyltransf_11 domain-containing protein;TraesCS1D02G375500;ortholog,OS05G0548900 PROTEIN (PTHR44307:SF14),methyltransferase(PC00155)
	TraesCS4B02G067800LC	Cultivar	Cadenza	AM	48.01	-4.82	0.48	-10.07	7.78e-24	1.37e-21	NA
	TraesCS7A02G341800	Cultivar	Cadenza	AM	1265.17	-4.8	0.19	-25.09	6.37e-139	7.7e-135	Reticulon-like protein;TraesCS7A02G341800;ortholog,RETICULON-LIKE PROTEIN (PTHR10994:SF73),membrane traffic protein(PC00150)
	TraesCS5D02G527600	Cultivar	Cadenza	AM	51.68	-4.76	0.49	-9.78	1.34e-22	2.18e-20	Protein kinase domain-containing protein;TraesCS5D02G527600;ortholog,PROTEIN KINASE DOMAIN-CONTAINING PROTEIN (PTHR27009:SF287),
	TraesCS7A02G012000	Cultivar	Cadenza	AM	70.24	-4.76	0.36	-13.16	1.54e-39	6.16e-37	NA
	TraesCS2B02G296900LC	Cultivar	Cadenza	AM	63.02	-4.73	0.47	-10.08	6.61e-24	1.17e-21	NA
	TraesCS6B02G196800	Cultivar	Cadenza	AM	39.74	-4.73	0.44	-10.64	1.93e-26	4.2e-24	Uncharacterized protein;TraesCS6B02G196800;ortholog,SUBFAMILY NOT NAMED (PTHR45927:SF20),transmembrane signal receptor(PC00197)
	TraesCS6B02G460700LC	Cultivar	Cadenza	AM	215.25	-4.72	0.24	-19.39	1e-83	3.3e-80	NA
	TraesCS1D02G028600	Cultivar	Cadenza	AM	12.12	-4.72	0.9	-5.26	1.47e-07	3.91e-06	NA
	TraesCS2B02G078900	Cultivar	Cadenza	AM	2558.92	-4.71	0.58	-8.19	2.68e-16	2.27e-14	Ribulose bisphosphate carboxylase small chain;TraesCS2B02G078900;ortholog,RIBULOSE BISPHOSPHATE CARBOXYLASE SMALL CHAIN 1A, CHLOROPLASTIC-RELATED (PTHR31262:SF10),
	TraesCS6A02G036000LC	Cultivar	Cadenza	AM	104.25	-4.71	0.33	-14.39	5.65e-47	3.66e-44	NA
	TraesCS7B02G200500	Cultivar	Cadenza	AM	27.85	-4.71	0.71	-6.67	2.51e-11	1.15e-09	Uncharacterized protein;TraesCS7B02G200500;ortholog,GLYCINE-RICH PROTEIN FAMILY-RELATED (PTHR31851:SF47),transporter(PC00227)
	TraesCS4A02G445500	Cultivar	Cadenza	AM	132.74	-4.69	0.89	-5.3	1.16e-07	3.15e-06	Protein kinase domain-containing protein;TraesCS4A02G445500;ortholog,PROTEIN KINASE DOMAIN-CONTAINING PROTEIN (PTHR48052:SF5),
	TraesCS7D02G278500LC	Cultivar	Cadenza	AM	94.12	-4.69	0.89	-5.27	1.35e-07	3.62e-06	NA
	TraesCS5B02G159000LC	Cultivar	Cadenza	AM	79.69	-4.68	0.72	-6.49	8.82e-11	3.75e-09	NA
	TraesCS1B02G180000	Cultivar	Cadenza	AM	25.28	-4.66	0.67	-6.95	3.72e-12	1.89e-10	Uncharacterized protein;TraesCS1B02G180000;ortholog,,
	TraesCS6B02G066300	Cultivar	Cadenza	AM	171.58	-4.63	0.31	-15.15	7.16e-52	6.11e-49	Peptidylprolyl isomerase;TraesCS6B02G066300;ortholog,PEPTIDYL-PROLYL CIS-TRANS ISOMERASE FKBP18, CHLOROPLASTIC (PTHR47862:SF1),chaperone(PC00072)
	TraesCS2A02G012100	Cultivar	Cadenza	AM	24.21	-4.62	0.7	-6.61	3.97e-11	1.77e-09	Uncharacterized protein;TraesCS2A02G012100;ortholog,,
	TraesCS5D02G526400	Cultivar	Cadenza	AM	102.76	-4.6	0.31	-15.08	2.08e-51	1.69e-48	Uncharacterized protein;TraesCS5D02G526400;ortholog,DUF295 DOMAIN-CONTAINING PROTEIN (PTHR33800:SF15),
	TraesCS1A02G270900	Cultivar	Cadenza	AM	228.04	-4.59	0.77	-5.92	3.24e-09	1.11e-07	Uncharacterized protein;TraesCS1A02G270900;ortholog,OS05G0434600 PROTEIN (PTHR31769:SF38),
	TraesCS4B02G176500LC	Cultivar	Cadenza	AM	94.26	-4.58	0.86	-5.33	9.89e-08	2.72e-06	NA
	TraesCS3B02G890600LC	Cultivar	Cadenza	AM	171.81	-4.58	0.28	-16.41	1.63e-60	1.79e-57	NA
	TraesCS6B02G460600LC	Cultivar	Cadenza	AM	25.42	-4.56	0.56	-8.2	2.47e-16	2.11e-14	NA
	TraesCS6A02G034500	Cultivar	Cadenza	AM	429.87	-4.56	0.34	-13.62	3.19e-42	1.47e-39	Histone H2B;TraesCS6A02G034500;ortholog,HISTONE H2B.4 (PTHR23428:SF264),histone(PC00118)
	TraesCS1A02G467000LC	Cultivar	Cadenza	AM	84.88	-4.56	0.33	-13.88	8.28e-44	4.26e-41	NA
	TraesCS7A02G438900	Cultivar	Cadenza	AM	16.36	-4.55	0.69	-6.61	3.92e-11	1.75e-09	Uncharacterized protein;TraesCS7A02G438900;ortholog,SUBFAMILY NOT NAMED (PTHR33065:SF101),
	TraesCS4B02G025800LC	Cultivar	Cadenza	AM	28.28	-4.55	0.71	-6.45	1.15e-10	4.8e-09	NA
	TraesCS2A02G539400	Cultivar	Cadenza	AM	106.48	-4.54	0.6	-7.59	3.15e-14	2.06e-12	Uncharacterized protein;TraesCS2A02G539400;ortholog,SUBFAMILY NOT NAMED (PTHR45811:SF21),
	TraesCS6A02G015400	Cultivar	Cadenza	AM	75.48	-4.54	0.43	-10.5	8.49e-26	1.75e-23	Uncharacterized protein;TraesCS6A02G015400;ortholog,SUBFAMILY NOT NAMED (PTHR11746:SF188),methyltransferase(PC00155)
	TraesCS1A02G466800LC	Cultivar	Cadenza	AM	26.96	-4.54	0.58	-7.86	3.84e-15	2.84e-13	NA
	TraesCS1D02G375600	Cultivar	Cadenza	AM	312.91	-4.53	0.33	-13.86	1.12e-43	5.66e-41	NA
	TraesCS2A02G728300LC	Cultivar	Cadenza	AM	22.79	-4.52	0.54	-8.31	9.65e-17	8.69e-15	NA
	TraesCS7B02G639700LC	Cultivar	Cadenza	AM	18.74	-4.52	0.67	-6.72	1.84e-11	8.55e-10	NA
	TraesCS2A02G577600	Cultivar	Cadenza	AM	216.49	-4.5	0.26	-17.15	6.67e-66	9.13e-63	3-isopropylmalate dehydrogenase;TraesCS2A02G577600;ortholog,3-ISOPROPYLMALATE DEHYDROGENASE (PTHR42979:SF1),dehydrogenase(PC00092)
	TraesCS6A02G619700LC	Cultivar	Cadenza	AM	38.88	-4.49	0.48	-9.37	7.5e-21	1.06e-18	NA
	TraesCS1A02G262200LC	Cultivar	Cadenza	AM	8.54	-4.46	0.79	-5.63	1.76e-08	5.38e-07	NA
	TraesCS6A02G023300	Cultivar	Cadenza	AM	2187.76	-4.46	0.44	-10.24	1.3e-24	2.45e-22	Uncharacterized protein;TraesCS6A02G023300;ortholog,OS02G0106100 PROTEIN (PTHR31953:SF42),
	TraesCS1B02G525300LC	Cultivar	Cadenza	AM	39.6	-4.43	0.44	-10.18	2.52e-24	4.68e-22	NA
	TraesCS2B02G366300LC	Cultivar	Cadenza	AM	13.97	-4.41	0.8	-5.52	3.46e-08	1.02e-06	NA
	TraesCS5B02G496500	Cultivar	Cadenza	AM	25.6	-4.39	0.64	-6.82	9.25e-12	4.46e-10	DCD domain-containing protein;TraesCS5B02G496500;ortholog,DCD DOMAIN-CONTAINING PROTEIN (PTHR46444:SF14),
	TraesCS2B02G597800	Cultivar	Cadenza	AM	47.58	-4.39	0.5	-8.86	7.83e-19	9.08e-17	F-box domain-containing protein;TraesCS2B02G597800;ortholog,F-BOX DOMAIN-CONTAINING PROTEIN (PTHR32153:SF37),
	TraesCS4D02G144800LC	Cultivar	Cadenza	AM	24.06	-4.39	0.64	-6.82	9.32e-12	4.48e-10	NA
	TraesCS2A02G565600	Cultivar	Cadenza	AM	45.2	-4.38	0.43	-10.14	3.56e-24	6.49e-22	Uncharacterized protein;TraesCS2A02G565600;ortholog,OS08G0527700 PROTEIN (PTHR11654:SF172),transporter(PC00227)
	TraesCS2B02G088600	Cultivar	Cadenza	AM	30.94	-4.37	0.48	-9.19	4.06e-20	5.44e-18	F-box domain-containing protein;TraesCS2B02G088600;ortholog,FBD DOMAIN-CONTAINING PROTEIN (PTHR32141:SF112),
	TraesCS1A02G030000	Cultivar	Cadenza	AM	1979.98	-4.37	0.3	-14.59	3.22e-48	2.2e-45	Uncharacterized protein;TraesCS1A02G030000;ortholog,OS05G0110100 PROTEIN (PTHR36389:SF1),
	TraesCS3D02G359300	Cultivar	Cadenza	AM	267.27	-4.36	0.19	-22.39	5.09e-111	2.46e-107	Alpha-1,4 glucan phosphorylase;TraesCS3D02G359300;ortholog,ALPHA-GLUCAN PHOSPHORYLASE 2, CYTOSOLIC (PTHR11468:SF4),glycosyltransferase(PC00111)
	TraesCS7A02G401200	Cultivar	Cadenza	AM	84.44	-4.34	0.28	-15.3	8.16e-53	7.49e-50	Methionyl-tRNA synthetase;TraesCS7A02G401200;ortholog,METHIONYL-TRNA SYNTHETASE (PTHR45765:SF9),aminoacyl-tRNA synthetase(PC00047)
	TraesCS5B02G140300	Cultivar	Cadenza	AM	63.45	-4.33	0.77	-5.64	1.69e-08	5.2e-07	CYCLIN domain-containing protein;TraesCS5B02G140300;ortholog,,
	TraesCS1B02G088200	Cultivar	Cadenza	AM	10.01	-4.32	0.82	-5.28	1.33e-07	3.56e-06	Uncharacterized protein;TraesCS1B02G088200;ortholog,OS02G0771200 PROTEIN (PTHR31662:SF13),
	TraesCS2B02G618300	Cultivar	Cadenza	AM	18.12	-4.32	0.7	-6.16	7.09e-10	2.66e-08	NA
	TraesCS4A02G477800	Cultivar	Cadenza	AM	59.54	-4.32	0.39	-10.97	5.37e-28	1.32e-25	NA
	TraesCS5D02G244800LC	Cultivar	Cadenza	AM	25.36	-4.3	0.67	-6.47	9.59e-11	4.04e-09	NA
	TraesCS2A02G087300	Cultivar	Cadenza	AM	15.82	-4.28	0.78	-5.46	4.84e-08	1.39e-06	Uncharacterized protein;TraesCS2A02G087300;ortholog,SOSS COMPLEX SUBUNIT B HOMOLOG (PTHR13356:SF0),nucleic acid metabolism protein(PC00171)
	TraesCS4A02G377810LC	Cultivar	Cadenza	AM	115.19	-4.28	0.29	-14.61	2.5e-48	1.72e-45	NA
	TraesCS1B02G205500LC	Cultivar	Cadenza	AM	17.88	-4.25	0.79	-5.36	8.51e-08	2.36e-06	NA
	TraesCS1B02G138900	Cultivar	Cadenza	AM	36.55	-4.25	0.52	-8.14	3.9e-16	3.24e-14	Uncharacterized protein;TraesCS1B02G138900;ortholog,COPPER ION BINDING PROTEIN-RELATED (PTHR31365:SF15),
	TraesCS1B02G072000	Cultivar	Cadenza	AM	15.31	-4.25	0.81	-5.25	1.5e-07	3.99e-06	Uncharacterized protein;TraesCS1B02G072000;ortholog,OS05G0121000 PROTEIN (PTHR31769:SF76),
	TraesCS6B02G068700	Cultivar	Cadenza	AM	177.54	-4.23	0.23	-18.03	1.14e-72	1.97e-69	Lipase_GDSL domain-containing protein;TraesCS6B02G068700;ortholog,OS01G0329900 PROTEIN (PTHR22835:SF634),
	TraesCS4A02G470700	Cultivar	Cadenza	AM	162.21	-4.23	0.35	-12.25	1.68e-34	5.43e-32	SASA domain-containing protein;TraesCS4A02G470700;ortholog,SASA DOMAIN-CONTAINING PROTEIN (PTHR31988:SF21),esterase(PC00097)
	TraesCS5A02G291500	Cultivar	Cadenza	AM	303.58	-4.19	0.17	-24.42	1.05e-131	1.09e-127	Pyruvate dehydrogenase E1 component subunit beta;TraesCS5A02G291500;ortholog,PYRUVATE DEHYDROGENASE E1 COMPONENT SUBUNIT BETA-1, MITOCHONDRIAL (PTHR11624:SF105),dehydrogenase(PC00092)
	TraesCS1D02G064200	Cultivar	Cadenza	AM	32.73	-4.18	0.51	-8.21	2.3e-16	1.97e-14	NA
	TraesCS2B02G894900LC	Cultivar	Cadenza	AM	43.84	-4.17	0.82	-5.11	3.17e-07	8e-06	NA
	TraesCS1A02G285300	Cultivar	Cadenza	AM	17.67	-4.16	0.66	-6.34	2.31e-10	9.25e-09	Histone H2B;TraesCS1A02G285300;ortholog,HISTONE H2B.2 (PTHR23428:SF84),histone(PC00118)
	TraesCS1B02G155400LC	Cultivar	Cadenza	AM	30.6	-4.16	0.45	-9.18	4.39e-20	5.84e-18	NA
	TraesCS3A02G063700	Cultivar	Cadenza	AM	9.47	-4.15	0.71	-5.84	5.2e-09	1.73e-07	Protein kinase domain-containing protein;TraesCS3A02G063700;ortholog,PROTEIN KINASE DOMAIN-CONTAINING PROTEIN (PTHR27009:SF182),
	TraesCS7A02G100600	Cultivar	Cadenza	AM	68.09	-4.12	0.59	-7.02	2.28e-12	1.19e-10	Lipase_GDSL domain-containing protein;TraesCS7A02G100600;ortholog,OS06G0149100 PROTEIN (PTHR45642:SF16),hydrolase(PC00121)
	TraesCS2A02G562100	Cultivar	Cadenza	AM	53.93	-4.11	0.46	-8.85	8.83e-19	1.02e-16	Uncharacterized protein;TraesCS2A02G562100;ortholog,OLIGOPEPTIDE TRANSPORTER 4 (PTHR22601:SF11),
	TraesCS6A02G004600LC	Cultivar	Cadenza	AM	45.7	-4.11	0.39	-10.53	6.45e-26	1.35e-23	NA
	TraesCS3B02G445500LC	Cultivar	Cadenza	AM	110.55	-4.09	0.29	-14.24	5.07e-46	3.04e-43	NA
	TraesCS6B02G145400	Cultivar	Cadenza	AM	23.27	-4.08	0.57	-7.13	9.92e-13	5.41e-11	Fe2OG dioxygenase domain-containing protein;TraesCS6B02G145400;ortholog,FE2OG DIOXYGENASE DOMAIN-CONTAINING PROTEIN (PTHR47991:SF141),oxygenase(PC00177)
	TraesCS7A02G002000	Cultivar	Cadenza	AM	51.18	-4.07	0.37	-10.98	4.63e-28	1.15e-25	PHD-type domain-containing protein;TraesCS7A02G002000;ortholog,OS06G0101000 PROTEIN (PTHR47025:SF11),
	TraesCS4D02G164500	Cultivar	Cadenza	AM	46.09	-4.07	0.45	-9.11	8.2e-20	1.06e-17	Uncharacterized protein;TraesCS4D02G164500;ortholog,REPLICATION FACTOR C SUBUNIT 1 (PTHR11655:SF14),ribosomal protein(PC00202)
	TraesCS1B02G471900	Cultivar	Cadenza	AM	18.01	-4.06	0.58	-7.06	1.66e-12	8.75e-11	SHSP domain-containing protein;TraesCS1B02G471900;ortholog,SHSP DOMAIN-CONTAINING PROTEIN (PTHR43670:SF87),chaperone(PC00072)
	TraesCS3D02G544700	Cultivar	Cadenza	AM	53.5	-4.05	0.37	-10.96	5.73e-28	1.4e-25	NAB domain-containing protein;TraesCS3D02G544700;ortholog,NAB DOMAIN-CONTAINING PROTEIN (PTHR31631:SF5),
	TraesCS6B02G133900	Cultivar	Cadenza	AM	34.95	-4.05	0.46	-8.89	6.37e-19	7.46e-17	Uncharacterized protein;TraesCS6B02G133900;ortholog,IQ DOMAIN-CONTAINING PROTEIN IQM3 (PTHR31250:SF10),
	TraesCS7D02G010200LC	Cultivar	Cadenza	AM	23.65	-4.03	0.48	-8.48	2.28e-17	2.24e-15	NA
	TraesCS4A02G434000	Cultivar	Cadenza	AM	441.08	-4.02	0.29	-13.88	8.86e-44	4.52e-41	Superoxide dismutase;TraesCS4A02G434000;ortholog,SOD_FE_C DOMAIN-CONTAINING PROTEIN (PTHR42769:SF3),oxidoreductase(PC00176)
	TraesCS6B02G745800LC	Cultivar	Cadenza	AM	24.59	-4	0.51	-7.81	5.82e-15	4.22e-13	NA
	TraesCS4B02G003500	Cultivar	Cadenza	AM	30.54	-3.99	0.46	-8.73	2.5e-18	2.74e-16	C2H2-type domain-containing protein;TraesCS4B02G003500;ortholog,C2H2-TYPE DOMAIN-CONTAINING PROTEIN (PTHR36055:SF1),C2H2 zinc finger transcription factor(PC00248)
	TraesCS2D02G121800	Cultivar	Cadenza	AM	23.64	-3.99	0.52	-7.72	1.18e-14	8.17e-13	DUF4220 domain-containing protein;TraesCS2D02G121800;ortholog,DUF4220 DOMAIN-CONTAINING PROTEIN (PTHR31325:SF2),
	TraesCS4A02G691100LC	Cultivar	Cadenza	AM	74.06	-3.99	0.31	-12.68	7.93e-37	2.92e-34	NA
	TraesCS7B02G417500	Cultivar	Cadenza	AM	28.39	-3.98	0.49	-8.07	7.05e-16	5.7e-14	Uncharacterized protein;TraesCS7B02G417500;ortholog,SUBFAMILY NOT NAMED (PTHR31373:SF13),
	TraesCS6B02G795800LC	Cultivar	Cadenza	AM	8.97	-3.98	0.76	-5.21	1.91e-07	5e-06	NA
	TraesCS6B02G100100LC	Cultivar	Cadenza	AM	121.88	-3.98	0.23	-17.62	1.84e-69	2.84e-66	NA
	TraesCS2B02G609700	Cultivar	Cadenza	AM	22.07	-3.97	0.61	-6.54	6.13e-11	2.66e-09	Uncharacterized protein;TraesCS2B02G609700;ortholog,OS04G0686300 PROTEIN (PTHR47817:SF2),
	TraesCS1D02G065300	Cultivar	Cadenza	AM	25.38	-3.97	0.51	-7.78	7.51e-15	5.37e-13	Glyco_transf_20 domain-containing protein;TraesCS1D02G065300;ortholog,GLYCO_TRANSF_20 DOMAIN-CONTAINING PROTEIN (PTHR10788:SF106),
	TraesCS7A02G450900	Cultivar	Cadenza	AM	63.23	-3.95	0.38	-10.4	2.47e-25	4.9e-23	FBD domain-containing protein;TraesCS7A02G450900;ortholog,FBD DOMAIN-CONTAINING PROTEIN (PTHR32141:SF80),
	TraesCS4D02G030400	Cultivar	Cadenza	AM	30.92	-3.94	0.56	-7.03	2.05e-12	1.08e-10	DUF1618 domain-containing protein;TraesCS4D02G030400;ortholog,DUF1618 DOMAIN-CONTAINING PROTEIN (PTHR33074:SF108),
	TraesCS1B02G466200	Cultivar	Cadenza	AM	67.31	-3.93	0.4	-9.94	2.87e-23	4.88e-21	Uncharacterized protein;TraesCS1B02G466200;ortholog,OS01G0248500 PROTEIN (PTHR31723:SF5),
	TraesCS1D02G079800LC	Cultivar	Cadenza	AM	14.33	-3.9	0.7	-5.54	3e-08	8.89e-07	NA
	TraesCS2A02G552800	Cultivar	Cadenza	AM	92.37	-3.88	0.31	-12.49	8.05e-36	2.77e-33	Uncharacterized protein;TraesCS2A02G552800;ortholog,EUKARYOTIC INITIATION FACTOR 4A-III (PTHR47958:SF26),
	TraesCS1A02G418810LC	Cultivar	Cadenza	AM	59.63	-3.87	0.41	-9.48	2.6e-21	3.85e-19	NA
	TraesCS2B02G173310LC	Cultivar	Cadenza	AM	20.59	-3.87	0.56	-6.85	7.32e-12	3.59e-10	NA
	TraesCS5B02G506300	Cultivar	Cadenza	AM	18.06	-3.86	0.59	-6.59	4.35e-11	1.93e-09	F-box domain-containing protein;TraesCS5B02G506300;ortholog,F-BOX DOMAIN-CONTAINING PROTEIN (PTHR32133:SF283),
	TraesCS6B02G050700	Cultivar	Cadenza	AM	192.61	-3.85	0.2	-18.94	5.71e-80	1.53e-76	Carboxypeptidase;TraesCS6B02G050700;ortholog,SERINE CARBOXYPEPTIDASE 3 (PTHR11802:SF259),serine protease(PC00203)
	TraesCS2D02G027310LC	Cultivar	Cadenza	AM	29.76	-3.84	0.49	-7.88	3.31e-15	2.48e-13	NA
	TraesCS6B02G061900	Cultivar	Cadenza	AM	145.67	-3.84	0.29	-13.08	4.55e-39	1.78e-36	Uncharacterized protein;TraesCS6B02G061900;ortholog,OS02G0564300 PROTEIN (PTHR37724:SF1),
	TraesCS4D02G016800	Cultivar	Cadenza	AM	47.19	-3.83	0.36	-10.62	2.47e-26	5.32e-24	Uncharacterized protein;TraesCS4D02G016800;ortholog,ARM REPEAT SUPERFAMILY PROTEIN (PTHR47673:SF1),
	TraesCS4A02G453700LC	Cultivar	Cadenza	AM	39.55	-3.83	0.43	-8.88	6.52e-19	7.63e-17	NA
	TraesCS4B02G486700LC	Cultivar	Cadenza	AM	37.99	-3.79	0.6	-6.28	3.34e-10	1.31e-08	NA
	TraesCS1B02G069200	Cultivar	Cadenza	AM	45.13	-3.79	0.36	-10.66	1.51e-26	3.33e-24	Lipase_GDSL domain-containing protein;TraesCS1B02G069200;ortholog,LIPASE_GDSL DOMAIN-CONTAINING PROTEIN (PTHR22835:SF244),
	TraesCS5B02G420100	Cultivar	Cadenza	AM	13.86	-3.78	0.73	-5.19	2.15e-07	5.57e-06	Brix domain-containing protein;TraesCS5B02G420100;ortholog,RIBOSOME PRODUCTION FACTOR 2 HOMOLOG (PTHR12728:SF0),
	TraesCS7A02G487400	Cultivar	Cadenza	AM	34.79	-3.78	0.53	-7.11	1.18e-12	6.36e-11	Ldh_1_N domain-containing protein;TraesCS7A02G487400;ortholog,LDH_1_N DOMAIN-CONTAINING PROTEIN (PTHR43128:SF24),dehydrogenase(PC00092)
	TraesCS3B02G874700LC	Cultivar	Cadenza	AM	80.82	-3.78	0.31	-12.23	2.11e-34	6.79e-32	NA
	TraesCS3B02G841500LC	Cultivar	Cadenza	AM	42	-3.74	0.46	-8.11	5.26e-16	4.32e-14	NA
	TraesCS3A02G412100LC	Cultivar	Cadenza	AM	19.13	-3.73	0.56	-6.7	2.04e-11	9.4e-10	NA
	TraesCS1B02G367800	Cultivar	Cadenza	AM	36.63	-3.73	0.73	-5.1	3.42e-07	8.56e-06	Lipase_3 domain-containing protein;TraesCS1B02G367800;ortholog,LIPASE_3 DOMAIN-CONTAINING PROTEIN (PTHR31828:SF22),phospholipase(PC00186)
	TraesCS4B02G018500	Cultivar	Cadenza	AM	23.78	-3.71	0.67	-5.53	3.24e-08	9.55e-07	Uncharacterized protein;TraesCS4B02G018500;ortholog,OS03G0665700 PROTEIN (PTHR33108:SF47),
	TraesCS7D02G160700	Cultivar	Cadenza	AM	27.9	-3.7	0.59	-6.24	4.27e-10	1.65e-08	Nucleolar GTP-binding protein 1;TraesCS7D02G160700;ortholog,NUCLEOLAR GTP-BINDING PROTEIN 1 (PTHR45759:SF1),
	TraesCS1B02G629900LC	Cultivar	Cadenza	AM	29.35	-3.68	0.57	-6.47	9.49e-11	4.01e-09	NA
	TraesCS2B02G058300	Cultivar	Cadenza	AM	183.03	-3.68	0.25	-14.47	1.88e-47	1.24e-44	SnoaL-like domain-containing protein;TraesCS2B02G058300;ortholog,NTF2 DOMAIN-CONTAINING PROTEIN (PTHR33698:SF3),
	TraesCS2D02G032200	Cultivar	Cadenza	AM	19.12	-3.67	0.56	-6.6	4.18e-11	1.86e-09	Uncharacterized protein;TraesCS2D02G032200;ortholog,OS11G0485000 PROTEIN (PTHR33157:SF8),viral or transposable element protein(PC00237)
	TraesCS7B02G458700	Cultivar	Cadenza	AM	185.86	-3.63	0.21	-17.14	8.11e-66	1.09e-62	Uncharacterized protein;TraesCS7B02G458700;ortholog,PROTEIN ENHANCED DISEASE RESISTANCE 2-LIKE (PTHR12136:SF100),defense/immunity protein(PC00090)
	TraesCS1B02G136300LC	Cultivar	Cadenza	AM	21.07	-3.63	0.69	-5.25	1.56e-07	4.13e-06	NA
	TraesCS5D02G522900	Cultivar	Cadenza	AM	96.7	-3.62	0.39	-9.39	6.17e-21	8.82e-19	AAA domain-containing protein;TraesCS5D02G522900;ortholog,AAA DOMAIN-CONTAINING PROTEIN (PTHR23076:SF115),metalloprotease(PC00153)
	TraesCS5B02G568800	Cultivar	Cadenza	AM	251.15	-3.61	0.2	-17.74	2.21e-70	3.5e-67	Uncharacterized protein;TraesCS5B02G568800;ortholog,SUBFAMILY NOT NAMED (PTHR31008:SF17),
	TraesCS4D02G184400LC	Cultivar	Cadenza	AM	20.6	-3.61	0.54	-6.63	3.42e-11	1.54e-09	NA
	TraesCS7B02G502000	Cultivar	Cadenza	AM	2757.51	-3.61	0.26	-13.71	8.38e-43	3.94e-40	Uncharacterized protein;TraesCS7B02G502000;ortholog,OS04G0107700 PROTEIN (PTHR12411:SF803),cysteine protease(PC00081)
	TraesCS1D02G103200	Cultivar	Cadenza	AM	228.12	-3.61	0.62	-5.78	7.55e-09	2.45e-07	Lipase_3 domain-containing protein;TraesCS1D02G103200;ortholog,LIPASE_3 DOMAIN-CONTAINING PROTEIN (PTHR46086:SF6),hydrolase(PC00121)
	TraesCS3D02G550210LC	Cultivar	Cadenza	AM	74.13	-3.6	0.7	-5.18	2.25e-07	5.82e-06	NA
	TraesCS6B02G413900	Cultivar	Cadenza	AM	11.3	-3.57	0.69	-5.17	2.34e-07	6.03e-06	Uncharacterized protein;TraesCS6B02G413900;ortholog,PROTEIN KINASE DOMAIN-CONTAINING PROTEIN (PTHR27005:SF394),transmembrane signal receptor(PC00197)
	TraesCS4A02G724610LC	Cultivar	Cadenza	AM	125.35	-3.56	0.26	-13.72	7.97e-43	3.83e-40	NA
	TraesCS4B02G000500	Cultivar	Cadenza	AM	62.46	-3.55	0.32	-11.01	3.48e-28	8.66e-26	Uncharacterized protein;TraesCS4B02G000500;ortholog,ACT DOMAIN-CONTAINING PROTEIN ACR10 (PTHR31096:SF23),
	TraesCS5B02G434900LC	Cultivar	Cadenza	AM	12.21	-3.55	0.67	-5.33	9.86e-08	2.71e-06	NA
	TraesCS6A02G000600	Cultivar	Cadenza	AM	88.38	-3.55	0.26	-13.54	8.74e-42	3.89e-39	Protein disulfide-isomerase;TraesCS6A02G000600;ortholog,PROTEIN DISULFIDE-ISOMERASE A3 (PTHR18929:SF132),chaperone(PC00072)
	TraesCS6B02G142600	Cultivar	Cadenza	AM	32.81	-3.55	0.46	-7.75	9.36e-15	6.61e-13	NA
	TraesCS7B02G523100LC	Cultivar	Cadenza	AM	44.76	-3.55	0.68	-5.23	1.69e-07	4.46e-06	NA
	TraesCS2B02G557800	Cultivar	Cadenza	AM	32.54	-3.54	0.42	-8.36	6.08e-17	5.68e-15	Uncharacterized protein;TraesCS2B02G557800;ortholog,OS04G0636300 PROTEIN (PTHR46658:SF1),
	TraesCS3D02G090900	Cultivar	Cadenza	AM	24.18	-3.54	0.54	-6.58	4.74e-11	2.09e-09	Uncharacterized protein;TraesCS3D02G090900;ortholog,ANK_REP_REGION DOMAIN-CONTAINING PROTEIN (PTHR46224:SF34),
	TraesCS7A02G438500	Cultivar	Cadenza	AM	174.42	-3.54	0.31	-11.29	1.49e-29	3.99e-27	Histone H2A;TraesCS7A02G438500;ortholog,HISTONE H2A (PTHR23430:SF257),histone(PC00118)
	TraesCS2B02G051800	Cultivar	Cadenza	AM	86.36	-3.52	0.29	-12.08	1.29e-33	4.01e-31	C3H1-type domain-containing protein;TraesCS2B02G051800;ortholog,TRNA (URACIL-5-)-METHYLTRANSFERASE HOMOLOG A (PTHR45904:SF2),RNA methyltransferase(PC00033)
	TraesCS1A02G295600	Cultivar	Cadenza	AM	28.37	-3.52	0.64	-5.49	3.95e-08	1.15e-06	Uncharacterized protein;TraesCS1A02G295600;ortholog,70 KDA HEAT SHOCK PROTEIN (PTHR19375:SF493),
	TraesCS6B02G148000	Cultivar	Cadenza	AM	789.32	-3.51	0.21	-16.61	6.24e-62	7.18e-59	Uncharacterized protein;TraesCS6B02G148000;ortholog,UBIQUITIN 13 (PTHR10666:SF296),
	TraesCS7A02G159800	Cultivar	Cadenza	AM	18.25	-3.49	0.65	-5.39	7.05e-08	1.97e-06	Bidirectional sugar transporter SWEET;TraesCS7A02G159800;ortholog,BIDIRECTIONAL SUGAR TRANSPORTER SWEET4 (PTHR10791:SF194),
	TraesCS2B02G077400	Cultivar	Cadenza	AM	22.29	-3.44	0.59	-5.78	7.44e-09	2.42e-07	RING-type domain-containing protein;TraesCS2B02G077400;ortholog,E3 UBIQUITIN-PROTEIN LIGASE EL5 (PTHR22765:SF163),
	TraesCS1B02G432900LC	Cultivar	Cadenza	AM	31.59	-3.41	0.4	-8.47	2.4e-17	2.35e-15	NA
	TraesCS1B02G118400	Cultivar	Cadenza	AM	217.5	-3.41	0.23	-15	7.91e-51	6.37e-48	Pyridoxal phosphate homeostasis protein;TraesCS1B02G118400;ortholog,PYRIDOXAL PHOSPHATE HOMEOSTASIS PROTEIN (PTHR10146:SF15),
	TraesCS6D02G018710LC	Cultivar	Cadenza	AM	25.08	-3.4	0.44	-7.69	1.44e-14	9.9e-13	NA
	TraesCS6A02G040500	Cultivar	Cadenza	AM	35.22	-3.4	0.39	-8.8	1.32e-18	1.5e-16	Histone H2B;TraesCS6A02G040500;ortholog,HISTONE H2B.4 (PTHR23428:SF264),histone(PC00118)
	TraesCS6B02G066900	Cultivar	Cadenza	AM	50.46	-3.39	0.38	-8.99	2.48e-19	3.04e-17	Uncharacterized protein;TraesCS6B02G066900;ortholog,DUF5600 DOMAIN-CONTAINING PROTEIN (PTHR35460:SF3),aminoacyl-tRNA synthetase(PC00047)
	TraesCS4A02G455100LC	Cultivar	Cadenza	AM	122.92	-3.39	0.27	-12.59	2.35e-36	8.42e-34	NA
	TraesCS5B02G420300LC	Cultivar	Cadenza	AM	13.53	-3.39	0.61	-5.58	2.37e-08	7.13e-07	NA
	TraesCS4B02G005900	Cultivar	Cadenza	AM	182.81	-3.38	0.28	-12.25	1.62e-34	5.25e-32	Uncharacterized protein;TraesCS4B02G005900;ortholog,(S)-N-METHYLCOCLAURINE 3'-HYDROXYLASE ISOZYME 2-RELATED (PTHR24281:SF167),hydroxylase(PC00122)
	TraesCS1B02G243400	Cultivar	Cadenza	AM	58.94	-3.35	0.3	-11.12	1.01e-28	2.56e-26	Uncharacterized protein;TraesCS1B02G243400;ortholog,T14P8.17 (PTHR31676:SF76),
	TraesCS7A02G488500	Cultivar	Cadenza	AM	43.16	-3.34	0.35	-9.48	2.48e-21	3.67e-19	Uncharacterized protein;TraesCS7A02G488500;ortholog,INHIBITOR I9 DOMAIN-CONTAINING PROTEIN (PTHR10795:SF563),serine protease(PC00203)
	TraesCS1B02G524200LC	Cultivar	Cadenza	AM	43.87	-3.33	0.38	-8.71	3.07e-18	3.35e-16	NA
	TraesCS6A02G069700LC	Cultivar	Cadenza	AM	134.61	-3.33	0.2	-16.82	1.87e-63	2.34e-60	NA
	TraesCS3B02G829800LC	Cultivar	Cadenza	AM	137.19	-3.32	0.22	-14.92	2.56e-50	1.98e-47	NA
	TraesCS1A02G466700LC	Cultivar	Cadenza	AM	119.29	-3.31	0.26	-12.87	6.75e-38	2.58e-35	NA
	TraesCS5D02G547600	Cultivar	Cadenza	AM	24.02	-3.3	0.58	-5.71	1.13e-08	3.57e-07	Protein kinase domain-containing protein;TraesCS5D02G547600;ortholog,PROTEIN KINASE DOMAIN-CONTAINING PROTEIN (PTHR27008:SF489),
	TraesCS7A02G022900	Cultivar	Cadenza	AM	18.08	-3.27	0.51	-6.38	1.81e-10	7.34e-09	NA
	TraesCS3A02G316500	Cultivar	Cadenza	AM	12.73	-3.26	0.6	-5.44	5.46e-08	1.56e-06	NADH:ubiquinone reductase (non-electrogenic);TraesCS3A02G316500;ortholog,NADH:UBIQUINONE REDUCTASE (NON-ELECTROGENIC) (PTHR43706:SF23),oxidoreductase(PC00176)
	TraesCS2B02G534400	Cultivar	Cadenza	AM	36.09	-3.25	0.39	-8.31	9.62e-17	8.67e-15	Purple acid phosphatase;TraesCS2B02G534400;ortholog,PURPLE ACID PHOSPHATASE (PTHR22953:SF108),phosphatase(PC00181)
	TraesCS6B02G196200	Cultivar	Cadenza	AM	32.4	-3.24	0.39	-8.3	1.04e-16	9.37e-15	Uncharacterized protein;TraesCS6B02G196200;ortholog,,
	TraesCS6B02G063800	Cultivar	Cadenza	AM	489.21	-3.24	0.29	-11.21	3.81e-29	9.9e-27	Peroxidase;TraesCS6B02G063800;ortholog,PEROXIDASE (PTHR31388:SF45),peroxidase(PC00180)
	TraesCS2B02G186100	Cultivar	Cadenza	AM	38.04	-3.23	0.4	-8.04	8.9e-16	7.13e-14	Uncharacterized protein;TraesCS2B02G186100;ortholog,SUBFAMILY NOT NAMED (PTHR24282:SF230),oxygenase(PC00177)
	TraesCS4D02G184600LC	Cultivar	Cadenza	AM	23.46	-3.22	0.52	-6.18	6.27e-10	2.36e-08	NA
	TraesCS6B02G050600	Cultivar	Cadenza	AM	46.04	-3.21	0.46	-6.97	3.18e-12	1.63e-10	Transket_pyr domain-containing protein;TraesCS6B02G050600;ortholog,2-OXOISOVALERATE DEHYDROGENASE SUBUNIT BETA, MITOCHONDRIAL (PTHR42980:SF1),dehydrogenase(PC00092)
	TraesCS3B02G589900	Cultivar	Cadenza	AM	137.49	-3.2	0.23	-13.75	5.01e-43	2.42e-40	Uncharacterized protein;TraesCS3B02G589900;ortholog,OS01G0969000 PROTEIN (PTHR36374:SF1),
	TraesCS6B02G192400	Cultivar	Cadenza	AM	101.99	-3.2	0.22	-14.47	1.97e-47	1.28e-44	Uncharacterized protein;TraesCS6B02G192400;ortholog,COPPER-TRANSPORTING ATPASE HMA5-RELATED (PTHR43520:SF18),primary active transporter(PC00068)
	TraesCS3D02G129500	Cultivar	Cadenza	AM	231.86	-3.2	0.17	-19.01	1.28e-80	3.72e-77	NADH-cytochrome b5 reductase;TraesCS3D02G129500;ortholog,NADH-CYTOCHROME B5 REDUCTASE 2 (PTHR19370:SF171),reductase(PC00198)
	TraesCS5A02G469900	Cultivar	Cadenza	AM	32.76	-3.2	0.36	-8.95	3.67e-19	4.44e-17	4HBT domain-containing protein;TraesCS5A02G469900;ortholog,4HBT DOMAIN-CONTAINING PROTEIN (PTHR43240:SF24),esterase(PC00097)
	TraesCS1B02G177800	Cultivar	Cadenza	AM	57.52	-3.2	0.3	-10.74	6.66e-27	1.52e-24	HD domain-containing protein;TraesCS1B02G177800;ortholog,HD DOMAIN-CONTAINING PROTEIN (PTHR33594:SF1),hydrolase(PC00121)
	TraesCS2A02G370500	Cultivar	Cadenza	AM	38.09	-3.19	0.35	-9.06	1.25e-19	1.58e-17	Uncharacterized protein;TraesCS2A02G370500;ortholog,OS04G0608750 PROTEIN (PTHR33087:SF31),
	TraesCS6B02G225700	Cultivar	Cadenza	AM	45.66	-3.18	0.37	-8.64	5.8e-18	6.1e-16	Brix domain-containing protein;TraesCS6B02G225700;ortholog,RIBOSOME BIOGENESIS PROTEIN BRX1 HOMOLOG (PTHR13634:SF0),RNA metabolism protein(PC00031)
[truncated: 4,702 more rows]

## Sheet: Table S3c.Genotype spec DEGs GO
Table S3c. Genotype-specific genes, GO terms
[truncated: 34 more rows]

## Sheet: Table S3d. Temp-response DEGs
Table S3d. Temperature-responsive DEGs, annotated
[truncated: 404 more rows]

## Sheet: Table S3e.Temp GO terms
Table S3e. Heat responsive DEGs, GO term and genes within
[truncated: 97 more rows]

[truncated: 1 more sheets: Table S3f. Interaction DEGs ALL]
